# Supplementary material for: Niche-DE: niche-differential gene expression analysis in spatial transcriptomics data identifies context-dependent cell-cell interactions
Source: Genome Biol. 2024 Jan 12;25:14. doi: 10.1186/s13059-023-03159-6 (PMC10785550; doi:10.1186/s13059-023-03159-6)
Supplement: Supplementary file 1 — Additional file 1: Table S1. Ligand-receptor pairs between CD8T cells and tumor cells found by niche-LR in the CosMx NSCLC data. Table S2. Ligand-receptor pairs between CD8T cells and tumor cells found via permutation test in the CosMx NSCLC data. [file 13059_2023_3159_MOESM1_ESM.xlsx]

## Sheet: Table S1
	ligand	receptor
1	CD70	CD27
2	COL1A1	CD44
3	COL1A1	DDR1
4	COL1A1	ITGA1
5	COL1A1	ITGA5
6	COL1A1	ITGAV
7	COL1A1	ITGB1
8	DLL1	NOTCH1
9	DLL1	NOTCH3
10	FGF9	FGFR1
11	HLA-A	CD3D
12	HLA-A	CD3G
13	HLA-A	ERBB2
14	HLA-C	CD3D
15	HLA-C	CD3G
16	HLA-C	DDR1
17	ICAM3	ITGAL
18	ICAM3	ITGB2
19	IFNL2	IL10RB
20	IFNL3	IL10RB
21	IL11	IL11RA
22	IL11	IL6ST
23	KITLG	EPOR
24	LTB	CD40
25	LTB	LTBR
26	LTB	TNFRSF1A
27	PSAP	CELSR1
28	PTGS2	CAV1
29	SPP1	CD44
30	SPP1	ITGA5
31	SPP1	ITGAV
32	SPP1	ITGB1
33	TGFB2	ENG
34	TGFB2	TGFBR1
35	TGFB2	TGFBR2
36	THBS1	CD47
37	THBS1	ITGA3
38	THBS1	ITGB1
39	THBS2	CD47
40	THBS2	ITGB1
41	THBS2	NOTCH3
42	TNFSF10	TNFRSF10D
43	TNFSF14	LTBR
44	TNFSF14	TNFRSF14
45	WNT5A	FZD4
46	WNT5A	FZD5
47	WNT5A	FZD7

## Sheet: Table S2
	SMI_ligands	SMI_receptors
1	BMP3	ACVR2A
2	BMP5	ACVR1
3	CCL2	CCR1
4	CD40LG	ITGAM
5	COL18A1	ITGB1
6	COL1A1	DDR1
7	COL1A1	ITGB1
8	CSF2	ITGB1
9	CXCL10	CXCR3
10	HLA-A	CD3G
11	HLA-A	ERBB2
12	HLA-B	CD3G
13	HLA-C	CD3G
14	HLA-C	DDR1
15	ICAM1	EGFR
16	ICAM1	ITGAX
17	ICAM1	ITGB2
18	IFNB1	IFNAR1
19	NRG1	ERBB3
20	NRG4	ERBB2
21	SELPLG	ITGB2
22	SPP1	ITGB1
23	THBS1	TNFRSF11B
24	TNFSF10	TNFRSF10B
25	VCAM1	ITGB2
26	VEGFC	KDR
27	VTN	ITGB8
28	S100A9	ALCAM
