# Supplementary material for: Niche-DE: niche-differential gene expression analysis in spatial transcriptomics data identifies context-dependent cell-cell interactions
Source: Genome Biol. 2024 Jan 12;25:14. doi: 10.1186/s13059-023-03159-6 (PMC10785550; doi:10.1186/s13059-023-03159-6)
Supplement: Supplementary file 2 — Additional file 2: Table S1. Description of data quality for liver metastasis 10X Visium data. [file 13059_2023_3159_MOESM2_ESM.xlsx]

## Sheet: Table S1
	#Spots	#Genes	Mean Transcripts Per Spot	Median Transcripts Per Spot
Patient-1	3826	36601	23700.7	21016.5
Patient-2	4658	36601	13467.2	12289.5
Patient-3	3721	36601	4624.27	3577
Patient-4	848	36601	5562.01	4930
Patient-5	1663	36601	2276.16	1532
