# Supplementary material for: Niche-DE: niche-differential gene expression analysis in spatial transcriptomics data identifies context-dependent cell-cell interactions
Source: Genome Biol. 2024 Jan 12;25:14. doi: 10.1186/s13059-023-03159-6 (PMC10785550; doi:10.1186/s13059-023-03159-6)
Supplement: Supplementary file 4 — Additional file 4: Table S1. A list of (fibroblast, tumor)+ genes found by niche-DE in the integrated 10X liver metastasis colorectal cancer data. Table S2. The list of enriched pathways found by enrichR using the gene list in table S1. Table S3. The list of ligand-receptor pairs found by niche-LR for fibroblasts near tumor cells. [file 13059_2023_3159_MOESM4_ESM.xlsx]

## Sheet: Table S1
	Genes	Pvalues.Interaction
1	RPL22	0
4	SRM	0
5	PLOD1	0
9	NBL1	0
10	EIF4G3	0
15	ID3	0
16	RPL11	0
31	PPT1	0
34	RPS8	0
35	UQCRH	0
41	RPL5	0
49	SLC16A1	0
58	RPS27	0
65	TAGLN2	0
70	KIFAP3	0
86	MTR	0
103	PREB	0
106	PRKD3	0
112	RPS27A	0
125	RPL31	0
126	FHL2	0
142	HAT1	0
162	FN1	0
167	PTMA	0
178	RPL32	0
181	TMEM43	0
182	SLC6A6	0
185	RPL15	0
190	RPSA	0
191	RPL14	0
205	NT5DC2	0
207	GLT8D1	0
217	RPL24	0
226	SRPRB	0
227	RYK	0
240	RPL35A	0
245	AFAP1	0
247	RPL9	0
261	GAR1	0
268	RPS3A	0
271	PPID	0
280	FAT1	0
284	SEMA5A	0
285	SNHG18	0
288	ANKH	0
291	SUB1	0
292	TARS	0
294	RPL37	0
301	WDR41	0
305	RPS23	0
324	CYFIP2	0
327	NPM1	0
348	RPS18	0
362	PTK7	0
367	RAB23	0
370	COX7A2	0
383	PLAGL1	0
400	TOMM7	0
407	GGCT	0
408	GARS	0
410	EPDR1	0
415	PPIA	0
417	TNS3	0
436	LRRC17	0
443	HILPDA	0
444	CALU	0
455	TMEM47	0
457	TIMP1	0
476	LOXL2	0
482	AP3M2	0
486	PRKDC	0
489	RPS20	0
491	ARMC1	0
494	RPL7	0
496	ZC2HC1A	0
497	ZNF704	0
501	NBN	0
504	FAM92A	0
505	UQCRB	0
508	LAPTM4B	0
509	RPL30	0
511	POLR2K	0
512	PABPC1	0
514	UBR5	0
517	DCAF13	0
518	EIF3E	0
519	EMC2	0
522	EIF3H	0
527	MRPL13	0
530	MYC	0
533	PTK2	0
534	PTP4A3	0
535	EEF1D	0
540	RPL8	0
544	RPS6	0
546	TUSC1	0
554	TOMM5	0
565	TGFBR1	0
578	RPL35	0
584	NOTCH1	0
595	RPLP2	0
597	RPL27A	0
603	MICAL2	0
605	RPS13	0
607	RCN1	0
616	TMEM109	0
619	CSKMT	0
623	TRMT112	0
628	CCDC85B	0
633	CCND1	0
639	SERPINH1	0
641	PRSS23	0
644	SESN3	0
654	RPS25	0
660	FBH1	0
680	RPS24	0
682	MYOF	0
683	TBC1D12	0
700	DOCK1	0
705	CCND2	0
708	GAPDH	0
723	LDHB	0
725	STK38L	0
736	SPATS2	0
740	LIMA1	0
747	GDF11	0
748	RPS26	0
750	RPL41	0
754	NACA	0
757	CDK4	0
760	DYRK2	0
762	GLIPR1	0
763	PHLDA1	0
764	NAP1L1	0
765	NUDT4	0
776	CKAP4	0
781	RPL6	0
783	RPLP0	0
792	RAN	0
794	GOLGA3	0
797	RPL21	0
804	POSTN	0
813	COL4A1	0
816	ARHGEF7	0
825	RPS29	0
826	MAP4K5	0
828	RTRAF	0
834	ACTN1	0
840	CALM1	0
857	RSL24D1	0
862	TPM1	0
868	RPLP1	0
870	UACA	0
876	CD276	0
894	ELOB	0
900	RPS15A	0
914	RSPRY1	0
934	EIF5A	0
935	EIF4A1	0
937	MPRIP	0
939	RPL23A	0
947	RPL19	0
949	P3H4	0
950	FKBP10	0
951	ACLY	0
955	RPL27	0
969	RPL38	0
974	ACTG1	0
1004	GNAS	0
1012	RPS15	0
1013	LSM7	0
1020	RPL36	0
1022	RPS28	0
1033	TPM4	0
1039	RPL18A	0
1041	SSBP4	0
1047	GRAMD1A	0
1054	RPS16	0
1058	RPS19	0
1060	APOE	0
1073	ZNF83	0
1089	MYH9	0
1092	CSNK1E	0
1096	RPL3	0
1111	MT-CO1	0
40	HS2ST1	6.66134e-16
95	ITGB1BP1	6.66134e-16
107	SRSF7	6.66134e-16
253	TMEM165	6.66134e-16
445	TRIM24	6.66134e-16
557	CTSL	6.66134e-16
592	RIC8A	6.66134e-16
645	MTMR2	6.66134e-16
706	DYRK4	6.66134e-16
1103	PARVB	6.66134e-16
1104	FAM118A	9.99201e-16
210	PTPRG	1.33227e-15
221	SLC12A8	1.33227e-15
701	PTPRE	1.33227e-15
1084	SMARCB1	1.33227e-15
216	TOMM70	1.9984e-15
232	GMPS	1.9984e-15
488	TGS1	1.9984e-15
528	FBXO32	1.9984e-15
560	IARS	1.9984e-15
679	ZNF503	1.9984e-15
768	NDUFA12	1.9984e-15
617	TMEM258	2.33147e-15
968	POLG2	2.33147e-15
159	NRP2	2.66454e-15
139	KLHL23	2.9976e-15
716	H2AFJ	3.33067e-15
992	DSTN	3.33067e-15
1101	SNU13	3.66374e-15
354	RPL10A	4.32987e-15
575	RABGAP1	4.32987e-15
63	NES	4.66294e-15
520	ENY2	4.66294e-15
72	RASAL2	5.9952e-15
1097	ATF4	5.9952e-15
363	HSP90AB1	7.32747e-15
970	SUMO2	7.32747e-15
960	CBX1	7.99361e-15
713	MAGOHB	1.26565e-14
883	RPS17	1.63203e-14
539	SLC52A2	1.76525e-14
1087	TIMP3	1.93179e-14
523	UTP23	2.06501e-14
169	EFHD1	2.13163e-14
627	CFL1	2.56462e-14
848	SRP14	2.66454e-14
801	HSPH1	3.4639e-14
108	THUMPD2	3.79696e-14
385	MTHFD1L	4.56302e-14
183	ANKRD28	5.16254e-14
1024	SLC44A2	5.42899e-14
388	DYNLT1	5.59552e-14
440	LAMB1	5.59552e-14
649	REXO2	6.02851e-14
1077	UBE2S	6.26166e-14
513	ZNF706	6.32827e-14
79	CSRP1	7.66054e-14
1116	CST2	8.85958e-14
735	TUBA1C	9.59233e-14
325	PWWP2A	1.02585e-13
397	CYTH3	1.06581e-13
581	PTPA	1.19904e-13
594	HRAS	1.28231e-13
745	HNRNPA1	1.49214e-13
137	RBMS1	1.55542e-13
274	TMA16	1.61204e-13
729	BICD1	1.67866e-13
566	MSANTD3	1.82188e-13
239	RPL39L	1.89848e-13
865	SNX1	2.00839e-13
672	DDX50	2.02505e-13
173	COPS9	2.06501e-13
1088	RBFOX2	3.40394e-13
223	COPG1	3.60711e-13
678	VDAC2	4.61631e-13
1010	BSG	5.14921e-13
39	DOCK7	5.54889e-13
211	LRIG1	5.87197e-13
503	OTUD6B-AS1	5.99854e-13
313	P4HA2	6.40155e-13
492	COPS5	6.42153e-13
786	MLEC	7.35412e-13
1061	SNRPD2	7.97029e-13
306	XRCC4	8.59313e-13
419	CHCHD2	8.85958e-13
562	CENPP	1.04983e-12
277	NEK1	1.11877e-12
99	KCNS3	1.12843e-12
793	SFSWAP	1.47748e-12
965	NME1	1.52278e-12
3	ENO1	1.95644e-12
233	SMC4	2.55063e-12
347	SLC39A7	2.92866e-12
302	AP3B1	3.08353e-12
988	NOP56	3.39595e-12
545	MLLT3	3.51119e-12
1083	RANBP1	3.76832e-12
276	SH3RF1	5.15021e-12
1015	EEF2	5.34639e-12
452	WWC3	5.57421e-12
198	DALRD3	6.18372e-12
604	PARVA	6.88716e-12
882	TMED3	7.06868e-12
62	CCT3	7.53098e-12
235	PRKCI	8.80562e-12
270	TDO2	9.66227e-12
590	TMEM203	1.14269e-11
404	CYCS	1.17812e-11
177	VGLL4	1.19504e-11
610	ARHGAP1	1.30469e-11
880	UBE2Q2	1.52691e-11
263	NAA15	1.59196e-11
1026	YIPF2	1.63396e-11
667	ITGB1	1.76765e-11
601	SBF2	1.97006e-11
697	MCMBP	2.04973e-11
851	SERF2	2.06751e-11
954	NKIRAS2	2.09915e-11
141	GORASP2	2.1722e-11
110	SOCS5	2.2463e-11
691	NPM3	2.2529e-11
1085	MIF	2.39772e-11
684	SORBS1	2.52838e-11
956	SLC25A39	2.85212e-11
490	IMPAD1	3.0397e-11
378	DCBLD1	3.19791e-11
429	SDHAF3	3.56222e-11
890	SNRPA1	4.10422e-11
98	SMC6	4.40554e-11
886	IDH2	4.4975e-11
664	RSU1	5.23754e-11
94	ASAP2	6.80442e-11
791	STX2	7.30043e-11
887	SLCO3A1	7.31215e-11
859	TCF12	8.01166e-11
561	NOL8	8.32294e-11
699	CTBP2	8.68905e-11
547	DNAJA1	8.75643e-11
312	PRRC1	8.77188e-11
558	S1PR3	9.84979e-11
1100	PHF5A	9.95271e-11
73	ABL2	1.13267e-10
396	CCZ1	1.1713e-10
322	SMIM3	1.30958e-10
940	MYO1D	1.4256e-10
733	PRKAG1	1.45748e-10
978	NARF	1.46043e-10
860	MYO1E	1.79046e-10
27	ZMYM4	1.79685e-10
97	TRIB2	2.11571e-10
78	CAMSAP2	2.17427e-10
349	WDR46	2.29788e-10
152	SLC39A10	2.32493e-10
1016	SH3GL1	2.35074e-10
525	EXT1	2.36818e-10
25	EIF3I	2.51541e-10
286	CCT5	2.6464e-10
524	RAD21	2.90647e-10
238	EIF4A2	2.97093e-10
333	RACK1	3.01238e-10
144	HNRNPA3	3.0511e-10
251	FIP1L1	3.17173e-10
681	ZMIZ1	3.41044e-10
179	IQSEC1	3.63875e-10
510	COX6C	3.76872e-10
83	H3F3A	3.98041e-10
850	TP53BP1	4.03343e-10
655	HSPA8	4.09218e-10
1115	FOXC2	4.35797e-10
732	TMEM106C	4.46735e-10
1107	RUNX1	4.52809e-10
901	ITPRIPL2	4.5889e-10
470	RTL8A	5.06273e-10
778	KCTD10	5.39908e-10
114	SNRPG	5.42416e-10
47	GSTM3	5.82119e-10
1018	PLIN3	6.58428e-10
758	RXYLT1	7.16099e-10
466	SRPX2	7.27726e-10
1068	PRMT1	7.55925e-10
1065	KDELR1	8.45783e-10
702	ERC1	9.06765e-10
817	APEX1	9.06796e-10
480	PLEKHA2	1.00839e-09
630	RPS6KB2	1.06308e-09
46	SORT1	1.1312e-09
529	NSMCE2	1.1855e-09
802	PDS5B	1.30997e-09
389	TCP1	1.33598e-09
148	DNAJC10	1.41965e-09
998	CPNE1	1.48637e-09
248	SLC30A9	1.50924e-09
888	CHSY1	1.51279e-09
572	TNC	1.59038e-09
608	EIF3M	1.59441e-09
192	CTNNB1	1.61992e-09
321	RPS14	1.69034e-09
157	BMPR2	1.72155e-09
23	TXLNA	1.72757e-09
124	ACTR1B	1.75974e-09
295	PELO	1.78231e-09
273	RAPGEF2	1.80287e-09
591	TUBB4B	1.87512e-09
854	SECISBP2L	1.97612e-09
115	CCT7	2.11514e-09
275	PALLD	2.12187e-09
186	NR1D2	2.1772e-09
357	RNF8	2.2119e-09
976	PYCR1	2.21856e-09
869	TLE3	2.52945e-09
772	SCYL2	2.63404e-09
69	MPZL1	2.66811e-09
1093	CBY1	2.82604e-09
650	BACE1	3.05801e-09
609	CAPRIN1	3.1321e-09
430	ATP5MF	3.13442e-09
1055	FBL	3.49704e-09
743	ATP5MC2	3.51428e-09
724	KCNJ8	3.74578e-09
844	SCG5	4.24727e-09
1066	RPL13A	4.68745e-09
282	ICE1	4.82489e-09
495	ELOC	5.22676e-09
871	LARP6	5.30392e-09
856	DTWD1	6.17877e-09
502	PIP4P2	7.37144e-09
44	EXTL2	7.47959e-09
337	KIF13A	7.5917e-09
171	COPS8	7.96951e-09
406	CBX3	7.98374e-09
634	ANO1	8.54114e-09
576	NEK6	8.71151e-09
674	UNC5B	9.18285e-09
236	DVL3	9.39473e-09
891	LUC7L	9.82291e-09
753	PTGES3	9.89853e-09
823	PSMB5	1.02391e-08
297	CWC27	1.04321e-08
391	PSMG3	1.04386e-08
596	EIF3F	1.07303e-08
29	SF3A3	1.09395e-08
967	TLK2	1.12249e-08
80	NAV1	1.1489e-08
899	RSL1D1	1.21019e-08
993	RIN2	1.25175e-08
704	FKBP4	1.27497e-08
573	CDK5RAP2	1.28645e-08
296	ITGA2	1.28949e-08
380	HDDC2	1.30974e-08
91	RNASEH1	1.33918e-08
143	MTX2	1.42752e-08
464	NONO	1.80336e-08
175	LMCD1	2.00038e-08
307	TTC37	2.20954e-08
1017	MYDGF	2.26618e-08
924	HSBP1	2.3517e-08
659	GTPBP4	2.4397e-08
172	COL6A3	2.62269e-08
999	EPB41L1	2.95038e-08
381	RNF146	2.99378e-08
1031	GADD45GIP1	3.04986e-08
1034	SLC35E1	3.2861e-08
541	PUM3	3.34051e-08
637	PPME1	3.37968e-08
57	JTB	3.4122e-08
587	RABL6	3.55529e-08
665	SVIL	3.84553e-08
204	WDR82	3.89025e-08
237	EIF4G1	3.95419e-08
626	FAM89B	3.98677e-08
334	TMEM14C	4.2461e-08
1014	TIMM13	4.25229e-08
997	EIF2S2	4.35114e-08
244	BLOC1S4	4.87828e-08
146	FKBP7	5.08061e-08
962	ZNF652	5.75091e-08
906	MAZ	5.9162e-08
118	HTRA2	7.18335e-08
853	DUT	7.27071e-08
923	KARS	8.00644e-08
145	PRKRA	8.15766e-08
230	RNF7	8.5157e-08
728	KLHL42	8.60363e-08
132	CCDC74A	8.61802e-08
113	GFPT1	8.75594e-08
352	RPS10	9.26959e-08
749	PA2G4	9.34029e-08
814	COL4A2	9.55143e-08
651	CEP164	1.10491e-07
984	ATP8B1	1.15296e-07
56	ILF2	1.16795e-07
59	SHC1	1.18503e-07
77	NEK7	1.34637e-07
662	CDC123	1.36601e-07
711	ENO2	1.45612e-07
428	SEM1	1.45793e-07
789	CCDC92	1.46786e-07
387	TMEM242	1.46823e-07
418	CCT6A	1.51188e-07
689	SFXN3	2.00232e-07
50	PHGDH	2.08801e-07
532	KHDRBS3	2.15629e-07
770	SLC25A3	2.17978e-07
1028	DOCK6	2.33432e-07
715	SMIM10L1	2.37447e-07
303	SCAMP1	2.39819e-07
224	PLXND1	2.524e-07
287	TRIO	2.55923e-07
158	PARD3B	2.60053e-07
254	RUFY3	2.73603e-07
836	SUSD6	2.75169e-07
116	BOLA3	2.97872e-07
712	SLC2A3	2.99617e-07
2	ICMT	3.1046e-07
264	INPP4B	3.12393e-07
215	DCBLD2	3.2235e-07
42	DR1	3.40651e-07
897	ANKS3	3.82055e-07
731	HDAC7	3.91814e-07
88	COX20	3.93844e-07
602	EIF4G2	3.94438e-07
206	GNL3	4.12157e-07
784	SRSF9	4.29412e-07
930	PFN1	4.37316e-07
1072	PPP2R1A	4.45621e-07
830	TIMM9	4.59495e-07
478	ZNF703	4.64682e-07
1037	BST2	5.1257e-07
1050	PSMD8	5.21263e-07
398	NDUFA4	5.29159e-07
1117	MMP11	5.38772e-07
379	GJA1	5.62123e-07
771	IKBIP	5.73711e-07
625	FAU	6.23623e-07
1049	YIF1B	6.33538e-07
265	ABCE1	7.06154e-07
676	PPP3CB	7.87231e-07
160	EEF1B2	8.30408e-07
1038	COLGALT1	8.46111e-07
458	RBM3	8.54093e-07
485	FNTA	8.56767e-07
1023	ANGPTL4	8.76812e-07
624	ARL2	9.48428e-07
673	HK1	9.68582e-07
279	CFAP97	1.13197e-06
761	CCT2	1.15892e-06
200	QARS	1.16588e-06
919	VPS4A	1.21662e-06
256	TSPAN5	1.22245e-06
515	AZIN1	1.30328e-06
927	TLCD2	1.60994e-06
845	AVEN	1.6127e-06
963	MRPL27	1.70175e-06
166	NCL	1.71021e-06
827	NIN	1.72678e-06
74	LAMC1	1.73469e-06
821	CHD8	2.00934e-06
462	ARHGEF9	2.02129e-06
964	LRRC59	2.1145e-06
647	DCUN1D5	2.14094e-06
580	SET	2.32204e-06
555	DCAF10	2.35932e-06
342	CLIC1	2.38851e-06
243	MFSD10	2.40419e-06
942	SLFN5	2.42083e-06
837	SIPA1L1	2.53228e-06
194	SETD2	2.57013e-06
170	GIGYF2	2.78399e-06
140	SSB	2.87991e-06
309	FAM174A	2.99505e-06
421	TMEM248	3.04731e-06
742	ATF7	3.10702e-06
806	DGKH	3.43094e-06
618	B3GAT3	3.45701e-06
936	PMP22	3.5078e-06
1025	ILF3	3.58848e-06
82	EPRS	3.64769e-06
1044	PDCD5	3.72431e-06
432	POP7	3.74982e-06
767	MRPL42	3.76308e-06
839	SLIRP	3.79092e-06
685	TCTN3	4.1636e-06
620	UQCC3	4.17921e-06
469	RTL8C	4.18304e-06
991	TMEM230	4.24088e-06
450	GALNT11	4.35379e-06
537	SHARPIN	4.67688e-06
151	NAB1	4.70268e-06
516	CTHRC1	4.76389e-06
751	NABP2	4.80203e-06
71	CACYBP	4.95198e-06
1063	INAFM1	5.04739e-06
982	RPL17	5.15048e-06
33	MED8	5.18066e-06
710	COPS7A	5.48642e-06
425	ANKIB1	5.5529e-06
957	CDC27	5.60591e-06
613	SSRP1	5.67873e-06
338	ZNF322	5.76896e-06
538	HSF1	5.92896e-06
267	EDNRA	6.01657e-06
636	COA4	6.073e-06
990	RNF24	6.54661e-06
343	HSPA1A	6.70008e-06
105	LTBP1	6.84066e-06
1112	MFAP2	7.14704e-06
730	DNM1L	7.16934e-06
1059	TOMM40	7.55131e-06
188	CMTM6	7.56852e-06
1110	PTTG1IP	7.84371e-06
807	DNAJC15	7.91659e-06
893	PGP	7.9216e-06
832	CHURC1	7.97603e-06
811	UGGT2	8.21033e-06
258	RPL34	8.63677e-06
356	MTCH1	1.00623e-05
1071	EMC10	1.05655e-05
165	ITM2C	1.1303e-05
892	RPS2	1.15781e-05
85	AGT	1.16565e-05
688	MARVELD1	1.20554e-05
755	SHMT2	1.27236e-05
281	MRPL36	1.3048e-05
499	ZFAND1	1.33702e-05
996	MAPRE1	1.34312e-05
1046	UBA2	1.3761e-05
96	YWHAQ	1.38184e-05
873	PKM	1.40166e-05
310	FER	1.40607e-05
250	SLAIN2	1.4161e-05
53	SNX27	1.46375e-05
48	LAMTOR5	1.4865e-05
668	PARD3	1.50994e-05
100	SF3B6	1.62407e-05
423	YWHAG	1.69335e-05
87	ADSS	1.72931e-05
1030	DNASE2	1.80235e-05
163	RPL37A	1.93256e-05
358	ZFAND3	1.97094e-05
355	SRSF3	2.12908e-05
643	TAF1D	2.13849e-05
593	IFITM3	2.17017e-05
695	ADD3	2.18045e-05
11	ECE1	2.21199e-05
1098	RPS19BP1	2.21885e-05
507	MTDH	2.45221e-05
945	PCGF2	2.49911e-05
426	SAMD9	2.5019e-05
719	STRAP	2.51331e-05
330	PRELID1	2.5659e-05
1040	CCDC124	2.58795e-05
311	NREP	2.61251e-05
1114	MXRA5	2.62737e-05
815	ING1	2.66364e-05
670	CCDC6	2.68667e-05
184	TBC1D5	2.81164e-05
468	NDUFA1	2.86352e-05
638	RPS3	2.88752e-05
128	RALB	3.03164e-05
377	LAMA4	3.03194e-05
201	DAG1	3.04826e-05
414	POLD2	3.16129e-05
718	EPS8	3.16151e-05
1105	MAP3K7CL	3.20962e-05
720	PDE3A	3.26837e-05
855	COPS2	3.37655e-05
225	MRPL3	3.39053e-05
838	YLPM1	3.39838e-05
707	LTBR	3.50429e-05
973	JMJD6	3.6445e-05
332	HNRNPAB	3.70224e-05
1006	CTSZ	3.78833e-05
374	RARS2	3.79355e-05
1080	UBE2M	3.82218e-05
394	FSCN1	3.92953e-05
788	ZCCHC8	3.99289e-05
542	DMAC1	4.13482e-05
335	TMEM14B	4.18784e-05
918	SNTB2	4.20447e-05
874	NEO1	4.35595e-05
981	SLC39A6	4.38017e-05
229	CEP63	4.44945e-05
1011	RNF126	4.45302e-05
905	QPRT	4.48774e-05
109	RHOQ	4.49365e-05
318	SPRY4	4.726e-05
1002	IFT52	4.92778e-05
456	MID1IP1	4.95592e-05
1070	PTOV1	5.155e-05
176	TADA3	5.32691e-05
909	FUS	5.33768e-05
858	PIGBOS1	5.46263e-05
877	PML	5.57373e-05
589	NPDC1	5.70163e-05
910	VPS35	5.80329e-05
369	COL12A1	5.85565e-05
323	LARP1	5.8652e-05
424	PHTF2	5.95991e-05
1094	TOMM22	6.45926e-05
1106	ATP5PO	6.56248e-05
556	ZFAND5	6.76472e-05
386	MTRF1L	6.87427e-05
413	MRPL32	7.11015e-05
526	TNFRSF11B	7.30464e-05
1052	ACTN4	7.373e-05
14	HNRNPR	7.93667e-05
798	POMP	8.11501e-05
913	FAM192A	8.13151e-05
775	CHST11	8.23171e-05
345	STK19	8.8779e-05
1091	LGALS1	9.22552e-05
980	MIB1	9.24106e-05
847	EMC4	9.46901e-05
698	BUB3	9.58816e-05
548	SIGMAR1	9.88743e-05
741	ATF1	9.95601e-05
12	USP48	9.96243e-05
559	SPTLC1	0.000100355
222	SEC61A1	0.00010173
180	FBLN2	0.000104318
782	MED13L	0.000113249
30	PPIE	0.000115446
366	ICK	0.000116463
60	SSR2	0.000117362
1029	JUNB	0.000123525
259	OSTC	0.000125358
787	MLXIP	0.000127237
395	RNF216	0.000127781
896	TNFRSF12A	0.00013706
8	CAPZB	0.000137351
696	BBIP1	0.000138946
551	TLN1	0.000150904
340	TUBB	0.00015165
875	NPTN	0.000155136
246	WDR1	0.000158982
371	HMGN3	0.000167004
694	SH3PXD2A	0.000170853
1076	RPL28	0.000172626
52	PSMB4	0.000173432
658	VPS26B	0.00017888
958	KPNB1	0.00017903
299	TAF9	0.000179349
326	RARS	0.000181443
632	NDUFS8	0.000185922
752	BAZ2A	0.00018845
895	FLYWCH2	0.000189788
266	LSM6	0.000189987
433	AP1S1	0.000192584
989	ITPA	0.000200772
975	P4HB	0.000201672
803	SUPT20H	0.000208958
722	GOLT1B	0.000215865
481	TM2D2	0.000221292
843	MOK	0.000221746
833	EIF2S1	0.000222043
543	SNAPC3	0.000228671
1000	DLGAP4	0.000230942
916	NAE1	0.000231468
463	HEPH	0.000234888
336	MCUR1	0.000251903
933	CTDNEP1	0.000251973
131	MZT2A	0.000252288
231	GYG1	0.00025248
1074	PRPF31	0.00025359
612	TNKS1BP1	0.000261672
1019	SAFB	0.000261995
121	CYTOR	0.000263494
1009	TPD52L2	0.000264444
629	PPP1CA	0.000267431
690	DPCD	0.000277204
550	STOML2	0.000277984
339	GNL1	0.000278291
852	MFAP1	0.000282619
908	STX4	0.000284216
972	SPHK1	0.000287622
1099	EP300	0.000290696
45	SARS	0.000298015
174	PPP1R7	0.000303063
961	UBE2Z	0.000311513
392	NUDT1	0.000313981
863	RPS27L	0.000315458
189	DYNC1LI1	0.000316273
598	ST5	0.000319271
738	SMARCD1	0.000322236
90	PXDN	0.000329988
431	COPS6	0.000338441
790	NCOR2	0.000339493
68	MGST3	0.000341822
451	AKAP17A	0.000342291
600	IPO7	0.000343029
461	MAGED2	0.000347875
864	HERC1	0.000351476
849	TMEM87A	0.000351775
1067	RCN3	0.000364976
912	MT1E	0.000365799
147	CWC22	0.000367511
985	ZNF532	0.000370635
1035	MYO9B	0.00037386
161	MAP2	0.000379214
635	ARHGEF17	0.000380042
920	NOB1	0.000386344
212	TMF1	0.000387084
218	CBLB	0.000391134
585	AGPAT2	0.000392526
498	PAG1	0.000393735
1109	HMGN1	0.000402152
929	ITGAE	0.000419049
739	COX14	0.000420114
744	CALCOCO1	0.000424417
209	SLMAP	0.000436099
92	RPS7	0.000439665
427	SAMD9L	0.000444855
64	HDGF	0.000449064
861	GTF2A2	0.000457414
155	NDUFB3	0.000457958
308	GLRX	0.000464761
129	MZT2B	0.000481721
360	RPL7L1	0.000488999
769	SNRPF	0.000491318
1021	TIMM44	0.000491958
686	TM9SF3	0.000515016
438	PSMC2	0.000515681
442	ARF5	0.000538029
375	ASCC3	0.000578277
19	SRSF4	0.000578613
824	PSME2	0.000580558
278	HPF1	0.000584256
435	POLR2J	0.000605527
252	SRD5A3	0.000606773
746	COPZ1	0.000618323
829	PSMA3	0.000623491
479	ADGRA2	0.000626517
583	REXO4	0.000638865
570	CDC26	0.000643965
1007	ATP5F1E	0.000651073
153	HSPE1	0.000651624
411	RALA	0.000662361
1043	GATAD2A	0.000663644
75	EDEM3	0.000670023
138	PSMD14	0.000687109
756	NDUFA4L2	0.000695751
368	PHF3	0.000704485
536	PUF60	0.000714775
449	NUB1	0.000724251
475	POLR3D	0.000725929
353	SNRPC	0.000758887
898	ZC3H7A	0.000769197
487	UBE2V2	0.000769935
477	GTF2E2	0.000778139
959	MRPL10	0.000778322
944	ZNHIT3	0.000785145
304	ZFYVE16	0.000793248
785	DYNLL1	0.000860266
51	PSMD4	0.000862688
810	DIS3	0.000865363
666	MAP3K8	0.00087447
952	CNP	0.000876227
382	RPS12	0.000937374
531	ASAP1	0.000943505
818	ARHGEF40	0.000968031
799	SLC46A3	0.000989529
350	PFDN6	0.000990959
401	FAM126A	0.000994021
283	MED10	0.00100437
1056	PSMC4	0.00102767
726	PPFIBP1	0.00103411
987	PSMF1	0.001042
563	NANS	0.00104426
459	HUWE1	0.00105303
208	TKT	0.00105932
149	NCKAP1	0.00106142
915	DYNC1LI2	0.00110345
61	SEMA4A	0.00110563
320	HMGXB3	0.00112168
409	FKBP9	0.00115598
703	CACNA1C	0.00116396
465	PBDC1	0.00120661
1036	MRPL34	0.00121092
1001	MANBAL	0.00121431
314	HSPA4	0.00122388
646	ARHGAP42	0.00123544
911	BRD7	0.00124448
1108	TTC3	0.00127158
922	BCAR1	0.00128214
473	CTSB	0.00129176
399	RAPGEF5	0.00132997
648	DIXDC1	0.0013552
361	KLHDC3	0.00138082
577	OLFML2A	0.00139926
193	SEC22C	0.00143548
460	TSR2	0.0014694
1005	NELFCD	0.00152893
365	EFHC1	0.00154157
150	ITGAV	0.00154748
156	NOP58	0.00155458
32	RLF	0.00155604
260	CFI	0.00156576
621	POLR2G	0.00164084
941	TMEM98	0.00164796
819	HNRNPC	0.00165641
257	PPA2	0.00166946
255	GRSF1	0.00168852
907	PPP4C	0.00170541
37	CDKN2C	0.00171392
441	FAM3C	0.0017695
553	ZCCHC7	0.00184234
393	WIPI2	0.00185616
622	STX5	0.00185741
300	ENC1	0.00188728
567	MRPL50	0.00192186
552	CLTA	0.00192293
331	B4GALT7	0.00194532
351	UQCC2	0.00198557
663	FRMD4A	0.00207184
687	PGAM1	0.00217592
483	PLAT	0.00217767
774	WASHC3	0.00219478
117	MTHFD2	0.00219974
344	HSPA1B	0.00221266
1032	NOTCH3	0.00223678
737	FMNL3	0.00230769
766	UBE2N	0.00235319
966	APPBP2	0.00237144
376	RPF2	0.00237852
842	HSP90AA1	0.00240635
134	TNFAIP6	0.00246556
928	TAX1BP3	0.00248575
262	PDE5A	0.00252304
55	S100A16	0.00253373
983	SMAD4	0.00253394
780	ERP29	0.0025605
902	METTL9	0.0026346
773	GNPTAB	0.00264162
709	CHD4	0.00265386
390	PSMB1	0.0026997
800	HMGB1	0.00270865
123	CIAO1	0.00273709
1078	RPS5	0.00274921
219	COX17	0.00275565
22	KHDRBS1	0.00276769
454	EIF2S3	0.00280082
921	PSMD7	0.00281447
903	NUPR1	0.00283838
213	ROBO1	0.00284672
1064	SELENOW	0.00286127
1069	AP2A1	0.00287239
81	ADIPOR1	0.00287488
472	FUNDC2	0.00293469
640	HIKESHI	0.00295057
917	TRADD	0.00301922
471	RPL10	0.00316226
136	TANC1	0.00319896
599	DENND5A	0.00329209
1053	MRPS12	0.0033329
102	TMEM214	0.00333991
364	SLC35B2	0.0033531
881	MORF4L1	0.00336963
298	AK6	0.00339186
796	MRPL57	0.00348389
994	NAA20	0.00349321
54	S100A11	0.00353615
329	BOD1	0.00355593
1062	DMWD	0.00358858
615	SELENOH	0.00371531
372	PGM3	0.00372159
272	FNIP2	0.00379668
586	SNHG7	0.00383243
359	GLO1	0.00388464
574	NDUFA8	0.00398368
448	GSTK1	0.00401591
521	EBAG9	0.00415221
187	STT3B	0.00415621
925	SPG7	0.00420619
846	EMC7	0.00421679
884	PDE8A	0.00424259
13	LUZP1	0.00428434
582	NTMT1	0.0043027
164	TRIP12	0.00446301
43	CNN3	0.00451294
549	VCP	0.00473824
1079	TRIM28	0.00482379
214	CHMP2B	0.00483398
199	IMPDH2	0.00494657
904	TUFM	0.004991
203	TWF2	0.00519043
120	KCMF1	0.00528197
1027	SMARCA4	0.0053261
1095	APOBEC3C	0.00535817
402	GPNMB	0.00543295
1048	RBM42	0.00552986
734	TUBA1B	0.00553319
995	ID1	0.00557258
1057	NUMBL	0.00560698
714	YBX3	0.00583534
986	TMX3	0.00585711
872	MYO9A	0.00592704
977	CENPX	0.00599059
866	RPL4	0.0062156
642	CHORDC1	0.00627832
316	HSPA9	0.00638893
416	PURB	0.00639654
569	SLC44A1	0.0065042
500	CPNE3	0.00651864
467	RPL39	0.00654348
841	GOLGA5	0.00668822
133	DARS	0.0068018
759	LLPH	0.00681603
67	OLFML2B	0.00686562
1090	IFT27	0.00689167
971	H3F3B	0.0069223
446	MKRN1	0.00694477
168	EIF4E2	0.00712506
119	EVA1A	0.00722695
779	GLTP	0.00729885
7	NECAP2	0.00757482
1113	LOX	0.0076397
671	REEP3	0.00765554
38	ZYG11B	0.00786401
346	BRD2	0.00789697
652	ATP5MG	0.00792275
1042	KXD1	0.00801551
93	ID2	0.00802088
317	SRA1	0.00843297
606	SVIP	0.00852912
36	EFCAB14	0.00869546
439	NAMPT	0.00879019
1086	DDT	0.00881527
104	DPY30	0.00888494
453	RBBP7	0.00909744
135	ACVR1	0.00914104
447	MRPS33	0.0091727
437	ARMC10	0.00923116
805	RGCC	0.00926338
422	SBDS	0.00933772
568	ABCA1	0.00935081
241	CTBP1	0.00967314
493	ARFGEF1	0.00970874
196	PRKAR2A	0.00982236
938	POLDIP2	0.0100256
20	PEF1	0.0101653
1082	COMT	0.0106428
661	ATP5F1C	0.0107659
656	FEZ1	0.0107692
631	GSTP1	0.0113414
289	ZNF622	0.0117878
66	PEA15	0.0119039
6	PLEKHM2	0.0119424
1081	UFD1	0.0121023
692	OGA	0.0123457
1008	ADRM1	0.012838
290	MYO10	0.0130898
611	SLC39A13	0.0131517
412	SUGCT	0.0133252
878	COMMD4	0.0134428
879	IMP3	0.013732
669	CSGALNACT2	0.0137577
89	HNRNPU	0.0143242
1051	EIF3K	0.014424
341	CSNK2B	0.0145955
18	TAF12	0.0149661
195	SHISA5	0.0151222
202	RBM6	0.0151275
315	CAMLG	0.0152974
1102	CYB5R3	0.0152984
564	COL15A1	0.0153177
17	CLIC4	0.0153622
808	ITM2B	0.0158205
932	XAF1	0.0160416
28	PSMB2	0.0163674
154	SPATS2L	0.0163864
820	SUPT16H	0.0166515
293	RAI14	0.0168886
717	ARHGDIB	0.0169383
84	GALNT2	0.0170005
249	ATP10D	0.017335
484	VDAC3	0.0174957
319	CSNK1A1	0.0175107
835	ERH	0.0178797
867	ANP32A	0.0178817
889	SELENOS	0.018673
1075	RPS9	0.0188867
24	CCDC28B	0.0193357
885	HAPLN3	0.0200508
588	EDF1	0.0205254
677	PLAU	0.0216394
197	ARIH2	0.021906
1045	LSM14A	0.0219573
831	HSPA2	0.02258
822	MMP14	0.0229508
693	NOLC1	0.0231493
721	RECQL	0.0233699
127	SLC20A1	0.023783
21	PTP4A2	0.0239434
657	ST3GAL4	0.0244902
111	CALM2	0.0254088
948	CDK12	0.0267557
506	SDC2	0.0270224
242	TNIP2	0.0273198
809	EBPL	0.0278507
943	TAF15	0.027888
269	MAP9	0.0282411
373	SYNCRIP	0.0283929
579	ARPC5L	0.0285751
675	P4HA1	0.0287879
931	TXNDC17	0.0291969
130	IMP4	0.0298249
926	CHMP1A	0.031718
420	TPST1	0.0338759
434	CUX1	0.034316
653	PHLDB1	0.0351126
405	HNRNPA2B1	0.0351639
384	SASH1	0.036291
474	PSD3	0.036386
946	RPL23	0.0367499
571	POLE3	0.036874
953	DNAJC7	0.0372255
812	FARP1	0.0376699
122	MRPS5	0.038046
403	TRA2A	0.0382748
76	HMCN1	0.0383347
979	METRNL	0.0392791
777	TMEM263	0.0394423
795	SAP18	0.0394719
234	GOLIM4	0.0394972
1003	CTSA	0.0395024
101	HADHA	0.0395504
614	UBE2L6	0.0414674
228	ANAPC13	0.0439723
26	RBBP4	0.0451934
727	MRPS35	0.0457773
328	DUSP1	0.0458809
220	PARP9	0.0460612

## Sheet: Table S2
	Term	Overlap	P.value	Adjusted.P.value	Old.P.value	Old.Adjusted.P.value	Odds.Ratio	Combined.Score	Genes
1	L13a-mediated translational silencing of Ceruloplasmin expression Homo sapiens R-HSA-156827	81/106	6.51324e-80	3.63765e-77	0	0	58.9768	10753.4	RPL4;EIF4A2;RPL5;EIF4A1;RPL30;RPL3;RPL32;RPL31;RPL34;RPLP1;RPLP0;RPL8;RPL10A;RPL9;RPL6;RPL7;RPS15;RPS14;RPS17;RPS16;RPS19;RPL18A;RPS18;RPL36;RPL35;RPLP2;RPL38;RPL37;RPL39;RPS10;RPS13;RPS12;RPS9;RPL21;RPS7;RPS8;RPL23;RPS5;RPL22;RPS6;RPL13A;RPSA;RPS3A;RPL37A;RPL24;RPL27;PABPC1;RPL28;RPL10;RPL11;RPS15A;RPL14;RPS3;RPL15;RPS2;RPS27A;RPL17;RPL19;RPL41;RPL35A;RPL23A;EIF2S2;EIF2S1;RPS26;RPS25;RPS28;EIF3M…
2	3' -UTR-mediated translational regulation Homo sapiens R-HSA-157279	81/106	6.51324e-80	3.63765e-77	0	0	58.9768	10753.4	RPL4;EIF4A2;RPL5;EIF4A1;RPL30;RPL3;RPL32;RPL31;RPL34;RPLP1;RPLP0;RPL8;RPL10A;RPL9;RPL6;RPL7;RPS15;RPS14;RPS17;RPS16;RPS19;RPL18A;RPS18;RPL36;RPL35;RPLP2;RPL38;RPL37;RPL39;RPS10;RPS13;RPS12;RPS9;RPL21;RPS7;RPS8;RPL23;RPS5;RPL22;RPS6;RPL13A;RPSA;RPS3A;RPL37A;RPL24;RPL27;PABPC1;RPL28;RPL10;RPL11;RPS15A;RPL14;RPS3;RPL15;RPS2;RPS27A;RPL17;RPL19;RPL41;RPL35A;RPL23A;EIF2S2;EIF2S1;RPS26;RPS25;RPS28;EIF3M…
3	GTP hydrolysis and joining of the 60S ribosomal subunit Homo sapiens R-HSA-72706	80/107	1.38961e-77	5.17399e-75	0	0	53.8762	9534.47	RPL4;EIF4A2;RPL5;EIF4A1;RPL30;RPL3;RPL32;RPL31;RPL34;RPLP1;RPLP0;RPL8;RPL10A;RPL9;RPL6;RPL7;RPS15;RPS14;RPS17;RPS16;RPS19;RPL18A;RPS18;RPL36;RPL35;RPLP2;RPL38;RPL37;RPL39;RPS10;RPS13;RPS12;RPS9;RPL21;RPS7;RPS8;RPL23;RPS5;RPL22;RPS6;RPL13A;RPSA;RPS3A;RPL37A;RPL24;RPL27;RPL28;RPL10;RPL11;RPS15A;RPL14;RPS3;RPL15;RPS2;RPS27A;RPL17;RPL19;RPL41;RPL35A;RPL23A;EIF2S2;EIF2S1;RPS26;RPS25;RPS28;EIF3M;EIF2S3…
4	Cap-dependent Translation Initiation Homo sapiens R-HSA-72737	81/114	1.69505e-75	3.78674e-73	0	0	44.6604	7689.01	RPL4;EIF4A2;RPL5;EIF4A1;RPL30;RPL3;RPL32;RPL31;RPL34;RPLP1;RPLP0;RPL8;RPL10A;RPL9;RPL6;RPL7;RPS15;RPS14;RPS17;RPS16;RPS19;RPL18A;RPS18;RPL36;RPL35;RPLP2;RPL38;RPL37;RPL39;RPS10;RPS13;RPS12;RPS9;RPL21;RPS7;RPS8;RPL23;RPS5;RPL22;RPS6;RPL13A;RPSA;RPS3A;RPL37A;RPL24;RPL27;PABPC1;RPL28;RPL10;RPL11;RPS15A;RPL14;RPS3;RPL15;RPS2;RPS27A;RPL17;RPL19;RPL41;RPL35A;RPL23A;EIF2S2;EIF2S1;RPS26;RPS25;RPS28;EIF3M…
5	Eukaryotic Translation Initiation Homo sapiens R-HSA-72613	81/114	1.69505e-75	3.78674e-73	0	0	44.6604	7689.01	RPL4;EIF4A2;RPL5;EIF4A1;RPL30;RPL3;RPL32;RPL31;RPL34;RPLP1;RPLP0;RPL8;RPL10A;RPL9;RPL6;RPL7;RPS15;RPS14;RPS17;RPS16;RPS19;RPL18A;RPS18;RPL36;RPL35;RPLP2;RPL38;RPL37;RPL39;RPS10;RPS13;RPS12;RPS9;RPL21;RPS7;RPS8;RPL23;RPS5;RPL22;RPS6;RPL13A;RPSA;RPS3A;RPL37A;RPL24;RPL27;PABPC1;RPL28;RPL10;RPL11;RPS15A;RPL14;RPS3;RPL15;RPS2;RPS27A;RPL17;RPL19;RPL41;RPL35A;RPL23A;EIF2S2;EIF2S1;RPS26;RPS25;RPS28;EIF3M…
6	Formation of a pool of free 40S subunits Homo sapiens R-HSA-72689	74/96	1.50597e-73	2.80361e-71	0	0	60.826	10199.3	RPL4;RPL5;RPL30;RPL3;RPL32;RPL31;RPL34;RPLP1;RPLP0;RPL10A;RPL8;RPL9;RPL6;RPL7;RPS15;RPS14;RPS17;RPS16;RPL18A;RPS19;RPS18;RPL36;RPL35;RPLP2;RPL38;RPL37;RPL39;RPS10;RPS13;RPS12;RPS9;RPL21;RPS7;RPS8;RPL23;RPS5;RPL22;RPS6;RPL13A;RPS3A;RPSA;RPL37A;RPL24;RPL27;RPL28;RPL10;RPL11;RPS15A;RPL14;RPS3;RPL15;RPS2;RPS27A;RPL17;RPL19;RPL41;RPL35A;RPL23A;RPS26;RPS25;RPS28;EIF3M;RPS27;EIF3K;RPS29;RPL27A;EIF3I;EIF…
7	Eukaryotic Translation Elongation Homo sapiens R-HSA-156842	71/89	1.4653e-72	2.3382e-70	0	0	71.1395	11766.8	RPL4;RPL5;RPL30;RPL3;RPL32;RPL31;RPL34;RPLP1;RPLP0;RPL10A;RPL8;RPL9;RPL6;RPL7;EEF1B2;RPS15;RPS14;RPS17;RPS16;RPL18A;RPS19;RPS18;RPL36;RPL35;RPLP2;RPL38;RPL37;RPL39;RPS10;RPS13;RPS12;RPS9;RPL21;RPS7;RPS8;RPL23;RPS5;RPL22;RPS6;RPL13A;RPS3A;RPSA;EEF1D;RPL37A;RPL24;RPL27;RPL28;RPL10;RPL11;RPS15A;RPL14;RPS3;RPL15;RPS2;RPS27A;RPL17;RPL19;RPL41;RPL35A;RPL23A;EEF2;RPS26;RPS25;RPS28;RPS27;RPS29;RPL27A;RPS…
8	Viral mRNA Translation Homo sapiens R-HSA-192823	69/84	3.03654e-72	3.76869e-70	0	0	82.8176	13638	RPL4;RPL5;RPL30;RPL3;RPL32;RPL31;RPL34;RPLP1;RPLP0;RPL10A;RPL8;RPL9;RPL6;RPL7;RPS15;RPS14;RPS17;RPS16;RPL18A;RPS19;RPS18;RPL36;RPL35;RPLP2;RPL38;RPL37;RPL39;RPS10;RPS13;RPS12;RPS9;RPL21;RPS7;RPS8;RPL23;RPS5;RPL22;RPS6;RPL13A;RPS3A;RPSA;RPL37A;RPL24;RPL27;RPL28;RPL10;RPL11;RPS15A;RPL14;RPS3;RPL15;RPS2;RPS27A;RPL17;RPL19;RPL41;RPL35A;RPL23A;RPS26;RPS25;RPS28;RPS27;RPS29;RPL27A;RPS20;FAU;GRSF1;RPS24…
9	Peptide chain elongation Homo sapiens R-HSA-156902	69/84	3.03654e-72	3.76869e-70	0	0	82.8176	13638	RPL4;RPL5;RPL30;RPL3;RPL32;RPL31;RPL34;RPLP1;RPLP0;RPL10A;RPL8;RPL9;RPL6;RPL7;RPS15;RPS14;RPS17;RPS16;RPL18A;RPS19;RPS18;RPL36;RPL35;RPLP2;RPL38;RPL37;RPL39;RPS10;RPS13;RPS12;RPS9;RPL21;RPS7;RPS8;RPL23;RPS5;RPL22;RPS6;RPL13A;RPS3A;RPSA;RPL37A;RPL24;RPL27;RPL28;RPL10;RPL11;RPS15A;RPL14;RPS3;RPL15;RPS2;RPS27A;RPL17;RPL19;RPL41;RPL35A;RPL23A;EEF2;RPS26;RPS25;RPS28;RPS27;RPS29;RPL27A;RPS20;FAU;RPS24;…
10	Translation Homo sapiens R-HSA-72766	89/151	6.41955e-72	7.17064e-70	0	0	26.2814	4308.22	RPL4;EIF4A2;RPL5;EIF4A1;RPL30;RPL3;RPL32;RPL31;RPL34;RPLP1;RPLP0;SRP14;RPL8;RPL10A;RPL9;RPL6;RPL7;EEF1B2;RPS15;RPS14;TRMT112;SEC61A1;RPS17;RPS16;RPS19;RPL18A;RPS18;RPL36;RPL35;RPLP2;RPL38;RPL37;RPL39;RPS10;RPS13;RPS12;RPS9;RPL21;RPS7;RPS8;RPL23;RPS5;SSR2;RPL22;RPS6;RPL13A;RPSA;RPS3A;EEF1D;RPL37A;RPL24;RPL27;PABPC1;RPL28;RPL10;RPL11;RPS15A;RPL14;RPS3;RPL15;RPS2;RPS27A;RPL17;RPL19;RPL41;RPL35A;RPL2…
11	Nonsense Mediated Decay (NMD) independent of the Exon Junction Complex (EJC) Homo sapiens R-HSA-975956	70/89	9.88238e-71	1.00351e-68	0	0	66.3791	10699.8	RPL4;RPL5;RPL30;RPL3;RPL32;RPL31;RPL34;RPLP1;RPLP0;RPL10A;RPL8;RPL9;RPL6;RPL7;RPS15;RPS14;RPS17;RPS16;RPL18A;RPS19;RPS18;RPL36;RPL35;RPLP2;RPL38;RPL37;RPL39;RPS10;RPS13;RPS12;RPS9;RPL21;RPS7;RPS8;RPL23;RPS5;RPL22;RPS6;RPL13A;RPS3A;RPSA;RPL37A;RPL24;RPL27;PABPC1;RPL28;RPL10;RPL11;RPS15A;RPL14;RPS3;RPL15;RPS2;RPS27A;RPL17;RPL19;RPL41;RPL35A;RPL23A;RPS26;RPS25;RPS28;RPS27;RPS29;RPL27A;RPS20;FAU;RPS2…
12	Selenocysteine synthesis Homo sapiens R-HSA-2408557	69/87	3.36438e-70	2.89078e-68	0	0	69.0037	11038.4	RPL4;RPL5;RPL30;RPL3;RPL32;RPL31;RPL34;RPLP1;RPLP0;RPL10A;RPL8;RPL9;RPL6;RPL7;RPS15;RPS14;RPS17;RPS16;RPL18A;RPS19;RPS18;RPL36;RPL35;RPLP2;RPL38;RPL37;RPL39;RPS10;RPS13;RPS12;RPS9;RPL21;RPS7;RPS8;RPL23;RPS5;RPL22;RPS6;SARS;RPL13A;RPS3A;RPSA;RPL37A;RPL24;RPL27;RPL28;RPL10;RPL11;RPS15A;RPL14;RPS3;RPL15;RPS2;RPS27A;RPL17;RPL19;RPL41;RPL35A;RPL23A;RPS26;RPS25;RPS28;RPS27;RPS29;RPL27A;RPS20;FAU;RPS24;…
13	Eukaryotic Translation Termination Homo sapiens R-HSA-72764	69/87	3.36438e-70	2.89078e-68	0	0	69.0037	11038.4	RPL4;RPL5;RPL30;RPL3;RPL32;RPL31;RPL34;RPLP1;RPLP0;RPL10A;RPL8;RPL9;RPL6;RPL7;RPS15;TRMT112;RPS14;RPS17;RPS16;RPL18A;RPS19;RPS18;RPL36;RPL35;RPLP2;RPL38;RPL37;RPL39;RPS10;RPS13;RPS12;RPS9;RPL21;RPS7;RPS8;RPL23;RPS5;RPL22;RPS6;RPL13A;RPS3A;RPSA;RPL37A;RPL24;RPL27;RPL28;RPL10;RPL11;RPS15A;RPL14;RPS3;RPL15;RPS2;RPS27A;RPL17;RPL19;RPL41;RPL35A;RPL23A;RPS26;RPS25;RPS28;RPS27;RPS29;RPL27A;RPS20;FAU;RPS…
14	Selenoamino acid metabolism Homo sapiens R-HSA-2408522	75/111	2.69469e-67	2.14998e-65	0	0	37.6819	5775.96	RPL4;RPL5;RPL30;RPL3;RPL32;RPL31;RPL34;RPLP1;RPLP0;EPRS;RPL8;RPL10A;RPL9;RPL6;RPL7;RPS15;RPS14;RPS17;RPS16;RPS19;RPL18A;RPS18;RARS;RPL36;RPL35;RPLP2;RPL38;RPL37;RPL39;RPS10;RPS13;RPS12;RPS9;RPL21;RPS7;RPS8;RPL23;RPS5;RPL22;RPS6;SARS;RPL13A;RPSA;RPS3A;KARS;RPL37A;RPL24;RPL27;RPL28;RPL10;RPL11;RPS15A;RPL14;RPS3;RPL15;RPS2;RPS27A;RPL17;RPL19;DARS;RPL41;RPL35A;RPL23A;RPS26;RPS25;RPS28;RPS27;QARS;RPS2…
15	SRP-dependent cotranslational protein targeting to membrane Homo sapiens R-HSA-1799339	72/107	1.99871e-64	1.48837e-62	0	0	37.1034	5442.06	RPL4;RPL5;RPL30;RPL3;RPL32;RPL31;RPL34;RPLP1;RPLP0;SRP14;RPL8;RPL10A;RPL9;RPL6;RPL7;RPS15;RPS14;SEC61A1;RPS17;RPS16;RPS19;RPL18A;RPS18;RPL36;RPL35;RPLP2;RPL38;RPL37;RPL39;RPS10;RPS13;RPS12;RPS9;RPL21;RPS7;RPS8;RPL23;RPS5;SSR2;RPL22;RPS6;RPL13A;RPSA;RPS3A;RPL37A;RPL24;RPL27;RPL28;RPL10;RPL11;RPS15A;RPL14;RPS3;RPL15;RPS2;RPS27A;RPL17;RPL19;RPL41;RPL35A;RPL23A;RPS26;RPS25;RPS28;RPS27;RPS29;RPL27A;SR…
16	Nonsense-Mediated Decay (NMD) Homo sapiens R-HSA-927802	71/106	2.55987e-63	1.68199e-61	0	0	36.5531	5268.13	RPL4;RPL5;RPL30;RPL3;RPL32;RPL31;RPL34;RPLP1;RPLP0;RPL8;RPL10A;RPL9;RPL6;RPL7;RPS15;RPS14;RPS17;RPS16;RPS19;RPL18A;PPP2R1A;RPS18;RPL36;RPL35;RPLP2;RPL38;RPL37;RPL39;RPS10;RPS13;RPS12;RPS9;RPL21;RPS7;RPS8;RPL23;RPS5;RPL22;RPS6;RPL13A;RPSA;RPS3A;RPL37A;RPL24;RPL27;PABPC1;RPL28;RPL10;RPL11;RPS15A;RPL14;RPS3;RPL15;RPS2;RPS27A;RPL17;RPL19;RPL41;RPL35A;RPL23A;RPS26;RPS25;RPS28;RPS27;RPS29;RPL27A;RPS20;…
17	Nonsense Mediated Decay (NMD) enhanced by the Exon Junction Complex (EJC) Homo sapiens R-HSA-975957	71/106	2.55987e-63	1.68199e-61	0	0	36.5531	5268.13	RPL4;RPL5;RPL30;RPL3;RPL32;RPL31;RPL34;RPLP1;RPLP0;RPL8;RPL10A;RPL9;RPL6;RPL7;RPS15;RPS14;RPS17;RPS16;RPS19;RPL18A;PPP2R1A;RPS18;RPL36;RPL35;RPLP2;RPL38;RPL37;RPL39;RPS10;RPS13;RPS12;RPS9;RPL21;RPS7;RPS8;RPL23;RPS5;RPL22;RPS6;RPL13A;RPSA;RPS3A;RPL37A;RPL24;RPL27;PABPC1;RPL28;RPL10;RPL11;RPS15A;RPL14;RPS3;RPL15;RPS2;RPS27A;RPL17;RPL19;RPL41;RPL35A;RPL23A;RPS26;RPS25;RPS28;RPS27;RPS29;RPL27A;RPS20;…
18	Influenza Life Cycle Homo sapiens R-HSA-168255	77/136	2.0801e-60	1.29082e-58	0	0	23.622	3246.2	RPL4;RPL5;RPL30;RPL3;RPL32;RPL31;RPL34;RPLP1;RPLP0;CLTA;RPL8;RPL10A;RPL9;RPL6;RPL7;RPS15;RPS14;RPS17;RPS16;RPS19;RPL18A;RPS18;RPL36;RPL35;RPLP2;RPL38;RPL37;RPL39;RPS10;RPS13;RPS12;RPS9;HSP90AA1;RPL21;RPS7;RPS8;RPL23;RPS5;RPL22;RPS6;RPL13A;RPSA;RPS3A;RPL37A;RPL24;RPL27;RPL28;KPNB1;RPL10;RPL11;RPS15A;RPL14;RPS3;POLR2G;RPL15;RPS2;RPS27A;RPL17;POLR2J;POLR2K;RPL19;RPL41;RPL35A;RPL23A;RPS26;RPS25;RPS28…
19	Influenza Viral RNA Transcription and Replication Homo sapiens R-HSA-168273	73/128	1.27306e-57	7.48428e-56	0	0	23.9367	3135.85	RPL4;RPL5;RPL30;RPL3;RPL32;RPL31;RPL34;RPLP1;RPLP0;RPL8;RPL10A;RPL9;RPL6;RPL7;RPS15;RPS14;RPS17;RPS16;RPS19;RPL18A;RPS18;RPL36;RPL35;RPLP2;RPL38;RPL37;RPL39;RPS10;RPS13;RPS12;RPS9;HSP90AA1;RPL21;RPS7;RPS8;RPL23;RPS5;RPL22;RPS6;RPL13A;RPSA;RPS3A;RPL37A;RPL24;RPL27;RPL28;RPL10;RPL11;RPS15A;RPL14;RPS3;POLR2G;RPL15;RPS2;RPS27A;RPL17;POLR2J;POLR2K;RPL19;RPL41;RPL35A;RPL23A;RPS26;RPS25;RPS28;RPS27;RPS2…
20	Influenza Infection Homo sapiens R-HSA-168254	77/147	6.34912e-57	3.54598e-55	0	0	19.8984	2574.83	RPL4;RPL5;RPL30;RPL3;RPL32;RPL31;RPL34;RPLP1;RPLP0;CLTA;RPL8;RPL10A;RPL9;RPL6;RPL7;RPS15;RPS14;RPS17;RPS16;RPS19;RPL18A;RPS18;RPL36;RPL35;RPLP2;RPL38;RPL37;RPL39;RPS10;RPS13;RPS12;RPS9;HSP90AA1;RPL21;RPS7;RPS8;RPL23;RPS5;RPL22;RPS6;RPL13A;RPSA;RPS3A;RPL37A;RPL24;RPL27;RPL28;KPNB1;RPL10;RPL11;RPS15A;RPL14;RPS3;POLR2G;RPL15;RPS2;RPS27A;RPL17;POLR2J;POLR2K;RPL19;RPL41;RPL35A;RPL23A;RPS26;RPS25;RPS28…
21	Major pathway of rRNA processing in the nucleolus Homo sapiens R-HSA-6791226	78/166	5.52759e-53	2.94015e-51	0	0	16.0339	1929.31	RPL4;RPL5;RPL30;RPL3;RPL32;RPL31;RPL34;RPLP1;RPLP0;RPL8;RPL10A;RPL9;WDR46;RPL6;RPL7;RPS15;FBL;RPS14;RPS17;RPS16;RPS19;RPL18A;NOB1;RPS18;RPL36;RPL35;RPLP2;RPL38;RPL37;RPL39;RPS10;RPS13;RPS12;RPS9;RPL21;RPS7;RPS8;IMP3;RPL23;RPS5;RPL22;RPS6;RPL13A;IMP4;RPSA;RPS3A;CSNK1E;RPL37A;RPL24;RPL27;RPL28;RPL10;RPL11;RPS27L;RPS15A;RPL14;RPS3;RPL15;RPS2;RPS27A;RPL17;DCAF13;RPL19;NOP56;RPL41;NOP58;RPL35A;RPL23A;…
22	rRNA processing Homo sapiens R-HSA-72312	80/180	5.62181e-52	2.85434e-50	0	0	14.4903	1709.96	RPL4;RPL5;RPL30;RPL3;RPL32;RPL31;RPL34;RPLP1;RPLP0;RPL8;RPL10A;RPL9;WDR46;RPL6;RPL7;RPS15;FBL;RPS14;TRMT112;RPS17;RPS16;RPS19;RPL18A;NOB1;RPS18;RPL36;RPL35;RPLP2;RPL38;RPL37;RPL39;RPS10;RPS13;RPS12;RPS9;RPL21;RPS7;RPS8;IMP3;RPL23;RPS5;RPL22;RPS6;RPL13A;IMP4;RPSA;RPS3A;CSNK1E;RPL37A;RPL24;RPL27;RPL28;RPL10;RPL11;RPS27L;RPS15A;GAR1;RPL14;RPS3;RPL15;RPS2;RPS27A;RPL17;DCAF13;RPL19;NOP56;RPL41;NOP58;R…
23	Infectious disease Homo sapiens R-HSA-5663205	108/348	2.22934e-51	1.08268e-49	0	0	8.31452	969.724	RPL4;RPL5;RPL30;RPL3;RPL32;RPL31;RPL34;RPL8;RPL10A;RPL9;RPL6;RPL7;PSMD8;RPS15;RPS14;RPS17;PSMD7;RPS16;PSMD4;RPS19;RPL18A;RPS18;RPL36;AP1S1;RPL35;RPL38;RPL37;RPL39;RPS10;RPS13;RPS12;SUPT16H;RPS9;RPL21;RPS7;RPS8;RPL23;RPS5;RPL22;RPS6;RPSA;RPL24;PSME2;RPL27;RPL28;PPIA;KPNB1;PSMD14;GTF2E2;PSMF1;RPL41;XRCC4;EEF2;RPS26;RPS25;RPS28;RPS27;RPS29;RPL27A;CHMP2B;RPS20;CALM1;GRSF1;RPS24;RPS23;HSP90AB1;RPLP1;R…
24	Translation initiation complex formation Homo sapiens R-HSA-72649	42/57	1.10761e-40	5.15502e-39	0	0	49.1446	4521.36	EIF4A2;EIF4A1;RPS15;RPS14;RPS17;RPS16;RPS15A;RPS19;RPS18;RPS3;RPS2;RPS27A;RPS10;RPS13;RPS12;RPS9;RPS7;RPS8;RPS5;RPS6;RPS3A;RPSA;EIF2S2;EIF2S1;RPS26;RPS25;RPS28;EIF3M;EIF2S3;RPS27;EIF3K;RPS29;EIF3I;EIF3H;RPS20;EIF3E;PABPC1;FAU;EIF3F;RPS24;EIF4G1;RPS23
25	Metabolism of amino acids and derivatives Homo sapiens R-HSA-71291	94/335	1.28305e-40	5.73268e-39	0	0	7.10768	652.87	RPL4;RPL5;RPL30;RPL3;RPL32;RPL31;RPL34;RPLP1;RPLP0;MTR;EPRS;RPL8;RPL10A;RPL9;RPL6;RPL7;PSMD8;RPS15;RPS14;RPS17;PSMD7;RPS16;PSMD4;TDO2;RPS19;RPL18A;RPS18;RARS;RPL36;RPL35;RPLP2;RPL38;PHGDH;RPL37;RPL39;RPS10;RPS13;RPS12;RPS9;RPL21;RPS7;RPS8;RPL23;RPS5;RPL22;RPS6;SARS;RPL13A;RPSA;RPS3A;PSMA3;KARS;RPL37A;RPL24;PSME2;RPL27;RPL28;RPL10;PSMD14;RPL11;SRM;PSMB4;RPS15A;PSMB5;PSMB2;PSMB1;RPL14;RPS3;PSMF1;RP…
26	Activation of the mRNA upon binding of the cap-binding complex and eIFs, and subsequent binding to 43S Homo sapiens R-HSA-72662	42/58	3.80421e-40	1.63435e-38	0	0	46.0706	4181.7	EIF4A2;EIF4A1;RPS15;RPS14;RPS17;RPS16;RPS15A;RPS19;RPS18;RPS3;RPS2;RPS27A;RPS10;RPS13;RPS12;RPS9;RPS7;RPS8;RPS5;RPS6;RPS3A;RPSA;EIF2S2;EIF2S1;RPS26;RPS25;RPS28;EIF3M;EIF2S3;RPS27;EIF3K;RPS29;EIF3I;EIF3H;RPS20;EIF3E;PABPC1;FAU;EIF3F;RPS24;EIF4G1;RPS23
27	Ribosomal scanning and start codon recognition Homo sapiens R-HSA-72702	41/57	5.10967e-39	2.11389e-37	0	0	44.9319	3961.63	EIF4A2;EIF4A1;RPS15;RPS14;RPS17;RPS16;RPS15A;RPS19;RPS18;RPS3;RPS2;RPS27A;RPS10;RPS13;RPS12;RPS9;RPS7;RPS8;RPS5;RPS6;RPS3A;RPSA;EIF2S2;EIF2S1;RPS26;RPS25;RPS28;EIF3M;EIF2S3;RPS27;EIF3K;RPS29;EIF3I;EIF3H;RPS20;EIF3E;FAU;EIF3F;RPS24;EIF4G1;RPS23
28	Formation of the ternary complex, and subsequently, the 43S complex Homo sapiens R-HSA-72695	38/50	8.4418e-38	3.36767e-36	0	0	55.3829	4727.76	RPS15;RPS14;RPS17;RPS16;RPS15A;RPS19;RPS18;RPS3;RPS2;RPS27A;RPS10;RPS13;RPS12;RPS9;RPS7;RPS8;RPS5;RPS6;RPS3A;RPSA;EIF2S2;EIF2S1;RPS26;RPS25;RPS28;EIF3M;EIF2S3;RPS27;EIF3K;RPS29;EIF3I;EIF3H;RPS20;EIF3E;FAU;EIF3F;RPS24;RPS23
29	Metabolism of proteins Homo sapiens R-HSA-392499	169/1074	5.04634e-36	1.94371e-34	0	0	3.54137	287.823	EIF4A2;RPL4;SEMA5A;EIF4A1;RPL5;GALNT11;RPL30;RPL3;RPL32;KDELR1;RPL31;RPL34;UBE2L6;SMC6;SRP14;RPL8;RPL10A;RPL9;RPL6;RPL7;TOMM22;EEF1B2;RPS15;RPS14;RPS17;CHCHD2;RPS16;RPS19;RPL18A;RPS18;RPL36;DAG1;RPL35;RPL38;RPL37;RPL39;RPS10;RPS13;RPS12;RPS9;RPL21;RPS7;RPS8;RPL23;RPS5;NSMCE2;RPL22;RPS6;RPSA;DYNC1LI2;CSNK2B;RPL24;PREB;RPL27;FKBP9;TLN1;RPL28;ATF4;SHC1;COX17;ARL2;RAD21;ST3GAL4;MLEC;TP53BP1;EDEM3;CTS…
30	Disease Homo sapiens R-HSA-1643685	133/725	3.03419e-35	1.12973e-33	0	0	4.17611	331.92	RPL4;SEMA5A;RPL5;RPL30;RPL3;RPL32;RPL31;RPL34;RPL8;RPL10A;RPL9;RPL6;RPL7;PSMD8;RPS15;RPS14;RPS17;PSMD7;RPS16;PSMD4;RPS19;RPL18A;PPP2R1A;RPS18;MYC;RPL36;TRIM24;DAG1;AP1S1;RPL35;EP300;RPL38;RPL37;RPL39;GYG1;RPS10;RPS13;RPS12;SUPT16H;RPS9;RPL21;RPS7;RPS8;RPL23;RPS5;RPL22;RPS6;RPSA;RPL24;PSME2;RPL27;RPL28;PPIA;KPNB1;NOTCH3;VCP;NOTCH1;CTBP2;PSMD14;CTBP1;SHC1;SDC2;GTF2E2;PSMF1;RPL41;SMAD4;XRCC4;EEF2;RP…
31	Gene Expression Homo sapiens R-HSA-74160	217/1631	3.63697e-35	1.31048e-33	0	0	2.97876	236.214	EIF4A2;RPL4;EIF4A1;RPL5;RPL30;POP7;RPL3;RPL32;RPL31;RPL34;HNRNPU;HNRNPR;RPL8;EPRS;RPL9;RPL6;RPL7;PSMD8;RPS15;RPS14;RPS17;PSMD7;RPS16;PSMD4;SNRPD2;TRIM28;RPL18A;RPS19;RPS18;PPP2R1A;MYC;RPL36;RPL35;RPL38;RPL37;JUNB;RPL39;RPS10;RPS13;RPS12;RPL21;IMP3;RPL23;RPL22;MED8;IMP4;CSNK1E;PPA2;KARS;CSNK2B;PSME2;RPL24;RPL27;RPL28;SET;ANP32A;BAZ2A;ZNF706;ZNF704;ZNF703;GAR1;PSMF1;RPL41;PRELID1;H3F3A;NR1D2;RPS26;…
32	Metabolism Homo sapiens R-HSA-1430728	197/1908	3.72263e-18	1.29943e-16	0	0	2.14906	86.2464	RPL4;GLTP;RPL5;SLC35B2;RPL30;RPL3;RPL32;RPL31;RPL34;NUDT1;ENO1;RPL8;ENO2;EPRS;RPL9;RPL6;NUDT4;RPL7;PSMD8;RPS15;RPS14;RPS17;PSMD7;RPS16;TDO2;PSMD4;RPL18A;RPS19;RPS18;PPP2R1A;BSG;NAMPT;CPNE1;RPL36;RPL35;CPNE3;RPL38;RPL37;RPL39;RPS10;RPS13;RPS12;GSTK1;RPL21;RPL23;RPL22;MED8;INPP4B;KARS;MTHFD2;PSME2;RPL24;RPL27;RPL28;MT1E;MTMR2;SHMT2;SDC2;MGST3;CIAO1;LDHB;CYB5R3;CHST11;PRKAR2A;ST3GAL4;PSMF1;APOE;ABCA…
33	Attenuation phase Homo sapiens R-HSA-3371568	13/26	2.52742e-10	8.55493e-09	0	0	17.0924	377.719	HSPA8;HSP90AA1;HSP90AB1;HSBP1;PTGES3;HSPA2;HSPH1;HSF1;SERPINH1;EP300;FKBP4;HSPA1B;HSPA1A
34	AUF1 (hnRNP D0) binds and destabilizes mRNA Homo sapiens R-HSA-450408	18/54	3.47839e-10	1.14275e-08	0	0	8.57461	186.749	HSPA8;PSMD14;PSMD8;PSMA3;PSMB4;PSMD7;PSMB5;PSMD4;PSMB2;PSMC4;PSMB1;PSMC2;PSME2;PABPC1;PSMF1;RPS27A;HSPA1A;EIF4G1
35	Ubiquitin-dependent degradation of Cyclin D1 Homo sapiens R-HSA-69229	16/50	6.54862e-09	2.03189e-07	0	0	8.05642	151.815	PSMD14;PSMD8;PSMA3;PSMB4;PSMD7;PSMB5;CCND1;PSMD4;PSMB2;PSMC4;CDK4;PSMB1;PSMC2;PSME2;PSMF1;RPS27A
36	Ubiquitin-dependent degradation of Cyclin D Homo sapiens R-HSA-75815	16/50	6.54862e-09	2.03189e-07	0	0	8.05642	151.815	PSMD14;PSMD8;PSMA3;PSMB4;PSMD7;PSMB5;CCND1;PSMD4;PSMB2;PSMC4;CDK4;PSMB1;PSMC2;PSME2;PSMF1;RPS27A
37	Regulation of mRNA stability by proteins that bind AU-rich elements Homo sapiens R-HSA-450531	21/86	7.16279e-09	2.16239e-07	0	0	5.54714	104.033	HSPA8;SET;PSMD14;ANP32A;DIS3;PSMD8;PSMA3;PSMB4;PSMD7;PSMB5;PSMD4;PSMB2;PSMC4;PSMB1;PSMC2;PSME2;PABPC1;PSMF1;RPS27A;HSPA1A;EIF4G1
38	The role of GTSE1 in G2/M progression after G2 checkpoint Homo sapiens R-HSA-8852276	17/59	1.3224e-08	3.88716e-07	0	0	6.93284	125.77	HSP90AA1;HSP90AB1;PSMD14;PSMD8;PSMA3;PSMB4;PSMD7;PSMB5;PSMD4;PSMB2;PSMC4;PSMB1;PSMC2;PSME2;PSMF1;MAPRE1;RPS27A
39	HSF1-dependent transactivation Homo sapiens R-HSA-3371571	13/34	1.48258e-08	4.24627e-07	0	0	10.5765	190.662	HSPA8;HSP90AA1;HSP90AB1;HSBP1;PTGES3;HSPA2;HSPH1;HSF1;SERPINH1;EP300;FKBP4;HSPA1B;HSPA1A
40	Degradation of beta-catenin by the destruction complex Homo sapiens R-HSA-195253	20/82	1.66422e-08	4.64733e-07	0	0	5.53445	99.1293	TLE3;PSMD14;CTBP2;CTBP1;CSNK1A1;PSMD8;PSMA3;PSMB4;PSMD7;PSMB5;PSMD4;PSMB2;PPP2R1A;PSMC4;PSMB1;PSMC2;PSME2;CTNNB1;PSMF1;RPS27A
41	mRNA Splicing - Major Pathway Homo sapiens R-HSA-72163	26/134	2.2149e-08	6.03424e-07	0	0	4.1429	73.0206	SF3B6;HNRNPU;HNRNPR;SNRPD2;FIP1L1;POLR2G;HNRNPA1;POLR2J;POLR2K;SF3A3;HSPA8;HNRNPA3;FUS;LSM7;LSM6;PHF5A;HNRNPA2B1;SNRPG;SRSF3;SRSF4;SNRPA1;PRPF31;SNRPF;HNRNPC;SRSF7;SRSF9
42	HIV Infection Homo sapiens R-HSA-162906	34/222	8.37098e-08	2.22628e-06	0	0	3.12189	50.8741	GTF2A2;PSMD14;VPS4A;TAF9;AP2A1;GTF2E2;PSMD8;PSMB4;PSMD7;PSMB5;PSMD4;PSMB2;PSMB1;AP1S1;POLR2G;PSMF1;NELFCD;RPS27A;POLR2J;POLR2K;RANBP1;NPM1;SUPT16H;XRCC4;TAF12;SSRP1;PSMA3;PSMC4;PSMC2;CHMP2B;PSME2;PPIA;KPNB1;RAN
43	SCF(Skp2)-mediated degradation of p27/p21 Homo sapiens R-HSA-187577	16/59	9.06466e-08	2.3547e-06	0	0	6.36715	103.252	PSMD14;PSMD8;PSMA3;PSMB4;PSMD7;PSMB5;CCND1;PSMD4;PSMB2;PSMC4;CDK4;PSMB1;PSMC2;PSME2;PSMF1;RPS27A
44	mRNA Splicing Homo sapiens R-HSA-72172	26/144	1.01925e-07	2.55673e-06	0	0	3.78979	61.0119	SF3B6;HNRNPU;HNRNPR;SNRPD2;FIP1L1;POLR2G;HNRNPA1;POLR2J;POLR2K;SF3A3;HSPA8;HNRNPA3;FUS;LSM7;LSM6;PHF5A;HNRNPA2B1;SNRPG;SRSF3;SRSF4;SNRPA1;PRPF31;SNRPF;HNRNPC;SRSF7;SRSF9
45	G2/M Transition Homo sapiens R-HSA-69275	29/173	1.03002e-07	2.55673e-06	0	0	3.46859	55.8045	HSP90AB1;PSMD14;CEP164;PSMD8;PSMB4;PSMD7;PSMB5;PSMD4;RBBP4;PSMB2;PPP2R1A;PSMB1;EP300;PSMF1;RPS27A;PHLDA1;YWHAG;CDK5RAP2;HSP90AA1;TUBB;CSNK1E;DYNLL1;TUBB4B;PSMA3;PSMC4;PSMC2;PSME2;CEP63;MAPRE1
46	Cyclin E associated events during G1/S transition Homo sapiens R-HSA-69202	17/68	1.32924e-07	3.16165e-06	0	0	5.70667	90.3564	PSMD14;PSMD8;PSMA3;PSMB4;PSMD7;PSMB5;CCND1;PSMD4;PSMB2;PSMC4;CDK4;MYC;PSMB1;PSMC2;PSME2;PSMF1;RPS27A
47	Mitotic G2-G2/M phases Homo sapiens R-HSA-453274	29/175	1.33033e-07	3.16165e-06	0	0	3.42071	54.159	HSP90AB1;PSMD14;CEP164;PSMD8;PSMB4;PSMD7;PSMB5;PSMD4;RBBP4;PSMB2;PPP2R1A;PSMB1;EP300;PSMF1;RPS27A;PHLDA1;YWHAG;CDK5RAP2;HSP90AA1;TUBB;CSNK1E;DYNLL1;TUBB4B;PSMA3;PSMC4;PSMC2;PSME2;CEP63;MAPRE1
48	Degradation of AXIN Homo sapiens R-HSA-4641257	15/54	1.61435e-07	3.75672e-06	0	0	6.57685	102.856	PSMD14;PSMD8;RNF146;PSMA3;PSMB4;PSMD7;PSMB5;PSMD4;PSMB2;PSMC4;PSMB1;PSMC2;PSME2;PSMF1;RPS27A
49	Cyclin A:Cdk2-associated events at S phase entry Homo sapiens R-HSA-69656	17/69	1.6728e-07	3.8133e-06	0	0	5.59663	87.3275	PSMD14;PSMD8;PSMA3;PSMB4;PSMD7;PSMB5;CCND1;PSMD4;PSMB2;PSMC4;CDK4;MYC;PSMB1;PSMC2;PSME2;PSMF1;RPS27A
50	Autodegradation of Cdh1 by Cdh1:APC/C Homo sapiens R-HSA-174084	16/62	1.92735e-07	4.3057e-06	0	0	5.95095	92.0133	PSMD14;PSMD8;PSMA3;PSMB4;PSMD7;PSMB5;PSMD4;PSMB2;PSMC4;CDC26;CDC27;PSMB1;PSMC2;PSME2;PSMF1;RPS27A
51	Hh mutants that don't undergo autocatalytic processing are degraded by ERAD Homo sapiens R-HSA-5362768	15/55	2.10585e-07	4.59574e-06	0	0	6.41209	98.5755	VCP;PSMD14;PSMD8;PSMA3;PSMB4;PSMD7;PSMB5;PSMD4;PSMB2;PSMC4;PSMB1;PSMC2;PSME2;PSMF1;RPS27A
52	HSF1 activation Homo sapiens R-HSA-3371511	2023-11-29	2.13947e-07	4.59574e-06	0	0	10.4237	160.082	VCP;HSP90AA1;HSP90AB1;HSPH1;HSBP1;PTGES3;HSF1;SERPINH1;FKBP4;HSPA1B;HSPA1A
53	Cdc20:Phospho-APC/C mediated degradation of Cyclin A Homo sapiens R-HSA-174184	17/71	2.61297e-07	5.50695e-06	0	0	5.38877	81.6809	PSMD14;PSMD8;PSMA3;PSMB4;PSMD7;PSMB5;PSMD4;PSMB2;PSMC4;CDC26;CDC27;PSMB1;PSMC2;PSME2;PSMF1;BUB3;RPS27A
54	Degradation of DVL Homo sapiens R-HSA-4641258	15/56	2.72876e-07	5.64449e-06	0	0	6.25537	94.5452	PSMD14;PSMD8;PSMA3;PSMB4;PSMD7;PSMB5;PSMD4;PSMB2;PSMC4;PSMB1;PSMC2;PSME2;DVL3;PSMF1;RPS27A
55	Regulation of activated PAK-2p34 by proteasome mediated degradation Homo sapiens R-HSA-211733	14/49	2.84013e-07	5.76805e-06	0	0	6.83518	103.035	PSMD14;PSMD8;PSMA3;PSMB4;PSMD7;PSMB5;PSMD4;PSMB2;PSMC4;PSMB1;PSMC2;PSME2;PSMF1;RPS27A
56	Hedgehog ligand biogenesis Homo sapiens R-HSA-5358346	16/64	3.09936e-07	6.18211e-06	0	0	5.70239	85.4612	VCP;PSMD14;PSMD8;PSMA3;PSMB4;PSMD7;PSMB5;PSMD4;PSMB2;PSMC4;PSMB1;PSMC2;PSME2;PSMF1;P4HB;RPS27A
57	APC:Cdc20 mediated degradation of cell cycle proteins prior to satisfation of the cell cycle checkpoint Homo sapiens R-HSA-179419	17/72	3.24423e-07	6.35755e-06	0	0	5.29051	79.0467	PSMD14;PSMD8;PSMA3;PSMB4;PSMD7;PSMB5;PSMD4;PSMB2;PSMC4;CDC26;CDC27;PSMB1;PSMC2;PSME2;PSMF1;BUB3;RPS27A
58	Hh mutants abrogate ligand secretion Homo sapiens R-HSA-5387390	15/57	3.51341e-07	6.76635e-06	0	0	6.10611	90.7459	VCP;PSMD14;PSMD8;PSMA3;PSMB4;PSMD7;PSMB5;PSMD4;PSMB2;PSMC4;PSMB1;PSMC2;PSME2;PSMF1;RPS27A
59	CDK-mediated phosphorylation and removal of Cdc6 Homo sapiens R-HSA-69017	14/50	3.74304e-07	6.85406e-06	0	0	6.64496	98.3334	PSMD14;PSMD8;PSMA3;PSMB4;PSMD7;PSMB5;PSMD4;PSMB2;PSMC4;PSMB1;PSMC2;PSME2;PSMF1;RPS27A
60	Regulation of Apoptosis Homo sapiens R-HSA-169911	14/50	3.74304e-07	6.85406e-06	0	0	6.64496	98.3334	PSMD14;PSMD8;PSMA3;PSMB4;PSMD7;PSMB5;PSMD4;PSMB2;PSMC4;PSMB1;PSMC2;PSME2;PSMF1;RPS27A
61	Regulation of ornithine decarboxylase (ODC) Homo sapiens R-HSA-350562	14/50	3.74304e-07	6.85406e-06	0	0	6.64496	98.3334	PSMD14;AZIN1;PSMD8;PSMA3;PSMB4;PSMD7;PSMB5;PSMD4;PSMB2;PSMC4;PSMB1;PSMC2;PSME2;PSMF1
62	NIK-->noncanonical NF-kB signaling Homo sapiens R-HSA-5676590	15/58	4.49607e-07	8.10017e-06	0	0	5.96379	87.1601	PSMD14;PSMD8;PSMA3;PSMB4;PSMD7;PSMB5;PSMD4;PSMB2;PSMC4;PSMB1;PSMC2;PSME2;PSMF1;RPS27A;UBE2M
63	APC/C:Cdc20 mediated degradation of Securin Homo sapiens R-HSA-174154	16/66	4.88328e-07	8.35875e-06	0	0	5.47371	79.5456	PSMD14;PSMD8;PSMA3;PSMB4;PSMD7;PSMB5;PSMD4;PSMB2;PSMC4;CDC26;CDC27;PSMB1;PSMC2;PSME2;PSMF1;RPS27A
64	Vpu mediated degradation of CD4 Homo sapiens R-HSA-180534	14/51	4.89574e-07	8.35875e-06	0	0	6.46502	93.935	PSMD14;PSMD8;PSMA3;PSMB4;PSMD7;PSMB5;PSMD4;PSMB2;PSMC4;PSMB1;PSMC2;PSME2;PSMF1;RPS27A
65	Autodegradation of the E3 ubiquitin ligase COP1 Homo sapiens R-HSA-349425	14/51	4.89574e-07	8.35875e-06	0	0	6.46502	93.935	PSMD14;PSMD8;PSMA3;PSMB4;PSMD7;PSMB5;PSMD4;PSMB2;PSMC4;PSMB1;PSMC2;PSME2;PSMF1;RPS27A
66	APC/C:Cdc20 mediated degradation of mitotic proteins Homo sapiens R-HSA-176409	17/74	4.93892e-07	8.35875e-06	0	0	5.10434	74.1198	PSMD14;PSMD8;PSMA3;PSMB4;PSMD7;PSMB5;PSMD4;PSMB2;PSMC4;CDC26;CDC27;PSMB1;PSMC2;PSME2;PSMF1;BUB3;RPS27A
67	PCP/CE pathway Homo sapiens R-HSA-4086400	19/91	5.23874e-07	8.73384e-06	0	0	4.52096	65.3822	PSMD14;RYK;CLTA;AP2A1;PSMD8;PSMA3;PSMB4;PSMD7;PSMB5;PSMD4;PSMB2;PSMC4;PSMB1;PSMC2;PSME2;DVL3;PSMF1;PFN1;RPS27A
68	GLI3 is processed to GLI3R by the proteasome Homo sapiens R-HSA-5610785	15/59	5.7198e-07	9.25945e-06	0	0	5.82794	83.7717	PSMD14;CSNK1A1;PSMD8;PSMA3;PSMB4;PSMD7;PSMB5;PSMD4;PSMB2;PSMC4;PSMB1;PSMC2;PSME2;PSMF1;RPS27A
69	Degradation of GLI2 by the proteasome Homo sapiens R-HSA-5610783	15/59	5.7198e-07	9.25945e-06	0	0	5.82794	83.7717	PSMD14;CSNK1A1;PSMD8;PSMA3;PSMB4;PSMD7;PSMB5;PSMD4;PSMB2;PSMC4;PSMB1;PSMC2;PSME2;PSMF1;RPS27A
70	Activation of APC/C and APC/C:Cdc20 mediated degradation of mitotic proteins Homo sapiens R-HSA-176814	17/75	6.0574e-07	9.57398e-06	0	0	5.01607	71.8141	PSMD14;PSMD8;PSMA3;PSMB4;PSMD7;PSMB5;PSMD4;PSMB2;PSMC4;CDC26;CDC27;PSMB1;PSMC2;PSME2;PSMF1;BUB3;RPS27A
71	Regulation of RAS by GAPs Homo sapiens R-HSA-5658442	16/67	6.08552e-07	9.57398e-06	0	0	5.3661	76.8006	PSMD14;RASAL2;PSMD8;PSMA3;PSMB4;PSMD7;PSMB5;PSMD4;PSMB2;PSMC4;PSMB1;PSMC2;PSME2;PSMF1;RPS27A;HRAS
72	p53-Independent DNA Damage Response Homo sapiens R-HSA-69610	14/52	6.35725e-07	9.59601e-06	0	0	6.29456	89.8139	PSMD14;PSMD8;PSMA3;PSMB4;PSMD7;PSMB5;PSMD4;PSMB2;PSMC4;PSMB1;PSMC2;PSME2;PSMF1;RPS27A
73	p53-Independent G1/S DNA damage checkpoint Homo sapiens R-HSA-69613	14/52	6.35725e-07	9.59601e-06	0	0	6.29456	89.8139	PSMD14;PSMD8;PSMA3;PSMB4;PSMD7;PSMB5;PSMD4;PSMB2;PSMC4;PSMB1;PSMC2;PSME2;PSMF1;RPS27A
74	Ubiquitin Mediated Degradation of Phosphorylated Cdc25A Homo sapiens R-HSA-69601	14/52	6.35725e-07	9.59601e-06	0	0	6.29456	89.8139	PSMD14;PSMD8;PSMA3;PSMB4;PSMD7;PSMB5;PSMD4;PSMB2;PSMC4;PSMB1;PSMC2;PSME2;PSMF1;RPS27A
75	Axon guidance Homo sapiens R-HSA-422475	57/515	6.5302e-07	9.72565e-06	0	0	2.16327	30.8086	SEMA5A;ITGB1;NRP2;TRIO;HSP90AB1;PLXND1;CLTA;AP2A1;LAMC1;ROBO1;ACTG1;PSMD8;PSMD7;PSMD4;PPP2R1A;PEA15;CFL1;ITGAV;NEO1;HRAS;HSP90AA1;UNC5B;DUSP1;ITGA2;PSMA3;COL4A2;COL4A1;CSNK2B;PSME2;RAPGEF2;COL6A3;MYH9;TLN1;PFN1;ARHGEF7;DOCK1;PSMD14;SHC1;SDC2;RASAL2;CACNA1C;PSMB4;PSMB5;PSMB2;PSMB1;ABL2;PSMF1;RPS27A;SEMA4A;HSPA8;MYO10;FN1;LAMB1;PTK2;PSMC4;PSMC2;CALM1
76	TCF dependent signaling in response to WNT Homo sapiens R-HSA-201681	30/199	6.72395e-07	9.88244e-06	0	0	3.05613	43.435	PSMD14;CTBP1;CHD8;CBY1;PSMD8;PSMB4;PSMD7;PSMB5;PSMD4;PSMB2;PPP2R1A;MYC;PSMB1;EP300;DVL3;PSMF1;RPS27A;TLE3;CSNK1A1;RYK;H3F3A;CSNK1E;SMARCA4;RNF146;PSMA3;PSMC4;CSNK2B;PSMC2;PSME2;CTNNB1
77	Vif-mediated degradation of APOBEC3G Homo sapiens R-HSA-180585	14/53	8.19818e-07	1.18927e-05	0	0	6.13283	85.9466	PSMD14;PSMD8;PSMA3;PSMB4;PSMD7;PSMB5;PSMD4;PSMB2;PSMC4;PSMB1;PSMC2;PSME2;PSMF1;RPS27A
78	Dectin-1 mediated noncanonical NF-kB signaling Homo sapiens R-HSA-5607761	15/61	9.10346e-07	1.30366e-05	0	0	5.57396	77.5306	PSMD14;PSMD8;PSMA3;PSMB4;PSMD7;PSMB5;PSMD4;PSMB2;PSMC4;PSMB1;PSMC2;PSME2;PSMF1;RPS27A;UBE2M
79	Organelle biogenesis and maintenance Homo sapiens R-HSA-1852241	41/326	1.00392e-06	1.41946e-05	0	0	2.48653	34.3429	MRPS35;MRPS33;MRPS12;CEP164;PRKAG1;MRPL36;ASAP1;MRPL34;MRPL13;MRPL10;MRPL32;MRPL42;MRPL3;IFT52;PPP2R1A;TCTN3;TGS1;KIFAP3;CCT5;YWHAG;CDK5RAP2;CCT3;GADD45GIP1;CCT2;HSP90AA1;TUBB;MRPL27;CSNK1E;BBIP1;DYNLL1;TUBB4B;MRPS5;TUFM;MRPL50;POLG2;TCP1;IFT27;CYCS;CEP63;MAPRE1;MTRF1L
80	SCF-beta-TrCP mediated degradation of Emi1 Homo sapiens R-HSA-174113	14/54	1.05025e-06	1.44831e-05	0	0	5.97919	82.3124	PSMD14;PSMD8;PSMA3;PSMB4;PSMD7;PSMB5;PSMD4;PSMB2;PSMC4;PSMB1;PSMC2;PSME2;PSMF1;RPS27A
81	Stabilization of p53 Homo sapiens R-HSA-69541	14/54	1.05025e-06	1.44831e-05	0	0	5.97919	82.3124	PSMD14;PSMD8;PSMA3;PSMB4;PSMD7;PSMB5;PSMD4;PSMB2;PSMC4;PSMB1;PSMC2;PSME2;PSMF1;RPS27A
82	Apoptosis Homo sapiens R-HSA-109581	26/163	1.24086e-06	1.69029e-05	0	0	3.26089	44.3472	PSMD14;TRADD;HMGB1;PSMD8;PSMB4;PSMD7;PSMB5;PSMD4;FNTA;YWHAQ;PSMB2;PSMB1;PSMF1;DNM1L;RPS27A;YWHAG;UNC5B;DYNLL1;PTK2;PSMA3;PSMC4;PSMC2;PSME2;CYCS;CTNNB1;KPNB1
83	Regulation of APC/C activators between G1/S and early anaphase Homo sapiens R-HSA-176408	17/79	1.32043e-06	1.77701e-05	0	0	4.69145	63.5108	PSMD14;PSMD8;PSMA3;PSMB4;PSMD7;PSMB5;PSMD4;PSMB2;PSMC4;CDC26;CDC27;PSMB1;PSMC2;PSME2;PSMF1;BUB3;RPS27A
84	APC/C:Cdh1 mediated degradation of Cdc20 and other APC/C:Cdh1 targeted proteins in late mitosis/early G1 Homo sapiens R-HSA-174178	16/71	1.40395e-06	1.86692e-05	0	0	4.97478	67.0413	PSMD14;PSMD8;PSMA3;PSMB4;PSMD7;PSMB5;PSMD4;PSMB2;PSMC4;CDC26;CDC27;PSMB1;PSMC2;PSME2;PSMF1;RPS27A
85	Programmed Cell Death Homo sapiens R-HSA-5357801	26/166	1.7672e-06	2.32231e-05	0	0	3.19051	42.2618	PSMD14;TRADD;HMGB1;PSMD8;PSMB4;PSMD7;PSMB5;PSMD4;FNTA;YWHAQ;PSMB2;PSMB1;PSMF1;DNM1L;RPS27A;YWHAG;UNC5B;DYNLL1;PTK2;PSMA3;PSMC4;PSMC2;PSME2;CYCS;CTNNB1;KPNB1
86	Cross-presentation of soluble exogenous antigens (endosomes) Homo sapiens R-HSA-1236978	13/49	1.91574e-06	2.48824e-05	0	0	6.16473	81.1612	PSMD14;PSMD8;PSMA3;PSMB4;PSMD7;PSMB5;PSMD4;PSMB2;PSMC4;PSMB1;PSMC2;PSME2;PSMF1
87	Diseases of signal transduction Homo sapiens R-HSA-5663202	37/288	2.01522e-06	2.58736e-05	0	0	2.5431	33.3522	VCP;NOTCH1;CTBP2;PSMD14;CTBP1;SHC1;HDAC7;PSMD8;PSMB4;PSMD7;PSMB5;PSMD4;CUX1;PSMB2;PPP2R1A;MYC;PSMB1;TRIM24;EP300;POLR2G;PSMF1;RPS27A;HRAS;POLR2J;POLR2K;SMAD4;HSP90AA1;CSNK1A1;TGFBR1;MIB1;NCOR2;PSMA3;PSMC4;PSMC2;RPS6KB2;PSME2;CTNNB1
88	Developmental Biology Homo sapiens R-HSA-1266738	76/786	2.05318e-06	2.60614e-05	0	0	1.86866	24.4722	ITGB1;SEMA5A;NRP2;HSP90AB1;TRIO;PLXND1;CLTA;AP2A1;LAMC1;ACTG1;ROBO1;PSMD8;PSMD7;PSMD4;PPP2R1A;MED10;PEA15;CFL1;EP300;ITGAV;NEO1;HRAS;HSP90AA1;UNC5B;DUSP1;ITGA2;TCF12;MED8;NCOR2;PSMA3;COL4A2;COL4A1;CSNK2B;PSME2;RAPGEF2;COL6A3;MYH9;ANGPTL4;ARHGEF7;TLN1;PFN1;DOCK1;NOTCH1;PSMD14;SHC1;SDC2;CACNA1C;RASAL2;PSMB4;PSMB5;PSMB2;RBBP4;TGS1;PSMB1;ABL2;POLR2G;PSMF1;RBBP7;RPS27A;POLR2J;POLR2K;SEMA4A;HSPA8;SMAD4…
89	ER-Phagosome pathway Homo sapiens R-HSA-1236974	15/65	2.16881e-06	2.72198e-05	0	0	5.12695	66.8623	PSMD14;PSMD8;SEC61A1;PSMA3;PSMB4;PSMD7;PSMB5;PSMD4;PSMB2;PSMC4;PSMB1;PSMC2;PSME2;PSMF1;RPS27A
90	Antigen processing-Cross presentation Homo sapiens R-HSA-1236975	17/82	2.28462e-06	2.83547e-05	0	0	4.47421	58.1169	PSMD14;PSMD8;SEC61A1;PSMA3;PSMB4;PSMD7;PSMB5;PSMD4;PSMB2;CTSL;PSMC4;PSMB1;PSMC2;PSME2;ITGAV;PSMF1;RPS27A
91	rRNA modification in the nucleus Homo sapiens R-HSA-6790901	14/58	2.66213e-06	3.23217e-05	0	0	5.43448	69.759	NOP56;RPS9;NOP58;RPS7;IMP3;RPS6;IMP4;WDR46;FBL;TRMT112;RPS14;GAR1;RPS2;DCAF13
92	CDT1 association with the CDC6:ORC:origin complex Homo sapiens R-HSA-68827	14/58	2.66213e-06	3.23217e-05	0	0	5.43448	69.759	PSMD14;PSMD8;PSMA3;PSMB4;PSMD7;PSMB5;PSMD4;PSMB2;PSMC4;PSMB1;PSMC2;PSME2;PSMF1;RPS27A
93	Cell Cycle Homo sapiens R-HSA-1640170	59/566	2.93439e-06	3.52442e-05	0	0	2.0212	25.7481	HSP90AB1;CEP164;SMC4;PSMD8;PSMD7;CCND2;PSMD4;CCND1;YWHAQ;PPP2R1A;MYC;CDC26;CDC27;EP300;NBN;PHLDA1;YWHAG;CDK5RAP2;HSP90AA1;TUBB;CSNK1E;DYNLL1;CTDNEP1;PSMA3;GORASP2;CSNK2B;UBE2V2;PSME2;CEP63;MAPRE1;SET;PSMD14;RNF8;PDS5B;PSMB4;PSMB5;PSMB2;RBBP4;RAD21;PSMB1;POLD2;PSMF1;RBBP7;TP53BP1;BUB3;RPS27A;NPM1;CDKN2C;NEK6;H3F3A;NEK7;HSPA2;TUBB4B;RPS27;PSMC4;CDK4;PSMC2;UBE2N;CENPP
94	Cytosolic tRNA aminoacylation Homo sapiens R-HSA-379716	2023-09-24	3.12056e-06	3.70815e-05	0	0	10.2173	129.53	DARS;KARS;QARS;RARS;SARS;TARS;GARS;IARS;EPRS
95	Degradation of GLI1 by the proteasome Homo sapiens R-HSA-5610780	14/59	3.3124e-06	3.89469e-05	0	0	5.31343	67.044	PSMD14;PSMD8;PSMA3;PSMB4;PSMD7;PSMB5;PSMD4;PSMB2;PSMC4;PSMB1;PSMC2;PSME2;PSMF1;RPS27A
96	Signaling by Wnt Homo sapiens R-HSA-195721	37/295	3.56617e-06	4.14938e-05	0	0	2.47317	31.0235	CTBP2;PSMD14;CTBP1;CHD8;CBY1;CLTA;AP2A1;PSMD8;PPP3CB;PSMB4;PSMD7;PSMB5;PSMD4;PSMB2;PPP2R1A;MYC;PSMB1;EP300;DVL3;VPS35;PSMF1;RPS27A;TLE3;CSNK1A1;RYK;H3F3A;CSNK1E;SMARCA4;RNF146;PSMA3;PSMC4;CSNK2B;PSMC2;PSME2;CTNNB1;PFN1;CALM1
97	APC/C-mediated degradation of cell cycle proteins Homo sapiens R-HSA-174143	17/85	3.8428e-06	4.38001e-05	0	0	4.27614	53.3205	PSMD14;PSMD8;PSMA3;PSMB4;PSMD7;PSMB5;PSMD4;PSMB2;PSMC4;CDC26;CDC27;PSMB1;PSMC2;PSME2;PSMF1;BUB3;RPS27A
98	Regulation of mitotic cell cycle Homo sapiens R-HSA-453276	17/85	3.8428e-06	4.38001e-05	0	0	4.27614	53.3205	PSMD14;PSMD8;PSMA3;PSMB4;PSMD7;PSMB5;PSMD4;PSMB2;PSMC4;CDC26;CDC27;PSMB1;PSMC2;PSME2;PSMF1;BUB3;RPS27A
99	TNFR2 non-canonical NF-kB pathway Homo sapiens R-HSA-5668541	18/95	4.52087e-06	5.10082e-05	0	0	4.00019	49.2296	TNFRSF12A;PSMD14;TNFRSF11B;PSMD8;PSMA3;PSMB4;PSMD7;PSMB5;PSMD4;PSMB2;PSMC4;PSMB1;PSMC2;PSME2;PSMF1;LTBR;RPS27A;UBE2M
100	Formation of tubulin folding intermediates by CCT/TriC Homo sapiens R-HSA-389960	2023-09-25	4.63455e-06	5.1768e-05	0	0	9.57824	117.64	CCT3;CCT6A;TUBA1C;CCT2;TUBA1B;TCP1;CCT7;TUBB4B;CCT5
101	Folding of actin by CCT/TriC Homo sapiens R-HSA-390450	2023-06-10	5.17806e-06	5.72663e-05	0	0	25.4892	310.231	CCT3;CCT6A;CCT2;TCP1;CCT7;CCT5
102	Cellular response to heat stress Homo sapiens R-HSA-3371556	18/96	5.27739e-06	5.77926e-05	0	0	3.94869	47.9849	HSPA9;HSPA8;HSP90AA1;VCP;HSP90AB1;RPS19BP1;HSBP1;HSPA4;PTGES3;HSPA2;HSPH1;DNAJC7;HSF1;SERPINH1;EP300;FKBP4;HSPA1B;HSPA1A
103	Cooperation of Prefoldin and TriC/CCT in actin and tubulin folding Homo sapiens R-HSA-389958	1932-10-01	5.91518e-06	6.3769e-05	0	0	7.74452	93.2284	CCT3;CCT6A;TUBA1C;CCT2;TUBA1B;TCP1;CCT7;TUBB4B;CCT5;PFDN6
104	Cell Cycle, Mitotic Homo sapiens R-HSA-69278	50/462	5.93732e-06	6.3769e-05	0	0	2.10087	25.2824	HSP90AB1;CEP164;SMC4;PSMD8;PSMD7;CCND2;PSMD4;CCND1;PPP2R1A;MYC;CDC26;CDC27;EP300;PHLDA1;YWHAG;CDK5RAP2;HSP90AA1;TUBB;CSNK1E;DYNLL1;CTDNEP1;PSMA3;GORASP2;CSNK2B;PSME2;CEP63;MAPRE1;SET;PSMD14;PDS5B;PSMB4;PSMB5;PSMB2;RBBP4;RAD21;PSMB1;POLD2;PSMF1;BUB3;RPS27A;CDKN2C;NEK6;H3F3A;NEK7;TUBB4B;RPS27;PSMC4;CDK4;PSMC2;CENPP
105	p53-Dependent G1/S DNA damage checkpoint Homo sapiens R-HSA-69580	14/63	7.55485e-06	7.8867e-05	0	0	4.87864	57.5354	PSMD14;PSMD8;PSMA3;PSMB4;PSMD7;PSMB5;PSMD4;PSMB2;PSMC4;PSMB1;PSMC2;PSME2;PSMF1;RPS27A
106	p53-Dependent G1 DNA Damage Response Homo sapiens R-HSA-69563	14/63	7.55485e-06	7.8867e-05	0	0	4.87864	57.5354	PSMD14;PSMD8;PSMA3;PSMB4;PSMD7;PSMB5;PSMD4;PSMB2;PSMC4;PSMB1;PSMC2;PSME2;PSMF1;RPS27A
107	Asymmetric localization of PCP proteins Homo sapiens R-HSA-4608870	14/63	7.55485e-06	7.8867e-05	0	0	4.87864	57.5354	PSMD14;PSMD8;PSMA3;PSMB4;PSMD7;PSMB5;PSMD4;PSMB2;PSMC4;PSMB1;PSMC2;PSME2;PSMF1;RPS27A
108	CLEC7A (Dectin-1) signaling Homo sapiens R-HSA-5607764	18/99	8.27825e-06	8.48331e-05	0	0	3.80184	44.4887	PSMD14;PSMD8;PPP3CB;PSMA3;PSMB4;PSMD7;PSMB5;PSMD4;PSMB2;PSMC4;PSMB1;PSMC2;UBE2N;PSME2;PSMF1;CALM1;RPS27A;UBE2M
109	Hedgehog 'off' state Homo sapiens R-HSA-5610787	18/99	8.27825e-06	8.48331e-05	0	0	3.80184	44.4887	PSMD14;CSNK1A1;PSMD8;IFT52;PSMA3;PSMB4;PSMD7;PSMB5;PSMD4;PSMB2;PSMC4;PRKAR2A;PSMB1;PSMC2;GNAS;PSME2;PSMF1;RPS27A
110	Extracellular matrix organization Homo sapiens R-HSA-1474244	35/283	8.85447e-06	8.99131e-05	0	0	2.43063	28.2794	ITGB1;COL15A1;SDC2;LAMA4;COL12A1;TNC;PLOD1;ITGAE;LAMC1;FBLN2;LTBP1;LOXL2;CTSL;BSG;DAG1;SERPINH1;ITGAV;TIMP1;COLGALT1;CTSB;ACTN1;ITGA2;FN1;LAMB1;MMP11;MMP14;COL4A2;LOX;P4HA1;MFAP1;COL4A1;P4HA2;MFAP2;COL6A3;P4HB
111	Host Interactions of HIV factors Homo sapiens R-HSA-162909	21/129	9.24215e-06	9.30044e-05	0	0	3.33093	38.6112	RANBP1;NPM1;PSMD14;AP2A1;PSMD8;PSMA3;PSMB4;PSMD7;PSMB5;PSMD4;PSMB2;PSMC4;PSMB1;PSMC2;AP1S1;PSME2;PSMF1;RPS27A;PPIA;KPNB1;RAN
112	Prefoldin mediated transfer of substrate to CCT/TriC Homo sapiens R-HSA-389957	2023-09-27	9.60666e-06	9.58093e-05	0	0	8.51309	98.3521	CCT3;CCT6A;TUBA1C;CCT2;TCP1;CCT7;TUBB4B;CCT5;PFDN6
113	SeMet incorporation into proteins Homo sapiens R-HSA-2408517	2023-06-11	1.08515e-05	0.000107266	0	0	20.3903	233.086	DARS;KARS;QARS;RARS;IARS;EPRS
114	G1/S DNA Damage Checkpoints Homo sapiens R-HSA-69615	14/65	1.1102e-05	0.00010878	0	0	4.68683	53.4691	PSMD14;PSMD8;PSMA3;PSMB4;PSMD7;PSMB5;PSMD4;PSMB2;PSMC4;PSMB1;PSMC2;PSME2;PSMF1;RPS27A
115	Activation of NF-kappaB in B cells Homo sapiens R-HSA-1169091	14/66	1.3374e-05	0.000129902	0	0	4.59645	51.5823	PSMD14;PSMD8;PSMA3;PSMB4;PSMD7;PSMB5;PSMD4;PSMB2;PSMC4;PSMB1;PSMC2;PSME2;PSMF1;RPS27A
116	tRNA Aminoacylation Homo sapiens R-HSA-379724	1942-11-01	1.35373e-05	0.000130355	0	0	6.0483	67.8018	RARS2;DARS;PPA2;KARS;QARS;RARS;TARS;SARS;GARS;IARS;EPRS
117	C-type lectin receptors (CLRs) Homo sapiens R-HSA-5621481	20/123	1.52465e-05	0.000145558	0	0	3.32416	36.8688	PSMD14;PSMD8;PPP3CB;PSMA3;PSMB4;PSMD7;PSMB5;PSMD4;PSMB2;PSMC4;PSMB1;PSMC2;UBE2N;EP300;PSME2;PSMF1;CALM1;RPS27A;HRAS;UBE2M
118	Assembly of the pre-replicative complex Homo sapiens R-HSA-68867	14/67	1.60468e-05	0.000151867	0	0	4.50949	49.7847	PSMD14;PSMD8;PSMA3;PSMB4;PSMD7;PSMB5;PSMD4;PSMB2;PSMC4;PSMB1;PSMC2;PSME2;PSMF1;RPS27A
119	Beta-catenin independent WNT signaling Homo sapiens R-HSA-3858494	22/144	1.61792e-05	0.000151867	0	0	3.08962	34.084	PSMD14;RYK;CLTA;AP2A1;PSMD8;PPP3CB;PSMA3;PSMB4;PSMD7;PSMB5;PSMD4;PSMB2;PSMC4;PSMB1;PSMC2;PSME2;DVL3;CTNNB1;PSMF1;PFN1;CALM1;RPS27A
120	S Phase Homo sapiens R-HSA-69242	20/124	1.72393e-05	0.000160469	0	0	3.29202	36.1079	PSMD14;PDS5B;PSMD8;PSMA3;PSMB4;PSMD7;PSMB5;CCND1;PSMD4;PSMB2;CDK4;PSMC4;MYC;RAD21;PSMB1;POLD2;PSMC2;PSME2;PSMF1;RPS27A
121	Mitotic G1-G1/S phases Homo sapiens R-HSA-453279	21/136	2.12216e-05	0.000195905	0	0	3.12701	33.6481	CDKN2C;PSMD14;PSMD8;PSMA3;PSMB4;PSMD7;CCND2;PSMB5;CCND1;PSMD4;RBBP4;PSMB2;PPP2R1A;CDK4;PSMC4;MYC;PSMB1;PSMC2;PSME2;PSMF1;RPS27A
122	Antigen processing: Ubiquitination & Proteasome degradation Homo sapiens R-HSA-983168	32/260	2.33355e-05	0.000213654	0	0	2.41313	25.7373	ANAPC13;PSMD14;CBLB;UBE2L6;UBE2Z;SH3RF1;PSMD8;PSMB4;PSMD7;PSMB5;HERC1;PSMD4;PSMB2;UBE2Q2;CDC26;CDC27;PSMB1;ARIH2;PSMF1;RPS27A;HUWE1;RNF126;PSMA3;PSMC4;UBE2S;PSMC2;MKRN1;UBE2V2;UBE2N;PSME2;TRIP12;UBE2M
123	Switching of origins to a post-replicative state Homo sapiens R-HSA-69052	14/70	2.7097e-05	0.000244092	0	0	4.26723	44.8745	PSMD14;PSMD8;PSMA3;PSMB4;PSMD7;PSMB5;PSMD4;PSMB2;PSMC4;PSMB1;PSMC2;PSME2;PSMF1;RPS27A
124	Orc1 removal from chromatin Homo sapiens R-HSA-68949	14/70	2.7097e-05	0.000244092	0	0	4.26723	44.8745	PSMD14;PSMD8;PSMA3;PSMB4;PSMD7;PSMB5;PSMD4;PSMB2;PSMC4;PSMB1;PSMC2;PSME2;PSMF1;RPS27A
125	Formation of TC-NER Pre-Incision Complex Homo sapiens R-HSA-6781823	1953-12-01	2.74957e-05	0.000245702	0	0	4.99071	52.4098	COPS6;COPS5;COPS2;EP300;PPIE;COPS7A;POLR2G;RPS27A;COPS8;POLR2J;POLR2K;HMGN1
126	Processing of Capped Intron-Containing Pre-mRNA Homo sapiens R-HSA-72203	26/193	2.83734e-05	0.000251532	0	0	2.67082	27.9637	SF3B6;HNRNPU;HNRNPR;SNRPD2;FIP1L1;POLR2G;HNRNPA1;POLR2J;POLR2K;SF3A3;HSPA8;HNRNPA3;FUS;LSM7;PHF5A;LSM6;HNRNPA2B1;SNRPG;SRSF3;PRPF31;SRSF4;SNRPA1;HNRNPC;SNRPF;SRSF7;SRSF9
127	Mitochondrial translation Homo sapiens R-HSA-5368287	16/90	3.4648e-05	0.000304738	0	0	3.69374	37.9357	GADD45GIP1;MRPS35;MRPS33;MRPS12;MRPL27;MRPL36;MRPL34;MRPL13;MRPL32;MRPS5;MRPL10;TUFM;MRPL42;MRPL3;MRPL50;MTRF1L
128	Separation of Sister Chromatids Homo sapiens R-HSA-2467813	23/162	3.50412e-05	0.000305789	0	0	2.83503	29.0846	PSMD14;PDS5B;PSMD8;PSMA3;PSMB4;PSMD7;RPS27;PSMB5;PSMD4;PSMB2;PPP2R1A;PSMC4;CDC26;RAD21;CDC27;PSMB1;PSMC2;PSME2;PSMF1;BUB3;MAPRE1;RPS27A;CENPP
129	Removal of licensing factors from origins Homo sapiens R-HSA-69300	14/72	3.77508e-05	0.000326881	0	0	4.11964	41.9565	PSMD14;PSMD8;PSMA3;PSMB4;PSMD7;PSMB5;PSMD4;PSMB2;PSMC4;PSMB1;PSMC2;PSME2;PSMF1;RPS27A
130	Association of TriC/CCT with target proteins during biosynthesis Homo sapiens R-HSA-390471	1939-10-01	4.07713e-05	0.000350319	0	0	5.87297	59.3613	CCT3;NOP56;CCT6A;CCT2;SPHK1;KIF13A;TCP1;FKBP9;CCT7;CCT5
131	Class I MHC mediated antigen processing & presentation Homo sapiens R-HSA-983169	35/305	4.38803e-05	0.000374155	0	0	2.22994	22.3753	ANAPC13;PSMD14;CBLB;UBE2L6;UBE2Z;SH3RF1;PSMD8;SEC61A1;PSMB4;PSMD7;PSMB5;HERC1;PSMD4;PSMB2;CTSL;UBE2Q2;CDC26;CDC27;PSMB1;ARIH2;ITGAV;PSMF1;RPS27A;HUWE1;RNF126;PSMA3;PSMC4;UBE2S;PSMC2;MKRN1;UBE2V2;UBE2N;PSME2;TRIP12;UBE2M
132	G1/S Transition Homo sapiens R-HSA-69206	18/112	4.69996e-05	0.000397717	0	0	3.27379	32.6245	PSMD14;PSMD8;PSMA3;PSMB4;PSMD7;PSMB5;CCND1;PSMD4;PSMB2;PPP2R1A;CDK4;PSMC4;MYC;PSMB1;PSMC2;PSME2;PSMF1;RPS27A
133	Metabolism of polyamines Homo sapiens R-HSA-351202	15/84	5.72315e-05	0.000473538	0	0	3.71143	36.2548	PSMD14;AZIN1;SRM;PSMD8;PSMA3;PSMB4;PSMD7;PSMB5;PSMD4;PSMB2;PSMC4;PSMB1;PSMC2;PSME2;PSMF1
134	Mitochondrial translation termination Homo sapiens R-HSA-5419276	15/84	5.72315e-05	0.000473538	0	0	3.71143	36.2548	GADD45GIP1;MRPS35;MRPS33;MRPS12;MRPL27;MRPL36;MRPL34;MRPL13;MRPL32;MRPS5;MRPL10;MRPL42;MRPL3;MRPL50;MTRF1L
135	Mitochondrial translation elongation Homo sapiens R-HSA-5389840	15/84	5.72315e-05	0.000473538	0	0	3.71143	36.2548	GADD45GIP1;MRPS35;MRPS33;MRPS12;MRPL27;MRPL36;MRPL34;MRPL13;MRPL32;MRPS5;MRPL10;TUFM;MRPL42;MRPL3;MRPL50
136	Regulation of DNA replication Homo sapiens R-HSA-69304	14/75	6.05812e-05	0.000497568	0	0	3.91641	38.0343	PSMD14;PSMD8;PSMA3;PSMB4;PSMD7;PSMB5;PSMD4;PSMB2;PSMC4;PSMB1;PSMC2;PSME2;PSMF1;RPS27A
137	Collagen formation Homo sapiens R-HSA-1474290	15/85	6.59569e-05	0.000533869	0	0	3.65822	35.2159	COL15A1;COL12A1;PLOD1;LOXL2;COL4A2;LOX;P4HA1;CTSL;COL4A1;P4HA2;SERPINH1;COL6A3;P4HB;COLGALT1;CTSB
138	Hedgehog 'on' state Homo sapiens R-HSA-5632684	15/85	6.59569e-05	0.000533869	0	0	3.65822	35.2159	PSMD14;CSNK1A1;PSMD8;PSMA3;PSMB4;PSMD7;PSMB5;PSMD4;PSMB2;PSMC4;PSMB1;PSMC2;PSME2;PSMF1;RPS27A
139	Signaling by Hedgehog Homo sapiens R-HSA-5358351	20/136	6.73121e-05	0.000540918	0	0	2.94958	28.3342	VCP;PSMD14;CSNK1A1;PSMD8;IFT52;PSMA3;PSMB4;PSMD7;PSMB5;PSMD4;PSMB2;PSMC4;PRKAR2A;PSMB1;PSMC2;GNAS;PSME2;PSMF1;P4HB;RPS27A
140	Cell Cycle Checkpoints Homo sapiens R-HSA-69620	24/182	8.00925e-05	0.000639024	0	0	2.60229	24.5457	PSMD14;RNF8;PSMD8;PSMA3;PSMB4;PSMD7;PSMB5;PSMD4;YWHAQ;PSMB2;PSMC4;CDC26;CDC27;PSMB1;PSMC2;UBE2V2;UBE2N;PSME2;NBN;PSMF1;TP53BP1;BUB3;RPS27A;YWHAG
141	Non-integrin membrane-ECM interactions Homo sapiens R-HSA-3000171	1942-10-01	8.09928e-05	0.000641624	0	0	5.32153	50.135	ITGB1;SDC2;LAMA4;ACTN1;ITGA2;TNC;DAG1;ITGAV;LAMB1;LAMC1
142	G2/M Checkpoints Homo sapiens R-HSA-69481	21/150	9.27052e-05	0.000729237	0	0	2.78556	25.867	PSMD14;RNF8;PSMD8;PSMA3;PSMB4;PSMD7;PSMB5;PSMD4;YWHAQ;PSMB2;PSMC4;PSMB1;PSMC2;UBE2V2;UBE2N;PSME2;NBN;PSMF1;TP53BP1;RPS27A;YWHAG
143	Mitotic Anaphase Homo sapiens R-HSA-68882	23/173	9.8644e-05	0.000770527	0	0	2.62559	24.2184	PSMD14;PDS5B;PSMD8;PSMA3;PSMB4;PSMD7;RPS27;PSMB5;PSMD4;PSMB2;PPP2R1A;PSMC4;CDC26;RAD21;CDC27;PSMB1;PSMC2;PSME2;PSMF1;BUB3;MAPRE1;RPS27A;CENPP
144	M Phase Homo sapiens R-HSA-68886	31/268	0.000101182	0.00078486	0	0	2.24579	20.6581	SET;PSMD14;PDS5B;SMC4;PSMD8;PSMB4;PSMD7;PSMB5;PSMD4;PSMB2;PPP2R1A;CDC26;RAD21;CDC27;PSMB1;PSMF1;BUB3;RPS27A;NEK6;H3F3A;NEK7;CTDNEP1;PSMA3;RPS27;PSMC4;GORASP2;CSNK2B;PSMC2;PSME2;MAPRE1;CENPP
145	Mitotic Metaphase and Anaphase Homo sapiens R-HSA-2555396	23/174	0.000107785	0.000830318	0	0	2.60806	23.8256	PSMD14;PDS5B;PSMD8;PSMA3;PSMB4;PSMD7;RPS27;PSMB5;PSMD4;PSMB2;PPP2R1A;PSMC4;CDC26;RAD21;CDC27;PSMB1;PSMC2;PSME2;PSMF1;BUB3;MAPRE1;RPS27A;CENPP
146	Transcriptional Regulation by TP53 Homo sapiens R-HSA-3700989	37/348	0.000134544	0.00102936	0	0	2.04586	18.236	DYRK2;TAF9;PRKAG1;CHD4;SESN3;YWHAQ;RBBP4;PPP2R1A;PLAGL1;TNKS1BP1;EP300;COX14;POLR2G;NELFCD;NBN;RBBP7;RPS27A;BRD7;POLR2J;YWHAG;POLR2K;PRELID1;NPM1;SUPT16H;TAF12;PRMT1;NDUFA4;SSRP1;COX6C;PML;GATAD2A;RGCC;CSNK2B;CYCS;CDK12;LAMTOR5;COX20
147	Protein folding Homo sapiens R-HSA-391251	16/101	0.000145027	0.00110201	0	0	3.21385	28.4059	CCT3;NOP56;CCT2;SPHK1;ARL2;TUBB4B;CCT6A;TUBA1C;TUBA1B;CSNK2B;KIF13A;TCP1;FKBP9;CCT7;PFDN6;CCT5
148	Mitochondrial protein import Homo sapiens R-HSA-1268020	1954-11-01	0.000163553	0.00122929	0	0	4.35763	37.9914	HSPA9;CHCHD2;TOMM40;MTX2;TIMM9;COX17;TIMM13;TOMM7;TIMM44;TOMM5;TOMM22
149	DNA Replication Pre-Initiation Homo sapiens R-HSA-69002	14/82	0.000165079	0.00122929	0	0	3.51195	30.5859	PSMD14;PSMD8;PSMA3;PSMB4;PSMD7;PSMB5;PSMD4;PSMB2;PSMC4;PSMB1;PSMC2;PSME2;PSMF1;RPS27A
150	M/G1 Transition Homo sapiens R-HSA-68874	14/82	0.000165079	0.00122929	0	0	3.51195	30.5859	PSMD14;PSMD8;PSMA3;PSMB4;PSMD7;PSMB5;PSMD4;PSMB2;PSMC4;PSMB1;PSMC2;PSME2;PSMF1;RPS27A
151	MAPK6/MAPK4 signaling Homo sapiens R-HSA-5687128	15/92	0.000166736	0.00123341	0	0	3.32442	28.9194	PSMD14;PSMD8;PSMA3;PSMB4;PSMD7;PSMB5;PSMD4;PSMB2;PSMC4;MYC;PSMB1;PSMC2;PSME2;PSMF1;RPS27A
152	Regulation of TP53 Activity through Acetylation Homo sapiens R-HSA-6804758	2023-07-23	0.000184908	0.00135883	0	0	7.43632	63.92	RBBP4;EP300;CHD4;RBBP7;BRD7;PML;GATAD2A
153	Mitochondrial translation initiation Homo sapiens R-HSA-5368286	14/84	0.000214781	0.00156804	0	0	3.41124	28.811	GADD45GIP1;MRPS35;MRPS33;MRPS12;MRPL27;MRPL36;MRPL34;MRPL13;MRPL32;MRPS5;MRPL10;MRPL42;MRPL3;MRPL50
154	Chaperonin-mediated protein folding Homo sapiens R-HSA-390466	15/95	0.000240243	0.00174254	0	0	3.19924	26.662	CCT3;NOP56;CCT2;SPHK1;TUBB4B;CCT6A;TUBA1C;TUBA1B;KIF13A;TCP1;CSNK2B;FKBP9;CCT7;PFDN6;CCT5
155	Transcription-Coupled Nucleotide Excision Repair (TC-NER) Homo sapiens R-HSA-6781827	13/76	0.000274355	0.00197713	0	0	3.51766	28.8486	COPS7A;COPS6;COPS5;COPS2;POLD2;EP300;PPIE;POLR2G;RPS27A;COPS8;POLR2J;POLR2K;HMGN1
156	Synthesis of DNA Homo sapiens R-HSA-69239	15/97	0.000303502	0.00217315	0	0	3.12088	25.2795	PSMD14;PSMD8;PSMA3;PSMB4;PSMD7;PSMB5;PSMD4;PSMB2;PSMC4;PSMB1;POLD2;PSMC2;PSME2;PSMF1;RPS27A
157	Nucleotide Excision Repair Homo sapiens R-HSA-5696398	16/108	0.000320132	0.00227763	0	0	2.96821	23.8845	COPS7A;COPS6;COPS5;COPS2;SUMO2;POLD2;UBE2V2;UBE2N;EP300;PPIE;POLR2G;COPS8;RPS27A;POLR2J;POLR2K;HMGN1
158	Downstream TCR signaling Homo sapiens R-HSA-202424	15/99	0.000380594	0.00269066	0	0	3.04625	23.9855	PSMD14;PSMD8;PSMA3;PSMB4;PSMD7;PSMB5;PSMD4;PSMB2;PSMC4;PSMB1;PSMC2;UBE2N;PSME2;PSMF1;RPS27A
159	Signaling by VEGF Homo sapiens R-HSA-194138	34/328	0.000395042	0.00277523	0	0	1.98499	15.5554	CYFIP2;NCKAP1;NRP2;PSMD14;SHC1;RASAL2;PSMD8;PSMB4;PSMD7;PSMB5;PSMD4;PSMB2;PPP2R1A;PEA15;PSMB1;ITGAV;PSMF1;RPS27A;HRAS;HSP90AA1;DUSP1;SPHK1;FN1;PTK2;PSMA3;PSMC4;PSMC2;PSME2;RAPGEF2;CTNNB1;TLN1;CALM1;DOCK1;BCAR1
160	NCAM signaling for neurite out-growth Homo sapiens R-HSA-375165	29/266	0.000454282	0.00317145	0	0	2.09704	16.1405	PSMD14;SHC1;RASAL2;CACNA1C;PSMD8;PSMB4;PSMD7;PSMB5;PSMD4;PSMB2;PPP2R1A;PEA15;PSMB1;PSMF1;RPS27A;HRAS;DUSP1;FN1;PTK2;PSMA3;COL4A2;PSMC4;COL4A1;PSMC2;PSME2;RAPGEF2;COL6A3;TLN1;CALM1
161	Regulation of HSF1-mediated heat shock response Homo sapiens R-HSA-3371453	13/80	0.000460517	0.00319502	0	0	3.30694	25.4078	HSPA9;HSPA8;RPS19BP1;HSBP1;HSPA4;HSPA2;HSPH1;DNAJC7;HSF1;SERPINH1;FKBP4;HSPA1B;HSPA1A
162	VEGFA-VEGFR2 Pathway Homo sapiens R-HSA-4420097	33/320	0.000523088	0.00360672	0	0	1.97252	14.9039	CYFIP2;NCKAP1;PSMD14;SHC1;RASAL2;PSMD8;PSMB4;PSMD7;PSMB5;PSMD4;PSMB2;PPP2R1A;PEA15;PSMB1;ITGAV;PSMF1;RPS27A;HRAS;HSP90AA1;DUSP1;SPHK1;FN1;PTK2;PSMA3;PSMC4;PSMC2;PSME2;RAPGEF2;CTNNB1;TLN1;CALM1;DOCK1;BCAR1
163	RNA Polymerase II Transcription Homo sapiens R-HSA-73857	17/124	0.000534779	0.00366471	0	0	2.71191	20.4306	SUPT16H;GTF2A2;TAF12;TAF9;SSRP1;GTF2E2;FIP1L1;SNRPG;SRSF3;SRSF4;POLR2G;SNRPF;NELFCD;SRSF7;POLR2J;POLR2K;SRSF9
164	Regulation of cytoskeletal remodeling and cell spreading by IPP complex components Homo sapiens R-HSA-446388	2023-04-08	0.000565036	0.00384845	0	0	16.9623	126.854	ACTN1;PARVA;RSU1;PARVB
165	Syndecan interactions Homo sapiens R-HSA-3000170	2023-06-20	0.000589298	0.00398937	0	0	7.27877	54.1291	ITGB1;ACTN1;ITGA2;SDC2;TNC;ITGAV
166	Signalling to RAS Homo sapiens R-HSA-167044	27/246	0.000633248	0.00426107	0	0	2.11105	15.5471	RALA;RALB;PSMD14;SHC1;RASAL2;PSMD8;PSMB4;PSMD7;PSMB5;PSMD4;PSMB2;PPP2R1A;PEA15;PSMB1;PSMF1;RPS27A;HRAS;DUSP1;FN1;PTK2;PSMA3;PSMC4;PSMC2;PSME2;RAPGEF2;TLN1;CALM1
167	Collagen biosynthesis and modifying enzymes Homo sapiens R-HSA-1650814	1963-11-01	0.000664566	0.00444503	0	0	3.6017	26.3514	COL15A1;COL4A2;P4HA1;COL4A1;P4HA2;COL12A1;SERPINH1;COL6A3;PLOD1;P4HB;COLGALT1
168	DNA Replication Homo sapiens R-HSA-69306	15/105	0.00072021	0.00478854	0	0	2.84226	20.5665	PSMD14;PSMD8;PSMA3;PSMB4;PSMD7;PSMB5;PSMD4;PSMB2;PSMC4;PSMB1;POLD2;PSMC2;PSME2;PSMF1;RPS27A
169	Cellular responses to stress Homo sapiens R-HSA-2262752	36/367	0.000760482	0.00502638	0	0	1.86655	13.4047	VCP;HSP90AB1;RPS19BP1;GSTP1;PRKAG1;HSPH1;RBBP4;CDC26;CDC27;HSF1;SERPINH1;EP300;NBN;RBBP7;RPS27A;HSPA9;HSPA8;HSP90AA1;CDKN2C;HSBP1;HSPA4;PTGES3;H3F3A;HSPA2;WIPI2;DYNLL1;DNAJC7;CDK4;ID1;CHMP2B;CYCS;P4HB;FKBP4;HSPA1B;HSPA1A;LAMTOR5
170	TCR signaling Homo sapiens R-HSA-202403	16/118	0.000869488	0.00571305	0	0	2.67578	18.8579	PSMD14;PSMD8;PSMA3;PSMB4;PSMD7;PSMB5;PSMD4;PSMB2;PSMC4;PSMB1;PSMC2;UBE2N;PSME2;PSMF1;RPS27A;PAG1
171	Signalling to ERKs Homo sapiens R-HSA-187687	27/253	0.00097116	0.00634378	0	0	2.04489	14.1855	RALA;RALB;PSMD14;SHC1;RASAL2;PSMD8;PSMB4;PSMD7;PSMB5;PSMD4;PSMB2;PPP2R1A;PEA15;PSMB1;PSMF1;RPS27A;HRAS;DUSP1;FN1;PTK2;PSMA3;PSMC4;PSMC2;PSME2;RAPGEF2;TLN1;CALM1
172	Response to elevated platelet cytosolic Ca2+ Homo sapiens R-HSA-76005	15/110	0.00117376	0.00762261	0	0	2.69195	18.164	WDR1;ACTN1;FN1;ACTN4;TMX3;CFL1;CALU;TIMP3;STX4;FAM3C;TIMP1;TLN1;PFN1;CALM1;PPIA
173	FCERI mediated NF-kB activation Homo sapiens R-HSA-2871837	15/111	0.00128862	0.0082759	0	0	2.66376	17.7252	PSMD14;PSMD8;PSMA3;PSMB4;PSMD7;PSMB5;PSMD4;PSMB2;PSMC4;PSMB1;PSMC2;UBE2N;PSME2;PSMF1;RPS27A
174	IRS-mediated signalling Homo sapiens R-HSA-112399	29/284	0.00128917	0.0082759	0	0	1.94713	12.9557	PSMD14;SHC1;PRKAG1;RASAL2;PSMD8;PSMB4;PSMD7;PSMB5;PSMD4;PSMB2;PPP2R1A;PEA15;PSMB1;PSMF1;RPS27A;HRAS;DUSP1;RPS6;FN1;PTK2;PSMA3;PSMC4;PSMC2;PSME2;RAPGEF2;TLN1;CALM1;LAMTOR5;EIF4G1
175	Membrane Trafficking Homo sapiens R-HSA-199991	39/420	0.00132837	0.00843436	0	0	1.75687	11.6372	RALA;TMF1;KDELR1;VPS4A;CTSZ;PRKAG1;GOLIM4;CLTA;BICD1;BLOC1S4;CYTH3;GJA1;GOLGA5;CUX1;YWHAQ;TMED3;AP1S1;STX5;STX4;RPS27A;KIFAP3;YWHAG;ANKRD28;HSPA8;SORT1;GALNT2;AP3B1;DYNLL1;COPZ1;DYNC1LI2;CHMP2B;PLIN3;PREB;DNASE2;COPG1;CALM1;ARF5;RHOQ;SEC22C
176	Laminin interactions Homo sapiens R-HSA-3000157	2023-06-23	0.00132896	0.00843436	0	0	5.99333	39.696	ITGB1;LAMA4;ITGA2;LAMB1;ITGAV;LAMC1
177	Cell-extracellular matrix interactions Homo sapiens R-HSA-446353	2023-05-16	0.00140161	0.00884519	0	0	7.71419	50.6833	ITGB1;ACTN1;PARVA;PARVB;RSU1
178	Vesicle-mediated transport Homo sapiens R-HSA-5653656	44/492	0.00143975	0.00900232	0	0	1.6874	11.0411	RALA;TMF1;KDELR1;VPS4A;CTSZ;PRKAG1;GOLIM4;CLTA;BICD1;BLOC1S4;CYTH3;GJA1;HSPH1;GOLGA5;CUX1;YWHAQ;TMED3;AP1S1;STX5;STX4;APOE;RPS27A;KIFAP3;YWHAG;ANKRD28;HSPA8;HSP90AA1;SORT1;GALNT2;AP3B1;DYNLL1;COPZ1;DYNC1LI2;COL4A2;COL4A1;CHMP2B;PLIN3;PREB;DNASE2;COPG1;CALM1;ARF5;RHOQ;SEC22C
179	Loss of Nlp from mitotic centrosomes Homo sapiens R-HSA-380259	1969-11-01	0.00145069	0.00900232	0	0	3.22808	21.0978	HSP90AA1;PPP2R1A;TUBB;CEP164;CSNK1E;CEP63;DYNLL1;MAPRE1;TUBB4B;YWHAG;CDK5RAP2
180	Loss of proteins required for interphase microtubule organization?from the centrosome Homo sapiens R-HSA-380284	1969-11-01	0.00145069	0.00900232	0	0	3.22808	21.0978	HSP90AA1;PPP2R1A;TUBB;CEP164;CSNK1E;CEP63;DYNLL1;MAPRE1;TUBB4B;YWHAG;CDK5RAP2
181	Insulin receptor signalling cascade Homo sapiens R-HSA-74751	29/287	0.00151438	0.00920941	0	0	1.92418	12.4932	PSMD14;SHC1;PRKAG1;RASAL2;PSMD8;PSMB4;PSMD7;PSMB5;PSMD4;PSMB2;PPP2R1A;PEA15;PSMB1;PSMF1;RPS27A;HRAS;DUSP1;RPS6;FN1;PTK2;PSMA3;PSMC4;PSMC2;PSME2;RAPGEF2;TLN1;CALM1;LAMTOR5;EIF4G1
182	GRB2 events in EGFR signaling Homo sapiens R-HSA-179812	25/235	0.00153463	0.00920941	0	0	2.03569	13.1902	PSMD14;SHC1;RASAL2;PSMD8;PSMB4;PSMD7;PSMB5;PSMD4;PSMB2;PPP2R1A;PEA15;PSMB1;PSMF1;RPS27A;HRAS;DUSP1;FN1;PTK2;PSMA3;PSMC4;PSMC2;PSME2;RAPGEF2;TLN1;CALM1
183	SHC1 events in EGFR signaling Homo sapiens R-HSA-180336	25/235	0.00153463	0.00920941	0	0	2.03569	13.1902	PSMD14;SHC1;RASAL2;PSMD8;PSMB4;PSMD7;PSMB5;PSMD4;PSMB2;PPP2R1A;PEA15;PSMB1;PSMF1;RPS27A;HRAS;DUSP1;FN1;PTK2;PSMA3;PSMC4;PSMC2;PSME2;RAPGEF2;TLN1;CALM1
184	SOS-mediated signalling Homo sapiens R-HSA-112412	25/235	0.00153463	0.00920941	0	0	2.03569	13.1902	PSMD14;SHC1;RASAL2;PSMD8;PSMB4;PSMD7;PSMB5;PSMD4;PSMB2;PPP2R1A;PEA15;PSMB1;PSMF1;RPS27A;HRAS;DUSP1;FN1;PTK2;PSMA3;PSMC4;PSMC2;PSME2;RAPGEF2;TLN1;CALM1
185	SHC1 events in ERBB4 signaling Homo sapiens R-HSA-1250347	25/235	0.00153463	0.00920941	0	0	2.03569	13.1902	PSMD14;SHC1;RASAL2;PSMD8;PSMB4;PSMD7;PSMB5;PSMD4;PSMB2;PPP2R1A;PEA15;PSMB1;PSMF1;RPS27A;HRAS;DUSP1;FN1;PTK2;PSMA3;PSMC4;PSMC2;PSME2;RAPGEF2;TLN1;CALM1
186	RAF/MAP kinase cascade Homo sapiens R-HSA-5673001	25/235	0.00153463	0.00920941	0	0	2.03569	13.1902	PSMD14;SHC1;RASAL2;PSMD8;PSMB4;PSMD7;PSMB5;PSMD4;PSMB2;PPP2R1A;PEA15;PSMB1;PSMF1;RPS27A;HRAS;DUSP1;FN1;PTK2;PSMA3;PSMC4;PSMC2;PSME2;RAPGEF2;TLN1;CALM1
187	VEGFR2 mediated cell proliferation Homo sapiens R-HSA-5218921	26/248	0.00154177	0.00920941	0	0	2.00323	12.9705	PSMD14;SHC1;RASAL2;PSMD8;PSMB4;PSMD7;PSMB5;PSMD4;PSMB2;PPP2R1A;PEA15;PSMB1;PSMF1;RPS27A;HRAS;DUSP1;SPHK1;FN1;PTK2;PSMA3;PSMC4;PSMC2;PSME2;RAPGEF2;TLN1;CALM1
188	IGF1R signaling cascade Homo sapiens R-HSA-2428924	29/288	0.00159665	0.00936133	0	0	1.91665	12.3429	PSMD14;SHC1;PRKAG1;RASAL2;PSMD8;PSMB4;PSMD7;PSMB5;PSMD4;PSMB2;PPP2R1A;PEA15;PSMB1;PSMF1;RPS27A;HRAS;DUSP1;RPS6;FN1;PTK2;PSMA3;PSMC4;PSMC2;PSME2;RAPGEF2;TLN1;CALM1;LAMTOR5;EIF4G1
189	Signaling by Type 1 Insulin-like Growth Factor 1 Receptor (IGF1R) Homo sapiens R-HSA-2404192	29/288	0.00159665	0.00936133	0	0	1.91665	12.3429	PSMD14;SHC1;PRKAG1;RASAL2;PSMD8;PSMB4;PSMD7;PSMB5;PSMD4;PSMB2;PPP2R1A;PEA15;PSMB1;PSMF1;RPS27A;HRAS;DUSP1;RPS6;FN1;PTK2;PSMA3;PSMC4;PSMC2;PSME2;RAPGEF2;TLN1;CALM1;LAMTOR5;EIF4G1
190	IRS-related events triggered by IGF1R Homo sapiens R-HSA-2428928	29/288	0.00159665	0.00936133	0	0	1.91665	12.3429	PSMD14;SHC1;PRKAG1;RASAL2;PSMD8;PSMB4;PSMD7;PSMB5;PSMD4;PSMB2;PPP2R1A;PEA15;PSMB1;PSMF1;RPS27A;HRAS;DUSP1;RPS6;FN1;PTK2;PSMA3;PSMC4;PSMC2;PSME2;RAPGEF2;TLN1;CALM1;LAMTOR5;EIF4G1
191	FRS-mediated FGFR2 signaling Homo sapiens R-HSA-5654700	25/236	0.0016279	0.00936133	0	0	2.02594	13.0075	PSMD14;SHC1;RASAL2;PSMD8;PSMB4;PSMD7;PSMB5;PSMD4;PSMB2;PPP2R1A;PEA15;PSMB1;PSMF1;RPS27A;HRAS;DUSP1;FN1;PTK2;PSMA3;PSMC4;PSMC2;PSME2;RAPGEF2;TLN1;CALM1
192	FRS-mediated FGFR4 signaling Homo sapiens R-HSA-5654712	25/236	0.0016279	0.00936133	0	0	2.02594	13.0075	PSMD14;SHC1;RASAL2;PSMD8;PSMB4;PSMD7;PSMB5;PSMD4;PSMB2;PPP2R1A;PEA15;PSMB1;PSMF1;RPS27A;HRAS;DUSP1;FN1;PTK2;PSMA3;PSMC4;PSMC2;PSME2;RAPGEF2;TLN1;CALM1
193	FRS-mediated FGFR3 signaling Homo sapiens R-HSA-5654706	25/236	0.0016279	0.00936133	0	0	2.02594	13.0075	PSMD14;SHC1;RASAL2;PSMD8;PSMB4;PSMD7;PSMB5;PSMD4;PSMB2;PPP2R1A;PEA15;PSMB1;PSMF1;RPS27A;HRAS;DUSP1;FN1;PTK2;PSMA3;PSMC4;PSMC2;PSME2;RAPGEF2;TLN1;CALM1
194	FRS-mediated FGFR1 signaling Homo sapiens R-HSA-5654693	25/236	0.0016279	0.00936133	0	0	2.02594	13.0075	PSMD14;SHC1;RASAL2;PSMD8;PSMB4;PSMD7;PSMB5;PSMD4;PSMB2;PPP2R1A;PEA15;PSMB1;PSMF1;RPS27A;HRAS;DUSP1;FN1;PTK2;PSMA3;PSMC4;PSMC2;PSME2;RAPGEF2;TLN1;CALM1
195	Glycolysis Homo sapiens R-HSA-70171	1932-07-01	0.00163425	0.00936133	0	0	4.75697	30.5234	PKM;PPP2R1A;PGAM1;ENO1;ENO2;GAPDH;HK1
196	Elastic fibre formation Homo sapiens R-HSA-1566948	1941-08-01	0.00169549	0.00966259	0	0	4.12056	26.2882	ITGB1;LOX;MFAP1;MFAP2;ITGAV;FBLN2;LTBP1;LOXL2
197	Assembly of the primary cilium Homo sapiens R-HSA-5617833	21/187	0.00182217	0.0103318	0	0	2.16041	13.6273	CCT3;CCT2;HSP90AA1;TUBB;CEP164;ASAP1;CSNK1E;BBIP1;DYNLL1;TUBB4B;IFT52;PPP2R1A;TCTN3;TCP1;IFT27;CEP63;KIFAP3;MAPRE1;YWHAG;CCT5;CDK5RAP2
198	Chromatin organization Homo sapiens R-HSA-4839726	24/226	0.00193029	0.0107668	0	0	2.03067	12.6919	SMARCD1;SETD2;ENY2;DR1;SMARCB1;TAF12;PRMT1;TAF9;DPY30;CHD4;JMJD6;SMARCA4;GATAD2A;NCOR2;MORF4L1;CCND1;RBBP4;CDK4;HAT1;TADA3;EP300;SAP18;SUPT20H;RBBP7
199	Chromatin modifying enzymes Homo sapiens R-HSA-3247509	24/226	0.00193029	0.0107668	0	0	2.03067	12.6919	SMARCD1;SETD2;ENY2;DR1;SMARCB1;TAF12;PRMT1;TAF9;DPY30;CHD4;JMJD6;SMARCA4;GATAD2A;NCOR2;MORF4L1;CCND1;RBBP4;CDK4;HAT1;TADA3;EP300;SAP18;SUPT20H;RBBP7
200	ARMS-mediated activation Homo sapiens R-HSA-170984	25/239	0.00193745	0.0107668	0	0	1.99721	12.4754	PSMD14;SHC1;RASAL2;PSMD8;PSMB4;PSMD7;PSMB5;PSMD4;PSMB2;PPP2R1A;PEA15;PSMB1;PSMF1;RPS27A;HRAS;DUSP1;FN1;PTK2;PSMA3;PSMC4;PSMC2;PSME2;RAPGEF2;TLN1;CALM1
201	Signalling to p38 via RIT and RIN Homo sapiens R-HSA-187706	25/239	0.00193745	0.0107668	0	0	1.99721	12.4754	PSMD14;SHC1;RASAL2;PSMD8;PSMB4;PSMD7;PSMB5;PSMD4;PSMB2;PPP2R1A;PEA15;PSMB1;PSMF1;RPS27A;HRAS;DUSP1;FN1;PTK2;PSMA3;PSMC4;PSMC2;PSME2;RAPGEF2;TLN1;CALM1
202	Frs2-mediated activation Homo sapiens R-HSA-170968	25/240	0.00205123	0.0113427	0	0	1.98782	12.3032	PSMD14;SHC1;RASAL2;PSMD8;PSMB4;PSMD7;PSMB5;PSMD4;PSMB2;PPP2R1A;PEA15;PSMB1;PSMF1;RPS27A;HRAS;DUSP1;FN1;PTK2;PSMA3;PSMC4;PSMC2;PSME2;RAPGEF2;TLN1;CALM1
203	AURKA Activation by TPX2 Homo sapiens R-HSA-8854518	1972-11-01	0.0020646	0.0113473	0	0	3.06883	18.9741	HSP90AA1;PPP2R1A;TUBB;CEP164;CSNK1E;CEP63;DYNLL1;MAPRE1;TUBB4B;YWHAG;CDK5RAP2
204	Late Phase of HIV Life Cycle Homo sapiens R-HSA-162599	16/128	0.00207238	0.0113473	0	0	2.43558	15.0496	RANBP1;SUPT16H;GTF2A2;TAF12;VPS4A;TAF9;SSRP1;GTF2E2;CHMP2B;POLR2G;NELFCD;RPS27A;PPIA;POLR2J;POLR2K;RAN
205	Platelet degranulation Homo sapiens R-HSA-114608	14/105	0.00209602	0.0114207	0	0	2.6211	16.1662	WDR1;ACTN1;FN1;ACTN4;TMX3;CFL1;CALU;TIMP3;FAM3C;TIMP1;TLN1;PFN1;CALM1;PPIA
206	MAPK1/MAPK3 signaling Homo sapiens R-HSA-5684996	25/241	0.00217066	0.0117701	0	0	1.97851	12.1336	PSMD14;SHC1;RASAL2;PSMD8;PSMB4;PSMD7;PSMB5;PSMD4;PSMB2;PPP2R1A;PEA15;PSMB1;PSMF1;RPS27A;HRAS;DUSP1;FN1;PTK2;PSMA3;PSMC4;PSMC2;PSME2;RAPGEF2;TLN1;CALM1
207	HIV Life Cycle Homo sapiens R-HSA-162587	17/141	0.00226066	0.0121988	0	0	2.338	14.2433	RANBP1;SUPT16H;GTF2A2;XRCC4;TAF12;VPS4A;TAF9;SSRP1;GTF2E2;CHMP2B;POLR2G;NELFCD;RPS27A;PPIA;POLR2J;POLR2K;RAN
208	Prolonged ERK activation events Homo sapiens R-HSA-169893	25/242	0.00229598	0.0123299	0	0	1.96929	11.9666	PSMD14;SHC1;RASAL2;PSMD8;PSMB4;PSMD7;PSMB5;PSMD4;PSMB2;PPP2R1A;PEA15;PSMB1;PSMF1;RPS27A;HRAS;DUSP1;FN1;PTK2;PSMA3;PSMC4;PSMC2;PSME2;RAPGEF2;TLN1;CALM1
209	Signaling by Leptin Homo sapiens R-HSA-2586552	25/243	0.0024274	0.0129732	0	0	1.96015	11.8019	PSMD14;SHC1;RASAL2;PSMD8;PSMB4;PSMD7;PSMB5;PSMD4;PSMB2;PPP2R1A;PEA15;PSMB1;PSMF1;RPS27A;HRAS;DUSP1;FN1;PTK2;PSMA3;PSMC4;PSMC2;PSME2;RAPGEF2;TLN1;CALM1
210	Interleukin receptor SHC signaling Homo sapiens R-HSA-912526	25/245	0.00270952	0.014412	0	0	1.94212	11.4798	PSMD14;SHC1;RASAL2;PSMD8;PSMB4;PSMD7;PSMB5;PSMD4;PSMB2;PPP2R1A;PEA15;PSMB1;PSMF1;RPS27A;HRAS;DUSP1;FN1;PTK2;PSMA3;PSMC4;PSMC2;PSME2;RAPGEF2;TLN1;CALM1
211	RNA Polymerase II Pre-transcription Events Homo sapiens R-HSA-674695	1964-10-01	0.00274011	0.0145057	0	0	3.14982	18.5832	SUPT16H;GTF2A2;TAF12;TAF9;POLR2G;NELFCD;SSRP1;POLR2J;GTF2E2;POLR2K
212	Uptake and function of diphtheria toxin Homo sapiens R-HSA-5336415	2023-03-06	0.00305877	0.0161163	0	0	16.9479	98.1242	HSP90AA1;HSP90AB1;EEF2
213	Regulation of PLK1 Activity at G2/M Transition Homo sapiens R-HSA-2565942	1987-12-01	0.00319512	0.0167556	0	0	2.72333	15.6486	HSP90AA1;PPP2R1A;TUBB;CEP164;CSNK1E;CEP63;DYNLL1;MAPRE1;RPS27A;TUBB4B;YWHAG;CDK5RAP2
214	Respiratory electron transport Homo sapiens R-HSA-611105	1988-12-01	0.0035161	0.0183527	0	0	2.68735	15.1846	NDUFA8;NDUFS8;UQCRB;NDUFA12;NDUFA4;NDUFB3;NDUFA1;CYCS;COX14;COX6C;UQCRH;COX20
215	Integrin cell surface interactions Homo sapiens R-HSA-216083	1967-10-01	0.00385906	0.0198644	0	0	2.98357	16.5807	ITGB1;COL4A2;COL4A1;ITGA2;BSG;TNC;DAG1;FN1;ITGAV;ITGAE
216	Transcription of the HIV genome Homo sapiens R-HSA-167172	1967-10-01	0.00385906	0.0198644	0	0	2.98357	16.5807	SUPT16H;GTF2A2;TAF12;TAF9;POLR2G;NELFCD;SSRP1;POLR2J;GTF2E2;POLR2K
217	Signaling by PTK6 Homo sapiens R-HSA-8848021	1967-10-01	0.00385906	0.0198644	0	0	2.98357	16.5807	KHDRBS1;KHDRBS3;CCND1;GPNMB;CDK4;RASAL2;RPS27A;HRAS;DOCK1;BCAR1
218	Interleukin-2 signaling Homo sapiens R-HSA-451927	25/252	0.00392578	0.0201151	0	0	1.88153	10.424	PSMD14;SHC1;RASAL2;PSMD8;PSMB4;PSMD7;PSMB5;PSMD4;PSMB2;PPP2R1A;PEA15;PSMB1;PSMF1;RPS27A;HRAS;DUSP1;FN1;PTK2;PSMA3;PSMC4;PSMC2;PSME2;RAPGEF2;TLN1;CALM1
219	Centrosome maturation Homo sapiens R-HSA-380287	1979-11-01	0.00433256	0.0219976	0	0	2.7519	14.9747	HSP90AA1;PPP2R1A;TUBB;CEP164;CSNK1E;CEP63;DYNLL1;MAPRE1;TUBB4B;YWHAG;CDK5RAP2
220	Recruitment of mitotic centrosome proteins and complexes Homo sapiens R-HSA-380270	1979-11-01	0.00433256	0.0219976	0	0	2.7519	14.9747	HSP90AA1;PPP2R1A;TUBB;CEP164;CSNK1E;CEP63;DYNLL1;MAPRE1;TUBB4B;YWHAG;CDK5RAP2
221	Regulation of TP53 Activity Homo sapiens R-HSA-5633007	17/151	0.00461857	0.0233437	0	0	2.16237	11.6285	SUPT16H;DYRK2;TAF12;TAF9;PRKAG1;CHD4;SSRP1;PML;GATAD2A;RBBP4;PPP2R1A;CSNK2B;EP300;NBN;RBBP7;RPS27A;BRD7
222	Signaling by Insulin receptor Homo sapiens R-HSA-74752	29/311	0.00488065	0.0245571	0	0	1.75815	9.35772	PSMD14;SHC1;PRKAG1;RASAL2;PSMD8;PSMB4;PSMD7;PSMB5;PSMD4;PSMB2;PPP2R1A;PEA15;PSMB1;PSMF1;RPS27A;HRAS;DUSP1;RPS6;FN1;PTK2;PSMA3;PSMC4;PSMC2;PSME2;RAPGEF2;TLN1;CALM1;LAMTOR5;EIF4G1
223	Mitochondrial tRNA aminoacylation Homo sapiens R-HSA-379726	2023-05-21	0.0051738	0.0259154	0	0	5.3021	27.911	RARS2;PPA2;KARS;QARS;GARS
224	The citric acid (TCA) cycle and respiratory electron transport Homo sapiens R-HSA-1428517	17/153	0.00527392	0.026299	0	0	2.13034	11.1736	NDUFA8;SLC16A1;UQCRB;NDUFA12;NDUFA4;GLO1;IDH2;NDUFB3;NDUFA1;COX6C;UQCRH;LDHB;NDUFS8;BSG;CYCS;COX14;COX20
225	Signaling by EGFR Homo sapiens R-HSA-177929	32/355	0.00534239	0.026522	0	0	1.69471	8.86687	PSMD14;SHC1;CLTA;AP2A1;RASAL2;PSMD8;PSMB4;PSMD7;PSMB5;PSMD4;PSMB2;PPP2R1A;PRKAR2A;PEA15;PSMB1;LRIG1;PSMF1;RPS27A;HRAS;PAG1;DUSP1;FN1;PTK2;PSMA3;PSMC4;PSMC2;RPS6KB2;PSME2;RAPGEF2;TLN1;CALM1;ARHGEF7
226	Molecules associated with elastic fibres Homo sapiens R-HSA-2129379	2023-06-30	0.00559788	0.0276674	0	0	4.2437	22.0051	ITGB1;MFAP1;MFAP2;ITGAV;FBLN2;LTBP1
227	Deadenylation-dependent mRNA decay Homo sapiens R-HSA-429914	1950-08-01	0.00611871	0.0300525	0	0	3.23603	16.4921	EIF4A2;EIF4A1;LSM7;LSM6;DIS3;TNKS1BP1;PABPC1;EIF4G1
228	Interleukin-3, 5 and GM-CSF signaling Homo sapiens R-HSA-512988	25/261	0.00613426	0.0300525	0	0	1.8089	9.21429	PSMD14;SHC1;RASAL2;PSMD8;PSMB4;PSMD7;PSMB5;PSMD4;PSMB2;PPP2R1A;PEA15;PSMB1;PSMF1;RPS27A;HRAS;DUSP1;FN1;PTK2;PSMA3;PSMC4;PSMC2;PSME2;RAPGEF2;TLN1;CALM1
229	Repression of WNT target genes Homo sapiens R-HSA-4641265	2023-04-14	0.00616977	0.0300945	0	0	6.78275	34.5113	TLE3;CTBP2;CTBP1;CTNNB1
230	Pink/Parkin Mediated Mitophagy Homo sapiens R-HSA-5205685	2023-05-22	0.00639242	0.0309106	0	0	4.98995	25.2124	TOMM40;TOMM7;RPS27A;TOMM5;TOMM22
231	Mitophagy Homo sapiens R-HSA-5205647	2023-05-22	0.00639242	0.0309106	0	0	4.98995	25.2124	TOMM40;TOMM7;RPS27A;TOMM5;TOMM22
232	ISG15 antiviral mechanism Homo sapiens R-HSA-1169408	1972-10-01	0.00649648	0.0311441	0	0	2.74223	13.8112	EIF4A2;EIF4A1;UBE2N;UBE2L6;EIF4E2;RPS27A;EIF4G3;KPNB1;EIF4G2;EIF4G1
233	Antiviral mechanism by IFN-stimulated genes Homo sapiens R-HSA-1169410	1972-10-01	0.00649648	0.0311441	0	0	2.74223	13.8112	EIF4A2;EIF4A1;UBE2N;UBE2L6;EIF4E2;RPS27A;EIF4G3;KPNB1;EIF4G2;EIF4G1
234	Pausing and recovery of Tat-mediated HIV elongation Homo sapiens R-HSA-167238	1931-06-01	0.00661965	0.0314644	0	0	4.07374	20.4408	SUPT16H;POLR2G;NELFCD;SSRP1;POLR2J;POLR2K
235	Tat-mediated HIV elongation arrest and recovery Homo sapiens R-HSA-167243	1931-06-01	0.00661965	0.0314644	0	0	4.07374	20.4408	SUPT16H;POLR2G;NELFCD;SSRP1;POLR2J;POLR2K
236	Signaling by FGFR2 Homo sapiens R-HSA-5654738	32/361	0.00680516	0.0322091	0	0	1.66327	8.29983	PSMD14;SHC1;RASAL2;PSMD8;PSMB4;PSMD7;PSMB5;PSMD4;PSMB2;PPP2R1A;PRKAR2A;PEA15;PSMB1;POLR2G;PSMF1;RPS27A;HNRNPA1;HRAS;POLR2J;POLR2K;RBFOX2;DUSP1;FN1;PTK2;PSMA3;PSMC4;PSMC2;RPS6KB2;PSME2;RAPGEF2;TLN1;CALM1
237	Signaling by TGF-beta Receptor Complex Homo sapiens R-HSA-170834	1973-10-01	0.00716088	0.0337498	0	0	2.69856	13.3285	NCOR2;SMAD4;MYC;PARD3;STRAP;RPS27A;JUNB;TGFBR1;PPP1CA;UBE2M
238	Signaling by PDGF Homo sapiens R-HSA-186797	32/364	0.00765336	0.0352689	0	0	1.64797	8.02992	PSMD14;SHC1;PLAT;RASAL2;PSMD8;PSMB4;PSMD7;PSMB5;PSMD4;PSMB2;PPP2R1A;PRKAR2A;PEA15;PSMB1;PSMF1;RPS27A;HRAS;DUSP1;FN1;PTK2;PSMA3;COL4A2;PSMC4;COL4A1;PSMC2;RPS6KB2;PSME2;RAPGEF2;COL6A3;TLN1;CALM1;BCAR1
239	Anchoring of the basal body to the plasma membrane Homo sapiens R-HSA-5620912	1997-12-01	0.00773055	0.0352689	0	0	2.40166	11.6783	HSP90AA1;PPP2R1A;TCTN3;TUBB;CEP164;CSNK1E;CEP63;DYNLL1;MAPRE1;TUBB4B;YWHAG;CDK5RAP2
240	HIV elongation arrest and recovery Homo sapiens R-HSA-167287	1932-06-01	0.00777012	0.0352689	0	0	3.91685	19.026	SUPT16H;POLR2G;NELFCD;SSRP1;POLR2J;POLR2K
241	Pausing and recovery of HIV elongation Homo sapiens R-HSA-167290	1932-06-01	0.00777012	0.0352689	0	0	3.91685	19.026	SUPT16H;POLR2G;NELFCD;SSRP1;POLR2J;POLR2K
242	Elongation arrest and recovery Homo sapiens R-HSA-112387	1932-06-01	0.00777012	0.0352689	0	0	3.91685	19.026	SUPT16H;POLR2G;NELFCD;SSRP1;POLR2J;POLR2K
243	TGF-beta receptor signaling activates SMADs Homo sapiens R-HSA-2173789	1932-06-01	0.00777012	0.0352689	0	0	3.91685	19.026	SMAD4;STRAP;RPS27A;TGFBR1;PPP1CA;UBE2M
244	mRNA Splicing - Minor Pathway Homo sapiens R-HSA-72165	1952-08-01	0.00777665	0.0352689	0	0	3.08861	15.0003	SNRPD2;SF3B6;SNRPG;POLR2G;SNRPF;SRSF7;POLR2J;POLR2K
245	Deadenylation of mRNA Homo sapiens R-HSA-429947	2023-05-23	0.00779895	0.0352689	0	0	4.71248	22.8733	EIF4A2;EIF4A1;TNKS1BP1;PABPC1;EIF4G1
246	MicroRNA (miRNA) biogenesis Homo sapiens R-HSA-203927	2023-05-23	0.00779895	0.0352689	0	0	4.71248	22.8733	PRKRA;POLR2G;POLR2J;POLR2K;RAN
247	BBSome-mediated cargo-targeting to cilium Homo sapiens R-HSA-5620922	2023-05-23	0.00779895	0.0352689	0	0	4.71248	22.8733	CCT3;CCT2;TCP1;BBIP1;CCT5
248	WNT mediated activation of DVL Homo sapiens R-HSA-201688	2023-03-08	0.00787085	0.0353082	0	0	10.1677	49.2583	CSNK2B;DVL3;CSNK1E
249	Recycling of eIF2:GDP Homo sapiens R-HSA-72731	2023-03-08	0.00787085	0.0353082	0	0	10.1677	49.2583	EIF2S3;EIF2S2;EIF2S1
250	p130Cas linkage to MAPK signaling for integrins Homo sapiens R-HSA-372708	2023-04-15	0.00804616	0.0357577	0	0	6.16581	29.735	FN1;TLN1;PTK2;BCAR1
251	Netrin-1 signaling Homo sapiens R-HSA-373752	1942-07-01	0.0080671	0.0357577	0	0	3.39604	16.3688	TRIO;MYO10;UNC5B;NEO1;DOCK1;PTK2;ROBO1
252	Cooperation of PDCL (PhLP1) and TRiC/CCT in G-protein beta folding Homo sapiens R-HSA-6814122	1942-07-01	0.0080671	0.0357577	0	0	3.39604	16.3688	CCT3;CCT6A;CCT2;TCP1;CSNK2B;CCT7;CCT5
253	Unfolded Protein Response (UPR) Homo sapiens R-HSA-381119	1986-11-01	0.00824364	0.0363516	0	0	2.49413	11.9676	SEC61A1;KLHDC3;DIS3;SHC1;GFPT1;SRPRB;PREB;HDGF;TLN1;EIF2S1;ATF4
254	Signaling by FGFR Homo sapiens R-HSA-190236	32/366	0.00826618	0.0363516	0	0	1.63793	7.85481	PSMD14;SHC1;RASAL2;PSMD8;PSMB4;PSMD7;PSMB5;PSMD4;PSMB2;PPP2R1A;PRKAR2A;PEA15;PSMB1;POLR2G;PSMF1;RPS27A;HNRNPA1;HRAS;POLR2J;POLR2K;RBFOX2;DUSP1;FN1;PTK2;PSMA3;PSMC4;PSMC2;RPS6KB2;PSME2;RAPGEF2;TLN1;CALM1
255	XBP1(S) activates chaperone genes Homo sapiens R-HSA-381038	1953-08-01	0.00872219	0.0382066	0	0	3.01982	14.3196	SEC61A1;KLHDC3;SHC1;GFPT1;SRPRB;PREB;HDGF;TLN1
256	MAPK family signaling cascades Homo sapiens R-HSA-5683057	26/284	0.0093117	0.0406296	0	0	1.72038	8.04534	PSMD14;SHC1;RASAL2;PSMD8;PSMB4;PSMD7;PSMB5;PSMD4;PSMB2;PPP2R1A;MYC;PEA15;PSMB1;PSMF1;RPS27A;HRAS;DUSP1;FN1;PTK2;PSMA3;PSMC4;PSMC2;PSME2;RAPGEF2;TLN1;CALM1
257	DARPP-32 events Homo sapiens R-HSA-180024	2023-05-24	0.0094068	0.0408848	0	0	4.46422	20.8315	PPP3CB;PPP2R1A;PRKAR2A;CALM1;PPP1CA
258	DNA Repair Homo sapiens R-HSA-73894	26/285	0.00972065	0.0420538	0	0	1.71365	7.9402	VCP;PRKDC;RNF8;UBE2L6;COPS7A;PPP4C;SUMO2;POLD2;EP300;POLR2G;TP53BP1;NBN;ASCC3;RPS27A;POLR2J;POLR2K;HMGN1;XRCC4;COPS6;COPS5;APEX1;COPS2;UBE2V2;UBE2N;PPIE;COPS8
259	Assembly of collagen fibrils and other multimeric structures Homo sapiens R-HSA-2022090	1954-08-01	0.00975106	0.0420538	0	0	2.95401	13.6782	COL15A1;COL4A2;LOX;CTSL;COL4A1;COL6A3;LOXL2;CTSB
260	RNA Polymerase II HIV Promoter Escape Homo sapiens R-HSA-167162	1944-07-01	0.0104064	0.0438641	0	0	3.21213	14.6644	GTF2A2;TAF12;TAF9;POLR2G;POLR2J;GTF2E2;POLR2K
261	RNA Polymerase II Promoter Escape Homo sapiens R-HSA-73776	1944-07-01	0.0104064	0.0438641	0	0	3.21213	14.6644	GTF2A2;TAF12;TAF9;POLR2G;POLR2J;GTF2E2;POLR2K
262	RNA Polymerase II Transcription Initiation And Promoter Clearance Homo sapiens R-HSA-76042	1944-07-01	0.0104064	0.0438641	0	0	3.21213	14.6644	GTF2A2;TAF12;TAF9;POLR2G;POLR2J;GTF2E2;POLR2K
263	RNA Polymerase II Transcription Initiation Homo sapiens R-HSA-75953	1944-07-01	0.0104064	0.0438641	0	0	3.21213	14.6644	GTF2A2;TAF12;TAF9;POLR2G;POLR2J;GTF2E2;POLR2K
264	RNA Polymerase II Transcription Pre-Initiation And Promoter Opening Homo sapiens R-HSA-73779	1944-07-01	0.0104064	0.0438641	0	0	3.21213	14.6644	GTF2A2;TAF12;TAF9;POLR2G;POLR2J;GTF2E2;POLR2K
265	HIV Transcription Initiation Homo sapiens R-HSA-167161	1944-07-01	0.0104064	0.0438641	0	0	3.21213	14.6644	GTF2A2;TAF12;TAF9;POLR2G;POLR2J;GTF2E2;POLR2K
266	SUMOylation Homo sapiens R-HSA-2990846	12/101	0.0105605	0.0443461	0	0	2.29323	10.4357	NOP58;XRCC4;RAD21;PCGF2;NSMCE2;SUMO2;UBA2;SMC6;TP53BP1;HNRNPC;PML;HDAC7
267	ECM proteoglycans Homo sapiens R-HSA-3000178	1955-08-01	0.0108674	0.0452945	0	0	2.89101	13.0731	ITGB1;ITGA2;LAMA4;TNC;DAG1;ITGAV;LAMB1;LAMC1
268	IRE1alpha activates chaperones Homo sapiens R-HSA-381070	1955-08-01	0.0108674	0.0452945	0	0	2.89101	13.0731	SEC61A1;KLHDC3;SHC1;GFPT1;SRPRB;PREB;HDGF;TLN1
269	NGF signalling via TRKA from the plasma membrane Homo sapiens R-HSA-187037	32/374	0.0111373	0.0462466	0	0	1.59892	7.19108	ATF1;RALA;RALB;PSMD14;SHC1;CLTA;AP2A1;RASAL2;PSMD8;PSMB4;PSMD7;PSMB5;PSMD4;PSMB2;PPP2R1A;PRKAR2A;PEA15;PSMB1;PSMF1;RPS27A;HRAS;DUSP1;FN1;PTK2;PSMA3;PSMC4;PSMC2;RPS6KB2;PSME2;RAPGEF2;TLN1;CALM1
270	CHL1 interactions Homo sapiens R-HSA-447041	2023-03-09	0.0113202	0.0468321	0	0	8.47262	37.9672	ITGB1;HSPA8;ITGA2
271	RMTs methylate histone arginines Homo sapiens R-HSA-3214858	1945-07-01	0.0117449	0.0484099	0	0	3.12743	13.8993	SMARCD1;SMARCB1;CCND1;PRMT1;CDK4;RBBP7;SMARCA4
272	Semaphorin interactions Homo sapiens R-HSA-373755	1967-09-01	0.0118495	0.0486614	0	0	2.63639	11.6936	SEMA5A;ITGB1;SEMA4A;HSP90AA1;HSP90AB1;PLXND1;CFL1;MYH9;TLN1
273	Signalling by NGF Homo sapiens R-HSA-166520	37/450	0.0122457	0.0501041	0	0	1.53213	6.74532	ATF1;RALA;TRIO;RALB;PSMD14;SHC1;CLTA;AP2A1;RASAL2;PSMD8;PSMB4;PSMD7;PSMB5;PSMD4;PSMB2;PPP2R1A;PRKAR2A;PEA15;PSMB1;PSMF1;RPS27A;HRAS;PRKCI;DUSP1;ARHGEF17;FN1;PTK2;PSMA3;ARHGEF9;PSMC4;PSMC2;RPS6KB2;PSME2;RAPGEF2;TLN1;CALM1;ARHGEF7
274	Glucose metabolism Homo sapiens R-HSA-70326	1979-10-01	0.0123134	0.0501972	0	0	2.46311	10.8305	PKM;PPP2R1A;PGAM1;ENO1;ENO2;RPS27A;CALM1;GYG1;GAPDH;HK1
275	FGFR2 alternative splicing Homo sapiens R-HSA-6803529	2023-05-26	0.0132772	0.0539294	0	0	4.03863	17.4538	RBFOX2;POLR2G;HNRNPA1;POLR2J;POLR2K
276	NOTCH1 Intracellular Domain Regulates Transcription Homo sapiens R-HSA-2122947	1947-07-01	0.0147874	0.0598462	0	0	2.97074	12.5186	NCOR2;TLE3;NOTCH1;MYC;EP300;RPS27A;HDAC7
277	Zinc influx into cells by the SLC39 gene family Homo sapiens R-HSA-442380	2023-03-10	0.015508	0.0620858	0	0	7.26186	30.2558	SLC39A6;SLC39A10;SLC39A7
278	trans-Golgi Network Vesicle Budding Homo sapiens R-HSA-199992	1970-09-01	0.0155489	0.0620858	0	0	2.50633	10.4358	BLOC1S4;HSPA8;SORT1;CTSZ;CLTA;AP1S1;AP3B1;DNASE2;STX4
279	Clathrin derived vesicle budding Homo sapiens R-HSA-421837	1970-09-01	0.0155489	0.0620858	0	0	2.50633	10.4358	BLOC1S4;HSPA8;SORT1;CTSZ;CLTA;AP1S1;AP3B1;DNASE2;STX4
280	Integrin alphaIIb beta3 signaling Homo sapiens R-HSA-354192	2023-05-27	0.0155631	0.0620858	0	0	3.85485	16.0472	SHC1;FN1;TLN1;PTK2;BCAR1
281	Global Genome Nucleotide Excision Repair (GG-NER) Homo sapiens R-HSA-5696399	1982-10-01	0.0157534	0.0626211	0	0	2.36011	9.7961	COPS6;COPS5;COPS2;SUMO2;POLD2;UBE2V2;UBE2N;COPS7A;RPS27A;COPS8
282	DNA Damage Recognition in GG-NER Homo sapiens R-HSA-5696394	1938-06-01	0.0178365	0.0701528	0	0	3.18142	12.81	COPS6;COPS5;COPS2;COPS7A;RPS27A;COPS8
283	G1 Phase Homo sapiens R-HSA-69236	1938-06-01	0.0178365	0.0701528	0	0	3.18142	12.81	CCND2;CDKN2C;CCND1;PPP2R1A;CDK4;RPS27A
284	Cyclin D associated events in G1 Homo sapiens R-HSA-69231	1938-06-01	0.0178365	0.0701528	0	0	3.18142	12.81	CCND2;CDKN2C;CCND1;PPP2R1A;CDK4;RPS27A
285	Translocation of GLUT4 to the plasma membrane Homo sapiens R-HSA-1445148	1960-08-01	0.0179062	0.0701797	0	0	2.61233	10.5084	RALA;YWHAQ;PRKAG1;STX4;KIFAP3;CALM1;YWHAG;RHOQ
286	SUMO E3 ligases SUMOylate target proteins Homo sapiens R-HSA-3108232	1996-11-01	0.0180063	0.0703254	0	0	2.19953	8.83559	NOP58;XRCC4;RAD21;PCGF2;SUMO2;NSMCE2;SMC6;TP53BP1;HNRNPC;PML;HDAC7
287	TP53 Regulates Metabolic Genes Homo sapiens R-HSA-5628897	1984-10-01	0.018413	0.071663	0	0	2.29608	9.17214	YWHAQ;SESN3;NDUFA4;PRKAG1;CYCS;COX14;COX6C;YWHAG;COX20;LAMTOR5
288	Respiratory electron transport, ATP synthesis by chemiosmotic coupling, and heat production by uncoupling proteins. Homo sapiens R-HSA-163200	12/109	0.0185534	0.0719588	0	0	2.1032	8.38569	NDUFA8;NDUFS8;UQCRB;NDUFA12;NDUFA4;NDUFB3;NDUFA1;CYCS;COX14;COX6C;UQCRH;COX20
289	Constitutive Signaling by Ligand-Responsive EGFR Cancer Variants Homo sapiens R-HSA-1236382	2023-04-19	0.0191315	0.0731847	0	0	4.52063	17.8855	HSP90AA1;SHC1;RPS27A;HRAS
290	Signaling by Ligand-Responsive EGFR Variants in Cancer Homo sapiens R-HSA-5637815	2023-04-19	0.0191315	0.0731847	0	0	4.52063	17.8855	HSP90AA1;SHC1;RPS27A;HRAS
291	Signaling by EGFR in Cancer Homo sapiens R-HSA-1643713	2023-04-19	0.0191315	0.0731847	0	0	4.52063	17.8855	HSP90AA1;SHC1;RPS27A;HRAS
292	Other semaphorin interactions Homo sapiens R-HSA-416700	2023-04-19	0.0191315	0.0731847	0	0	4.52063	17.8855	ITGB1;SEMA5A;SEMA4A;PLXND1
293	Regulation of actin dynamics for phagocytic cup formation Homo sapiens R-HSA-2029482	1997-11-01	0.0193207	0.0736559	0	0	2.17384	8.57924	CYFIP2;NCKAP1;HSP90AA1;HSP90AB1;MYO10;CFL1;MYH9;MYO9B;DOCK1;PTK2;ACTG1
294	Positive epigenetic regulation of rRNA expression Homo sapiens R-HSA-5250913	1973-09-01	0.020033	0.0761119	0	0	2.38847	9.3398	TAF1D;RBBP4;CBX3;H3F3A;EP300;CHD4;RBBP7;POLR2K;GATAD2A
295	Collagen degradation Homo sapiens R-HSA-1442490	1939-06-01	0.0201129	0.0761564	0	0	3.08485	12.0506	MMP11;COL15A1;MMP14;CTSL;COL12A1;CTSB
296	FCERI mediated MAPK activation Homo sapiens R-HSA-2871796	25/289	0.020264	0.0764691	0	0	1.61462	6.29525	PSMD14;SHC1;RASAL2;PSMD8;PSMB4;PSMD7;PSMB5;PSMD4;PSMB2;PPP2R1A;PEA15;PSMB1;PSMF1;RPS27A;HRAS;DUSP1;FN1;PTK2;PSMA3;PSMC4;PSMC2;PSME2;RAPGEF2;TLN1;CALM1
297	Gap-filling DNA repair synthesis and ligation in TC-NER Homo sapiens R-HSA-6782210	1962-08-01	0.0214758	0.0807692	0	0	2.51531	9.66089	POLD2;EP300;PPIE;POLR2G;RPS27A;POLR2J;POLR2K;HMGN1
298	Intra-Golgi and retrograde Golgi-to-ER traffic Homo sapiens R-HSA-6811442	17/179	0.0228328	0.0855846	0	0	1.78595	6.75012	TMF1;KDELR1;GALNT2;GOLIM4;DYNLL1;BICD1;COPZ1;CYTH3;DYNC1LI2;GOLGA5;CUX1;TMED3;PLIN3;STX5;COPG1;KIFAP3;ARF5
299	Dual incision in TC-NER Homo sapiens R-HSA-6782135	1963-08-01	0.0234372	0.0875565	0	0	2.46945	9.2689	POLD2;EP300;PPIE;POLR2G;RPS27A;POLR2J;POLR2K;HMGN1
300	Nonhomologous End-Joining (NHEJ) Homo sapiens R-HSA-5693571	1952-07-01	0.0247693	0.0922242	0	0	2.63996	9.76297	XRCC4;PRKDC;UBE2V2;RNF8;UBE2N;NBN;TP53BP1
301	Transport of glucose and other sugars, bile salts and organic acids, metal ions and amine compounds Homo sapiens R-HSA-425366	11/101	0.0252941	0.0938654	0	0	2.07678	7.63672	SLC6A6;SLC16A1;SLC44A1;HEPH;SLC44A2;BSG;SLC39A6;SLC39A10;SLC2A3;SLC39A7;RUNX1
302	Signaling by SCF-KIT Homo sapiens R-HSA-1433557	27/325	0.0259413	0.0959483	0	0	1.54484	5.64163	PSMD14;SHC1;RASAL2;PSMD8;PSMB4;PSMD7;PSMB5;PSMD4;PSMB2;PPP2R1A;PEA15;PSMB1;PSMF1;RPS27A;HRAS;DUSP1;FN1;PTK2;PSMA3;FER;PSMC4;PSMC2;RPS6KB2;PSME2;RAPGEF2;TLN1;CALM1
303	Post-translational protein modification Homo sapiens R-HSA-597592	40/521	0.0261416	0.0961051	0	0	1.4209	5.17809	SEMA5A;GALNT11;KDELR1;CTSZ;SMC6;HDAC7;RAD21;SUMO2;ST3GAL4;PGM3;DAG1;TMED3;STX5;MLEC;TP53BP1;UGGT2;NANS;EDEM3;ANKRD28;EIF5A;CTSA;NOP58;ICMT;XRCC4;GALNT2;PCGF2;SRD5A3;GFPT1;NSMCE2;DYNLL1;EEF2;COPZ1;PML;DYNC1LI2;UBA2;PREB;HNRNPC;COPG1;ARF5;SEC22C
304	Purine ribonucleoside monophosphate biosynthesis Homo sapiens R-HSA-73817	2023-03-12	0.0261557	0.0961051	0	0	5.64752	20.5778	IMPDH2;GMPS;ADSS
305	Downstream signal transduction Homo sapiens R-HSA-186763	28/341	0.0270392	0.098737	0	0	1.52545	5.50758	PSMD14;SHC1;RASAL2;PSMD8;PSMB4;PSMD7;PSMB5;PSMD4;PSMB2;PPP2R1A;PRKAR2A;PEA15;PSMB1;PSMF1;RPS27A;HRAS;DUSP1;FN1;PTK2;PSMA3;PSMC4;PSMC2;RPS6KB2;PSME2;RAPGEF2;TLN1;CALM1;BCAR1
306	TP53 regulates transcription of additional cell cycle genes whose exact role in the p53 pathway remain uncertain Homo sapiens R-HSA-6804115	2023-04-21	0.0270488	0.098737	0	0	3.98837	14.3985	NPM1;RGCC;PLAGL1;TNKS1BP1
307	RNA polymerase II transcribes snRNA genes Homo sapiens R-HSA-6807505	1977-09-01	0.0273714	0.0995891	0	0	2.24749	8.08705	GTF2A2;ICE1;SNAPC3;TAF9;NABP2;POLR2G;POLR2J;GTF2E2;POLR2K
308	SUMO is conjugated to E1 (UBA2:SAE1) Homo sapiens R-HSA-3065676	2023-02-05	0.0278334	0.10029	0	0	11.2885	40.43	SUMO2;UBA2
309	PTK6 Regulates Proteins Involved in RNA Processing Homo sapiens R-HSA-8849468	2023-02-05	0.0278334	0.10029	0	0	11.2885	40.43	KHDRBS1;KHDRBS3
310	LRR FLII-interacting protein 1 (LRRFIP1) activates type I IFN production Homo sapiens R-HSA-3134973	2023-02-05	0.0278334	0.10029	0	0	11.2885	40.43	CTNNB1;EP300
311	Deactivation of the beta-catenin transactivating complex Homo sapiens R-HSA-3769402	1942-06-01	0.0281022	0.100933	0	0	2.82733	10.099	TLE3;CTBP1;CHD8;CBY1;CTNNB1;RPS27A
312	Downstream signaling of activated FGFR2 Homo sapiens R-HSA-5654696	27/329	0.0296758	0.105566	0	0	1.52405	5.36073	PSMD14;SHC1;RASAL2;PSMD8;PSMB4;PSMD7;PSMB5;PSMD4;PSMB2;PPP2R1A;PRKAR2A;PEA15;PSMB1;PSMF1;RPS27A;HRAS;DUSP1;FN1;PTK2;PSMA3;PSMC4;PSMC2;RPS6KB2;PSME2;RAPGEF2;TLN1;CALM1
313	Downstream signaling of activated FGFR4 Homo sapiens R-HSA-5654716	27/329	0.0296758	0.105566	0	0	1.52405	5.36073	PSMD14;SHC1;RASAL2;PSMD8;PSMB4;PSMD7;PSMB5;PSMD4;PSMB2;PPP2R1A;PRKAR2A;PEA15;PSMB1;PSMF1;RPS27A;HRAS;DUSP1;FN1;PTK2;PSMA3;PSMC4;PSMC2;RPS6KB2;PSME2;RAPGEF2;TLN1;CALM1
314	Downstream signaling of activated FGFR3 Homo sapiens R-HSA-5654708	27/329	0.0296758	0.105566	0	0	1.52405	5.36073	PSMD14;SHC1;RASAL2;PSMD8;PSMB4;PSMD7;PSMB5;PSMD4;PSMB2;PPP2R1A;PRKAR2A;PEA15;PSMB1;PSMF1;RPS27A;HRAS;DUSP1;FN1;PTK2;PSMA3;PSMC4;PSMC2;RPS6KB2;PSME2;RAPGEF2;TLN1;CALM1
315	Cytokine Signaling in Immune system Homo sapiens R-HSA-1280215	46/620	0.0304909	0.108122	0	0	1.37	4.78175	EIF4A2;IFITM3;EIF4A1;PSMD14;SHC1;TNFRSF11B;UBE2L6;RASAL2;PSMD8;PSMB4;PSMD7;PSMB5;PSMD4;PSMB2;PPP2R1A;PEA15;PSMB1;STX4;MAP3K8;PSMF1;RPS27A;HRAS;TNFRSF12A;DUSP1;FN1;PML;PTK2;BST2;PSMA3;TXLNA;PSMC4;TNIP2;PSMC2;UBE2N;PSME2;RAPGEF2;LTBR;XAF1;EIF4E2;TLN1;CALM1;EIF4G3;KPNB1;EIF4G2;EIF4G1;UBE2M
316	ERCC6 (CSB) and EHMT2 (G9a) positively regulate rRNA expression Homo sapiens R-HSA-427389	1943-06-01	0.0311703	0.109145	0	0	2.75077	9.54048	RBBP4;CBX3;H3F3A;CHD4;RBBP7;GATAD2A
317	HIV Transcription Elongation Homo sapiens R-HSA-167169	1943-06-01	0.0311703	0.109145	0	0	2.75077	9.54048	SUPT16H;POLR2G;NELFCD;SSRP1;POLR2J;POLR2K
318	Tat-mediated elongation of the HIV-1 transcript Homo sapiens R-HSA-167246	1943-06-01	0.0311703	0.109145	0	0	2.75077	9.54048	SUPT16H;POLR2G;NELFCD;SSRP1;POLR2J;POLR2K
319	Formation of HIV-1 elongation complex containing HIV-1 Tat Homo sapiens R-HSA-167200	1943-06-01	0.0311703	0.109145	0	0	2.75077	9.54048	SUPT16H;POLR2G;NELFCD;SSRP1;POLR2J;POLR2K
320	Post-chaperonin tubulin folding pathway Homo sapiens R-HSA-389977	2023-04-22	0.0316391	0.11044	0	0	3.7666	13.0074	TUBA1C;TUBA1B;ARL2;TUBB4B
321	p38MAPK events Homo sapiens R-HSA-171007	2023-03-13	0.0326199	0.11321	0	0	5.0825	17.3965	RALA;RALB;HRAS
322	Signaling by FGFR4 Homo sapiens R-HSA-5654743	27/332	0.0327365	0.11321	0	0	1.50882	5.15904	PSMD14;SHC1;RASAL2;PSMD8;PSMB4;PSMD7;PSMB5;PSMD4;PSMB2;PPP2R1A;PRKAR2A;PEA15;PSMB1;PSMF1;RPS27A;HRAS;DUSP1;FN1;PTK2;PSMA3;PSMC4;PSMC2;RPS6KB2;PSME2;RAPGEF2;TLN1;CALM1
323	Downstream signaling of activated FGFR1 Homo sapiens R-HSA-5654687	27/332	0.0327365	0.11321	0	0	1.50882	5.15904	PSMD14;SHC1;RASAL2;PSMD8;PSMB4;PSMD7;PSMB5;PSMD4;PSMB2;PPP2R1A;PRKAR2A;PEA15;PSMB1;PSMF1;RPS27A;HRAS;DUSP1;FN1;PTK2;PSMA3;PSMC4;PSMC2;RPS6KB2;PSME2;RAPGEF2;TLN1;CALM1
324	Signaling by FGFR3 Homo sapiens R-HSA-5654741	27/333	0.0338082	0.116555	0	0	1.5038	5.09346	PSMD14;SHC1;RASAL2;PSMD8;PSMB4;PSMD7;PSMB5;PSMD4;PSMB2;PPP2R1A;PRKAR2A;PEA15;PSMB1;PSMF1;RPS27A;HRAS;DUSP1;FN1;PTK2;PSMA3;PSMC4;PSMC2;RPS6KB2;PSME2;RAPGEF2;TLN1;CALM1
325	Formation of HIV elongation complex in the absence of HIV Tat Homo sapiens R-HSA-167152	1944-06-01	0.0344488	0.117674	0	0	2.67824	9.02107	SUPT16H;POLR2G;NELFCD;SSRP1;POLR2J;POLR2K
326	RNA Polymerase II Transcription Elongation Homo sapiens R-HSA-75955	1944-06-01	0.0344488	0.117674	0	0	2.67824	9.02107	SUPT16H;POLR2G;NELFCD;SSRP1;POLR2J;POLR2K
327	Formation of RNA Pol II elongation complex Homo sapiens R-HSA-112382	1944-06-01	0.0344488	0.117674	0	0	2.67824	9.02107	SUPT16H;POLR2G;NELFCD;SSRP1;POLR2J;POLR2K
328	Smooth Muscle Contraction Homo sapiens R-HSA-445355	1933-05-01	0.0347917	0.118483	0	0	3.02785	10.1686	TPM4;TPM1;SORBS1;TLN1;CALM1
329	Abortive elongation of HIV-1 transcript in the absence of Tat Homo sapiens R-HSA-167242	2023-04-23	0.0366581	0.124459	0	0	3.56817	11.7968	POLR2G;NELFCD;POLR2J;POLR2K
330	Signaling by FGFR1 Homo sapiens R-HSA-5654736	27/336	0.0371828	0.125858	0	0	1.48896	4.90154	PSMD14;SHC1;RASAL2;PSMD8;PSMB4;PSMD7;PSMB5;PSMD4;PSMB2;PPP2R1A;PRKAR2A;PEA15;PSMB1;PSMF1;RPS27A;HRAS;DUSP1;FN1;PTK2;PSMA3;PSMC4;PSMC2;RPS6KB2;PSME2;RAPGEF2;TLN1;CALM1
331	Signaling by the B Cell Receptor (BCR) Homo sapiens R-HSA-983705	20/233	0.0375226	0.126625	0	0	1.59804	5.24607	PSMD14;SHC1;CBLB;PSMD8;PSMA3;PSMB4;PSMD7;PSMB5;PSMD4;PSMB2;PPP2R1A;PSMC4;PSMB1;PSMC2;RPS6KB2;PSME2;PSMF1;CALM1;RPS27A;HRAS
332	Signaling by Rho GTPases Homo sapiens R-HSA-194315	29/367	0.0382234	0.127941	0	0	1.46244	4.77387	CYFIP2;ITGB1;NCKAP1;TRIO;ARHGAP1;ACTG1;YWHAQ;PPP2R1A;ARHGDIB;DVL3;BUB3;YWHAG;ARHGEF17;H3F3A;MYO9B;MYO9A;PTK2;FMNL3;ARHGEF9;RPS27;CTNNB1;MYH9;TAX1BP3;PFN1;CALM1;ARHGEF7;MAPRE1;CENPP;RHOQ
333	Constitutive Signaling by NOTCH1 HD+PEST Domain Mutants Homo sapiens R-HSA-2894862	1957-07-01	0.0386001	0.127941	0	0	2.37533	7.73053	NCOR2;NOTCH1;MYC;EP300;RPS27A;HDAC7;MIB1
334	Signaling by NOTCH1 in Cancer Homo sapiens R-HSA-2644603	1957-07-01	0.0386001	0.127941	0	0	2.37533	7.73053	NCOR2;NOTCH1;MYC;EP300;RPS27A;HDAC7;MIB1
335	Signaling by NOTCH1 PEST Domain Mutants in Cancer Homo sapiens R-HSA-2644602	1957-07-01	0.0386001	0.127941	0	0	2.37533	7.73053	NCOR2;NOTCH1;MYC;EP300;RPS27A;HDAC7;MIB1
336	Constitutive Signaling by NOTCH1 PEST Domain Mutants Homo sapiens R-HSA-2644606	1957-07-01	0.0386001	0.127941	0	0	2.37533	7.73053	NCOR2;NOTCH1;MYC;EP300;RPS27A;HDAC7;MIB1
337	Signaling by NOTCH1 HD+PEST Domain Mutants in Cancer Homo sapiens R-HSA-2894858	1957-07-01	0.0386001	0.127941	0	0	2.37533	7.73053	NCOR2;NOTCH1;MYC;EP300;RPS27A;HDAC7;MIB1
338	Signaling by WNT in cancer Homo sapiens R-HSA-4791275	1934-05-01	0.0389814	0.128823	0	0	2.92328	9.48508	CTBP2;CTBP1;PPP2R1A;CSNK1A1;CTNNB1
339	EPH-Ephrin signaling Homo sapiens R-HSA-2682334	1995-10-01	0.0391768	0.129087	0	0	1.99777	6.47211	HSP90AA1;SDC2;CFL1;CLTA;MYH9;AP2A1;ARHGEF7;HRAS;PTK2;ACTG1
340	Receptor-ligand binding initiates the second proteolytic cleavage of Notch receptor Homo sapiens R-HSA-156988	2023-03-14	0.0398336	0.129099	0	0	4.62021	14.8911	NOTCH3;NOTCH1;RPS27A
341	DCC mediated attractive signaling Homo sapiens R-HSA-418885	2023-03-14	0.0398336	0.129099	0	0	4.62021	14.8911	TRIO;DOCK1;PTK2
342	Methylation Homo sapiens R-HSA-156581	2023-03-14	0.0398336	0.129099	0	0	4.62021	14.8911	TRMT112;MTR;COMT
343	SUMO is transferred from E1 to E2 (UBE2I, UBC9) Homo sapiens R-HSA-3065678	2023-02-06	0.0402207	0.129099	0	0	8.46592	27.2042	SUMO2;UBA2
344	PTK6 Regulates Cell Cycle Homo sapiens R-HSA-8849470	2023-02-06	0.0402207	0.129099	0	0	8.46592	27.2042	CCND1;CDK4
345	Pre-NOTCH Processing in the Endoplasmic Reticulum Homo sapiens R-HSA-1912399	2023-02-06	0.0402207	0.129099	0	0	8.46592	27.2042	NOTCH3;NOTCH1
346	Fibronectin matrix formation Homo sapiens R-HSA-1566977	2023-02-06	0.0402207	0.129099	0	0	8.46592	27.2042	ITGB1;FN1
347	Proton-coupled monocarboxylate transport Homo sapiens R-HSA-433692	2023-02-06	0.0402207	0.129099	0	0	8.46592	27.2042	SLC16A1;BSG
348	Scavenging by Class F Receptors Homo sapiens R-HSA-3000484	2023-02-06	0.0402207	0.129099	0	0	8.46592	27.2042	HSP90AA1;HSPH1
349	Downstream signaling events of B Cell Receptor (BCR) Homo sapiens R-HSA-1168372	17/192	0.0408375	0.130703	0	0	1.65214	5.28378	PSMD14;PSMD8;PSMA3;PSMB4;PSMD7;PSMB5;PSMD4;PSMB2;PPP2R1A;PSMC4;PSMB1;PSMC2;RPS6KB2;PSME2;PSMF1;RPS27A;HRAS
350	L1CAM interactions Homo sapiens R-HSA-373760	1996-10-01	0.0416384	0.132886	0	0	1.97443	6.27619	ITGB1;HSPA8;NRP2;ITGA2;CSNK2B;CLTA;AP2A1;ITGAV;LAMB1;LAMC1
351	Lysosome Vesicle Biogenesis Homo sapiens R-HSA-432720	1935-05-01	0.0434654	0.138321	0	0	2.82569	8.86077	HSPA8;CTSZ;CLTA;AP1S1;DNASE2
352	RNA Polymerase I Transcription Initiation Homo sapiens R-HSA-73762	1947-06-01	0.0455839	0.144651	0	0	2.48188	7.66454	TAF1D;RBBP4;CHD4;RBBP7;POLR2K;GATAD2A
353	Signaling by NOTCH1 Homo sapiens R-HSA-1980143	1972-08-01	0.0469631	0.145271	0	0	2.12117	6.48736	NCOR2;TLE3;NOTCH1;MYC;EP300;RPS27A;HDAC7;MIB1
354	DAP12 signaling Homo sapiens R-HSA-2424491	27/344	0.0474122	0.145271	0	0	1.45076	4.42319	PSMD14;SHC1;RASAL2;PSMD8;PSMB4;PSMD7;PSMB5;PSMD4;PSMB2;PPP2R1A;PRKAR2A;PEA15;PSMB1;PSMF1;RPS27A;HRAS;DUSP1;FN1;PTK2;PSMA3;PSMC4;PSMC2;RPS6KB2;PSME2;RAPGEF2;TLN1;CALM1
355	Constitutive Signaling by NOTCH1 HD Domain Mutants Homo sapiens R-HSA-2691232	2023-03-15	0.0477805	0.145271	0	0	4.23496	12.8791	NOTCH1;RPS27A;MIB1
356	Signaling by NOTCH1 HD Domain Mutants in Cancer Homo sapiens R-HSA-2691230	2023-03-15	0.0477805	0.145271	0	0	4.23496	12.8791	NOTCH1;RPS27A;MIB1
357	S33 mutants of beta-catenin aren't phosphorylated Homo sapiens R-HSA-5358747	2023-03-15	0.0477805	0.145271	0	0	4.23496	12.8791	CSNK1A1;PPP2R1A;CTNNB1
358	S45 mutants of beta-catenin aren't phosphorylated Homo sapiens R-HSA-5358751	2023-03-15	0.0477805	0.145271	0	0	4.23496	12.8791	CSNK1A1;PPP2R1A;CTNNB1
359	phosphorylation site mutants of CTNNB1 are not targeted to the proteasome by the destruction complex Homo sapiens R-HSA-4839743	2023-03-15	0.0477805	0.145271	0	0	4.23496	12.8791	CSNK1A1;PPP2R1A;CTNNB1
360	T41 mutants of beta-catenin aren't phosphorylated Homo sapiens R-HSA-5358752	2023-03-15	0.0477805	0.145271	0	0	4.23496	12.8791	CSNK1A1;PPP2R1A;CTNNB1
361	S37 mutants of beta-catenin aren't phosphorylated Homo sapiens R-HSA-5358749	2023-03-15	0.0477805	0.145271	0	0	4.23496	12.8791	CSNK1A1;PPP2R1A;CTNNB1
362	Misspliced GSK3beta mutants stabilize beta-catenin Homo sapiens R-HSA-5339716	2023-03-15	0.0477805	0.145271	0	0	4.23496	12.8791	CSNK1A1;PPP2R1A;CTNNB1
363	Signaling by EGFRvIII in Cancer Homo sapiens R-HSA-5637812	2023-03-15	0.0477805	0.145271	0	0	4.23496	12.8791	HSP90AA1;SHC1;HRAS
364	Constitutive Signaling by EGFRvIII Homo sapiens R-HSA-5637810	2023-03-15	0.0477805	0.145271	0	0	4.23496	12.8791	HSP90AA1;SHC1;HRAS
365	GRB2:SOS provides linkage to MAPK signaling for Integrins Homo sapiens R-HSA-354194	2023-03-15	0.0477805	0.145271	0	0	4.23496	12.8791	FN1;TLN1;PTK2
366	Metal ion SLC transporters Homo sapiens R-HSA-425410	2023-04-25	0.0479902	0.145271	0	0	3.228	9.80265	HEPH;SLC39A6;SLC39A10;SLC39A7
367	Budding and maturation of HIV virion Homo sapiens R-HSA-162588	2023-04-25	0.0479902	0.145271	0	0	3.228	9.80265	VPS4A;CHMP2B;RPS27A;PPIA
368	APC-Cdc20 mediated degradation of Nek2A Homo sapiens R-HSA-179409	2023-04-25	0.0479902	0.145271	0	0	3.228	9.80265	CDC26;CDC27;BUB3;RPS27A
369	Basigin interactions Homo sapiens R-HSA-210991	2023-04-25	0.0479902	0.145271	0	0	3.228	9.80265	ITGB1;SLC16A1;BSG;PPIA
370	RHO GTPase Effectors Homo sapiens R-HSA-195258	21/255	0.0489182	0.146532	0	0	1.52703	4.60798	CYFIP2;ITGB1;NCKAP1;H3F3A;PTK2;ACTG1;FMNL3;RPS27;YWHAQ;PPP2R1A;CTNNB1;DVL3;MYH9;TAX1BP3;BUB3;PFN1;CALM1;MAPRE1;CENPP;RHOQ;YWHAG
371	Cleavage of Growing Transcript in the Termination Region Homo sapiens R-HSA-109688	1960-07-01	0.048932	0.146532	0	0	2.24052	6.76039	FIP1L1;SNRPG;SRSF3;SRSF4;SNRPF;SRSF7;SRSF9
372	RNA Polymerase II Transcription Termination Homo sapiens R-HSA-73856	1960-07-01	0.048932	0.146532	0	0	2.24052	6.76039	FIP1L1;SNRPG;SRSF3;SRSF4;SNRPF;SRSF7;SRSF9
373	Post-Elongation Processing of the Transcript Homo sapiens R-HSA-76044	1960-07-01	0.048932	0.146532	0	0	2.24052	6.76039	FIP1L1;SNRPG;SRSF3;SRSF4;SNRPF;SRSF7;SRSF9
374	Signaling by ERBB4 Homo sapiens R-HSA-1236394	26/330	0.0490628	0.146532	0	0	1.45646	4.39071	PSMD14;SHC1;RASAL2;PSMD8;PSMB4;PSMD7;PSMB5;PSMD4;PSMB2;PPP2R1A;PEA15;PSMB1;PSMF1;RPS27A;HRAS;DUSP1;FN1;PTK2;PSMA3;PSMC4;PSMC2;RPS6KB2;PSME2;RAPGEF2;TLN1;CALM1
375	TP53 Regulates Transcription of Cell Cycle Genes Homo sapiens R-HSA-6791312	1948-06-01	0.0497384	0.148154	0	0	2.42266	7.27034	NPM1;RGCC;PRMT1;PLAGL1;EP300;TNKS1BP1
376	Signaling by Interleukins Homo sapiens R-HSA-449147	30/392	0.050439	0.149841	0	0	1.41204	4.21776	PSMD14;SHC1;RASAL2;PSMD8;PSMB4;PSMD7;PSMB5;PSMD4;PSMB2;PPP2R1A;PEA15;PSMB1;STX4;MAP3K8;PSMF1;RPS27A;HRAS;DUSP1;FN1;PTK2;PSMA3;TXLNA;PSMC4;TNIP2;PSMC2;UBE2N;PSME2;RAPGEF2;TLN1;CALM1
377	TP53 Regulates Transcription of DNA Repair Genes Homo sapiens R-HSA-6796648	1961-07-01	0.05273	0.156232	0	0	2.19892	6.47047	SUPT16H;POLR2G;NELFCD;SSRP1;CDK12;POLR2J;POLR2K
378	Platelet Aggregation (Plug Formation) Homo sapiens R-HSA-76009	1937-05-01	0.0533245	0.157545	0	0	2.6488	7.76459	SHC1;FN1;TLN1;PTK2;BCAR1
379	Metabolism of nucleotides Homo sapiens R-HSA-15869	1987-09-01	0.0535224	0.157545	0	0	1.95831	5.73325	DUT;IMPDH2;NUDT1;GMPS;GLRX;AK6;ADSS;ITPA;NME1
380	Activation of NIMA Kinases NEK9, NEK6, NEK7 Homo sapiens R-HSA-2980767	2023-02-07	0.0542565	0.157545	0	0	6.77238	19.7349	NEK6;NEK7
381	Binding of TCF/LEF:CTNNB1 to target gene promoters Homo sapiens R-HSA-4411364	2023-02-07	0.0542565	0.157545	0	0	6.77238	19.7349	MYC;CTNNB1
382	Loss of Function of SMAD2/3 in Cancer Homo sapiens R-HSA-3304349	2023-02-07	0.0542565	0.157545	0	0	6.77238	19.7349	SMAD4;TGFBR1
383	SMAD2/3 MH2 Domain Mutants in Cancer Homo sapiens R-HSA-3315487	2023-02-07	0.0542565	0.157545	0	0	6.77238	19.7349	SMAD4;TGFBR1
384	PTK6 Regulates RHO GTPases, RAS GTPase and MAP kinases Homo sapiens R-HSA-8849471	2023-04-26	0.0543017	0.157545	0	0	3.08111	8.97588	RASAL2;HRAS;DOCK1;BCAR1
385	Downregulation of TGF-beta receptor signaling Homo sapiens R-HSA-2173788	2023-04-26	0.0543017	0.157545	0	0	3.08111	8.97588	STRAP;RPS27A;TGFBR1;PPP1CA
386	Hemostasis Homo sapiens R-HSA-109582	40/552	0.0556598	0.161067	0	0	1.33262	3.84928	ITGB1;DOCK6;WDR1;SHC1;DOCK7;PLAT;CAPZB;PPP2R1A;PLAU;PRKAR2A;CFL1;BSG;TIMP3;EP300;STX4;ITGAV;TIMP1;FAM3C;KIFAP3;HRAS;SLC16A1;ITGA2;ACTN1;H3F3A;FN1;ACTN4;MIF;PTK2;TMX3;CALU;PDE3A;GNAS;PDE5A;TLN1;PFN1;CALM1;PPIA;DOCK1;BCAR1;DGKH
387	Asparagine N-linked glycosylation Homo sapiens R-HSA-446203	21/259	0.0559512	0.161233	0	0	1.50105	4.32793	EDEM3;CTSA;ANKRD28;KDELR1;CTSZ;SRD5A3;GFPT1;DYNLL1;COPZ1;DYNC1LI2;ST3GAL4;TMED3;PGM3;MLEC;STX5;PREB;COPG1;NANS;UGGT2;ARF5;SEC22C
388	MAP3K8 (TPL2)-dependent MAPK1/3 activation Homo sapiens R-HSA-5684264	2023-03-16	0.0564388	0.161233	0	0	3.90899	11.2368	TNIP2;MAP3K8;RPS27A
389	Sema3A PAK dependent Axon repulsion Homo sapiens R-HSA-399954	2023-03-16	0.0564388	0.161233	0	0	3.90899	11.2368	HSP90AA1;HSP90AB1;CFL1
390	TGF-beta receptor signaling in EMT (epithelial to mesenchymal transition) Homo sapiens R-HSA-2173791	2023-03-16	0.0564388	0.161233	0	0	3.90899	11.2368	PARD3;RPS27A;TGFBR1
391	Metabolism of folate and pterines Homo sapiens R-HSA-196757	2023-03-16	0.0564388	0.161233	0	0	3.90899	11.2368	MTHFD1L;SHMT2;MTHFD2
392	Epigenetic regulation of gene expression Homo sapiens R-HSA-212165	11/115	0.0566342	0.161378	0	0	1.79588	5.15622	TAF1D;RBBP4;CBX3;H3F3A;EP300;SAP18;BAZ2A;CHD4;RBBP7;POLR2K;GATAD2A
393	SUMOylation of DNA damage response and repair proteins Homo sapiens R-HSA-3108214	1975-08-01	0.0573505	0.163004	0	0	2.02587	5.79109	XRCC4;RAD21;PCGF2;SUMO2;NSMCE2;SMC6;PML;HDAC7
394	Glutathione conjugation Homo sapiens R-HSA-156590	1938-05-01	0.0587015	0.16606	0	0	2.5684	7.28216	GGCT;GSTM3;GSTK1;GSTP1;MGST3
395	Chondroitin sulfate/dermatan sulfate metabolism Homo sapiens R-HSA-1793185	1950-06-01	0.0587232	0.16606	0	0	2.31229	6.55516	CHST11;CHSY1;B3GAT3;SDC2;CSGALNACT2;B4GALT7
396	RNA Polymerase I, RNA Polymerase III, and Mitochondrial Transcription Homo sapiens R-HSA-504046	11/116	0.0595637	0.167589	0	0	1.77868	5.01713	TAF1D;SSB;RBBP4;CBX3;SNAPC3;POLR3D;H3F3A;CHD4;RBBP7;POLR2K;GATAD2A
397	Regulation of lipid metabolism by Peroxisome proliferator-activated receptor alpha (PPARalpha) Homo sapiens R-HSA-400206	11/116	0.0595637	0.167589	0	0	1.77868	5.01713	ABCA1;NCOR2;GLIPR1;MED10;TGS1;MED8;FHL2;EP300;ANGPTL4;AGT;MED13L
398	Regulation of TP53 Activity through Phosphorylation Homo sapiens R-HSA-6804756	1989-09-01	0.0602172	0.169002	0	0	1.90915	5.36432	SUPT16H;DYRK2;TAF12;CSNK2B;TAF9;PRKAG1;NBN;SSRP1;RPS27A
399	Uptake and actions of bacterial toxins Homo sapiens R-HSA-5339562	2023-04-27	0.0610389	0.170026	0	0	2.94699	8.2405	HSP90AA1;HSP90AB1;EEF2;CALM1
400	EGFR downregulation Homo sapiens R-HSA-182971	2023-04-27	0.0610389	0.170026	0	0	2.94699	8.2405	CLTA;AP2A1;RPS27A;ARHGEF7
401	Pyruvate metabolism Homo sapiens R-HSA-70268	2023-04-27	0.0610389	0.170026	0	0	2.94699	8.2405	LDHB;SLC16A1;GLO1;BSG
402	MHC class II antigen presentation Homo sapiens R-HSA-2132295	10/103	0.0618472	0.171849	0	0	1.82514	5.07953	CTSA;DYNC1LI2;ACTR1B;CTSL;AP1S1;CLTA;AP2A1;KIFAP3;DYNLL1;CTSB
403	ER to Golgi Anterograde Transport Homo sapiens R-HSA-199977	12/131	0.062693	0.173767	0	0	1.71237	4.74242	ANKRD28;DYNC1LI2;KDELR1;CTSZ;TMED3;STX5;PREB;COPG1;DYNLL1;COPZ1;ARF5;SEC22C
404	Cargo trafficking to the periciliary membrane Homo sapiens R-HSA-5620920	1951-06-01	0.0635554	0.175287	0	0	2.26079	6.23037	CCT3;CCT2;TCP1;ASAP1;BBIP1;CCT5
405	Apoptotic execution phase Homo sapiens R-HSA-75153	1951-06-01	0.0635554	0.175287	0	0	2.26079	6.23037	FNTA;CTNNB1;HMGB1;DNM1L;KPNB1;PTK2
406	Zinc transporters Homo sapiens R-HSA-435354	2023-03-17	0.0657825	0.180096	0	0	3.62958	9.87756	SLC39A6;SLC39A10;SLC39A7
407	N-glycan trimming in the ER and Calnexin/Calreticulin cycle Homo sapiens R-HSA-532668	2023-03-17	0.0657825	0.180096	0	0	3.62958	9.87756	EDEM3;MLEC;UGGT2
408	Beta-catenin phosphorylation cascade Homo sapiens R-HSA-196299	2023-03-17	0.0657825	0.180096	0	0	3.62958	9.87756	CSNK1A1;PPP2R1A;CTNNB1
409	COPI-mediated anterograde transport Homo sapiens R-HSA-6807878	1978-08-01	0.0690868	0.188561	0	0	1.93874	5.18106	DYNC1LI2;KDELR1;TMED3;STX5;COPG1;DYNLL1;COPZ1;ARF5
410	Vitamin C (ascorbate) metabolism Homo sapiens R-HSA-196836	2023-02-08	0.0697184	0.188561	0	0	5.64335	15.0299	CYB5R3;SLC2A3
411	HuR (ELAVL1) binds and stabilizes mRNA Homo sapiens R-HSA-450520	2023-02-08	0.0697184	0.188561	0	0	5.64335	15.0299	SET;ANP32A
412	Synthesis of UDP-N-acetyl-glucosamine Homo sapiens R-HSA-446210	2023-02-08	0.0697184	0.188561	0	0	5.64335	15.0299	GFPT1;PGM3
413	Signaling by TGF-beta Receptor Complex in Cancer Homo sapiens R-HSA-3304351	2023-02-08	0.0697184	0.188561	0	0	5.64335	15.0299	SMAD4;TGFBR1
414	Metabolism of carbohydrates Homo sapiens R-HSA-71387	22/282	0.0716629	0.193351	0	0	1.43908	3.7931	SLC35B2;B3GAT3;SDC2;PGAM1;CSGALNACT2;SLC2A3;ENO1;ENO2;HK1;HS2ST1;EXT1;PKM;CHST11;CHSY1;PPP2R1A;ST3GAL4;CALM1;TKT;RPS27A;GYG1;B4GALT7;GAPDH
415	DAP12 interactions Homo sapiens R-HSA-2172127	27/359	0.0718876	0.19349	0	0	1.3841	3.64384	PSMD14;SHC1;RASAL2;PSMD8;PSMB4;PSMD7;PSMB5;PSMD4;PSMB2;PPP2R1A;PRKAR2A;PEA15;PSMB1;PSMF1;RPS27A;HRAS;DUSP1;FN1;PTK2;PSMA3;PSMC4;PSMC2;RPS6KB2;PSME2;RAPGEF2;TLN1;CALM1
416	Degradation of the extracellular matrix Homo sapiens R-HSA-1474228	10/106	0.0721645	0.193586	0	0	1.76782	4.64726	MMP11;MMP14;COL15A1;CTSL;COL12A1;BSG;LAMB1;LAMC1;TIMP1;CTSB
417	Fcgamma receptor (FCGR) dependent phagocytosis Homo sapiens R-HSA-2029480	11/120	0.0722697	0.193586	0	0	1.71304	4.50076	CYFIP2;NCKAP1;HSP90AA1;HSP90AB1;MYO10;CFL1;MYH9;MYO9B;DOCK1;PTK2;ACTG1
418	RNA Polymerase I Transcription Homo sapiens R-HSA-73864	1979-08-01	0.0733025	0.195415	0	0	1.91133	4.99461	TAF1D;RBBP4;CBX3;H3F3A;CHD4;RBBP7;POLR2K;GATAD2A
419	Transcriptional regulation of white adipocyte differentiation Homo sapiens R-HSA-381340	1979-08-01	0.0733025	0.195415	0	0	1.91133	4.99461	NCOR2;CDK4;MED10;TGS1;MED8;EP300;ANGPTL4;MED13L
420	Cytosolic sensors of pathogen-associated DNA Homo sapiens R-HSA-1834949	1966-07-01	0.0744358	0.197964	0	0	2.01203	5.22689	PRKDC;POLR3D;EP300;CTNNB1;HMGB1;RPS27A;POLR2K
421	COPI-independent Golgi-to-ER retrograde traffic Homo sapiens R-HSA-6811436	2023-04-29	0.0757649	0.199769	0	0	2.71094	6.99456	DYNC1LI2;GALNT2;DYNLL1;BICD1
422	PIWI-interacting RNA (piRNA) biogenesis Homo sapiens R-HSA-5601884	2023-04-29	0.0757649	0.199769	0	0	2.71094	6.99456	HSP90AA1;POLR2G;POLR2J;POLR2K
423	Pre-NOTCH Processing in Golgi Homo sapiens R-HSA-1912420	2023-03-18	0.0757816	0.199769	0	0	3.38743	8.73924	NOTCH3;NOTCH1;ST3GAL4
424	HATs acetylate histones Homo sapiens R-HSA-3214847	10/107	0.07583	0.199769	0	0	1.7495	4.51243	MORF4L1;ENY2;DR1;TAF12;HAT1;TADA3;TAF9;EP300;SUPT20H;RBBP7
425	Adaptive Immune System Homo sapiens R-HSA-1280218	52/762	0.0781343	0.205355	0	0	1.24975	3.18601	ITGB1;CLTA;CBLB;UBE2L6;AP2A1;UBE2Z;SH3RF1;PSMD8;SEC61A1;PSMD7;ACTR1B;PSMD4;HERC1;PPP2R1A;CTSL;UBE2Q2;CDC26;CDC27;ARIH2;AP1S1;MAP3K8;ITGAV;KIFAP3;HRAS;CTSB;DYNLL1;DYNC1LI2;RNF126;PSMA3;UBE2V2;PSME2;ANAPC13;PSMD14;SHC1;PSMB4;PSMB5;PSMB2;PSMB1;PSMF1;RPS27A;PAG1;CTSA;HUWE1;PSMC4;UBE2S;PSMC2;MKRN1;RPS6KB2;UBE2N;TRIP12;CALM1;UBE2M
426	Signaling by NOTCH Homo sapiens R-HSA-157118	11/122	0.0792234	0.207729	0	0	1.682	4.26467	NCOR2;TLE3;NOTCH3;NOTCH1;CCND1;MYC;ST3GAL4;EP300;RPS27A;HDAC7;MIB1
427	Golgi Associated Vesicle Biogenesis Homo sapiens R-HSA-432722	1954-06-01	0.0794111	0.207733	0	0	2.11915	5.36805	BLOC1S4;HSPA8;SORT1;CLTA;AP1S1;AP3B1
428	Processing of DNA double-strand break ends Homo sapiens R-HSA-5693607	1981-08-01	0.0821909	0.214503	0	0	1.85876	4.64452	PPP4C;SUMO2;UBE2V2;RNF8;UBE2N;NBN;TP53BP1;RPS27A
429	EPHB-mediated forward signaling Homo sapiens R-HSA-3928662	1942-05-01	0.0831677	0.216546	0	0	2.29025	5.69561	SDC2;CFL1;HRAS;PTK2;ACTG1
430	Signaling by FGFR2 IIIa TM Homo sapiens R-HSA-8851708	2023-03-19	0.0864035	0.219847	0	0	3.17555	7.77605	POLR2G;POLR2J;POLR2K
431	Scavenging by Class A Receptors Homo sapiens R-HSA-3000480	2023-03-19	0.0864035	0.219847	0	0	3.17555	7.77605	COL4A2;COL4A1;APOE
432	Crosslinking of collagen fibrils Homo sapiens R-HSA-2243919	2023-02-09	0.0864037	0.219847	0	0	4.8369	11.8442	LOX;LOXL2
433	Cohesin Loading onto Chromatin Homo sapiens R-HSA-2470946	2023-02-09	0.0864037	0.219847	0	0	4.8369	11.8442	RAD21;PDS5B
434	Processing and activation of SUMO Homo sapiens R-HSA-3215018	2023-02-09	0.0864037	0.219847	0	0	4.8369	11.8442	SUMO2;UBA2
435	Integration of provirus Homo sapiens R-HSA-162592	2023-02-09	0.0864037	0.219847	0	0	4.8369	11.8442	XRCC4;PPIA
436	Formation of annular gap junctions Homo sapiens R-HSA-196025	2023-02-09	0.0864037	0.219847	0	0	4.8369	11.8442	GJA1;CLTA
437	A third proteolytic cleavage releases NICD Homo sapiens R-HSA-157212	2023-02-09	0.0864037	0.219847	0	0	4.8369	11.8442	NOTCH3;NOTCH1
438	SHC-related events triggered by IGF1R Homo sapiens R-HSA-2428933	2023-02-09	0.0864037	0.219847	0	0	4.8369	11.8442	SHC1;HRAS
439	Role of Abl in Robo-Slit signaling Homo sapiens R-HSA-428890	2023-02-09	0.0864037	0.219847	0	0	4.8369	11.8442	ABL2;ROBO1
440	Golgi-to-ER retrograde transport Homo sapiens R-HSA-8856688	10/110	0.087511	0.222159	0	0	1.69675	4.13326	DYNC1LI2;KDELR1;GALNT2;TMED3;COPG1;KIFAP3;DYNLL1;BICD1;COPZ1;ARF5
441	Disassembly of the destruction complex and recruitment of AXIN to the membrane Homo sapiens R-HSA-4641262	1931-04-01	0.0921008	0.23328	0	0	2.50987	5.98571	PPP2R1A;CSNK1A1;DVL3;CTNNB1
442	Innate Immune System Homo sapiens R-HSA-168249	54/807	0.0959016	0.242358	0	0	1.2231	2.86748	ATF1;CYFIP2;NCKAP1;HSP90AB1;UBE2L6;HMGB1;ACTG1;PSMD8;PPP3CB;PSMD7;PSMD4;CTSL;PPP2R1A;PEA15;CFL1;EP300;MAP3K8;HRAS;CTSB;HSP90AA1;DUSP1;PSMA3;PSME2;RAPGEF2;MYH9;TLN1;DOCK1;PSMD14;SHC1;PRKDC;CFI;RASAL2;PSMB4;PSMB5;RNF216;PSMB2;PRKAR2A;PSMB1;PSMF1;RPS27A;POLR2K;MYO10;FN1;MYO9B;PTK2;PSMC4;TNIP2;POLR3D;PSMC2;RPS6KB2;UBE2N;CTNNB1;CALM1;UBE2M
443	Intra-Golgi traffic Homo sapiens R-HSA-6811438	1944-05-01	0.0971327	0.243924	0	0	2.17257	5.06573	CYTH3;GOLGA5;CUX1;GOLIM4;STX5
444	Transcriptional activity of SMAD2/SMAD3:SMAD4 heterotrimer Homo sapiens R-HSA-2173793	1944-05-01	0.0971327	0.243924	0	0	2.17257	5.06573	NCOR2;SMAD4;MYC;RPS27A;JUNB
445	Chondroitin sulfate biosynthesis Homo sapiens R-HSA-2022870	2023-03-20	0.0976132	0.243924	0	0	2.98859	6.95369	CHSY1;CHST11;CSGALNACT2
446	Inhibition of the proteolytic activity of APC/C required for the onset of anaphase by mitotic spindle checkpoint components Homo sapiens R-HSA-141405	2023-03-20	0.0976132	0.243924	0	0	2.98859	6.95369	CDC26;CDC27;BUB3
447	Inactivation of APC/C via direct inhibition of the APC/C complex Homo sapiens R-HSA-141430	2023-03-20	0.0976132	0.243924	0	0	2.98859	6.95369	CDC26;CDC27;BUB3
448	PPARA activates gene expression Homo sapiens R-HSA-1989781	10/113	0.100219	0.249764	0	0	1.64707	3.7889	ABCA1;GLIPR1;MED10;TGS1;MED8;FHL2;EP300;ANGPTL4;AGT;MED13L
449	Oncogene Induced Senescence Homo sapiens R-HSA-2559585	1932-04-01	0.100845	0.249764	0	0	2.4201	5.55213	CDKN2C;CDK4;ID1;RPS27A
450	SMAD2/SMAD3:SMAD4 heterotrimer regulates transcription Homo sapiens R-HSA-2173796	1932-04-01	0.100845	0.249764	0	0	2.4201	5.55213	SMAD4;MYC;RPS27A;JUNB
451	Gluconeogenesis Homo sapiens R-HSA-70263	1932-04-01	0.100845	0.249764	0	0	2.4201	5.55213	PGAM1;ENO1;ENO2;GAPDH
452	Formation of the beta-catenin:TCF transactivating complex Homo sapiens R-HSA-201722	1958-06-01	0.103674	0.251211	0	0	1.95572	4.43265	TLE3;MYC;H3F3A;EP300;CTNNB1;SMARCA4
453	Recruitment and ATM-mediated phosphorylation of repair and signaling proteins at DNA double strand breaks Homo sapiens R-HSA-5693565	1958-06-01	0.103674	0.251211	0	0	1.95572	4.43265	UBE2V2;RNF8;UBE2N;NBN;TP53BP1;RPS27A
454	Establishment of Sister Chromatid Cohesion Homo sapiens R-HSA-2468052	2023-02-10	0.104128	0.251211	0	0	4.23206	9.57351	RAD21;PDS5B
455	Gap junction degradation Homo sapiens R-HSA-190873	2023-02-10	0.104128	0.251211	0	0	4.23206	9.57351	GJA1;CLTA
456	ER Quality Control Compartment (ERQC) Homo sapiens R-HSA-901032	2023-02-10	0.104128	0.251211	0	0	4.23206	9.57351	EDEM3;UGGT2
457	SLBP independent Processing of Histone Pre-mRNAs Homo sapiens R-HSA-111367	2023-02-10	0.104128	0.251211	0	0	4.23206	9.57351	SNRPG;SNRPF
458	Diseases of carbohydrate metabolism Homo sapiens R-HSA-5663084	2023-02-10	0.104128	0.251211	0	0	4.23206	9.57351	RPS27A;GYG1
459	Myoclonic epilepsy of Lafora Homo sapiens R-HSA-3785653	2023-02-10	0.104128	0.251211	0	0	4.23206	9.57351	RPS27A;GYG1
460	Glycogen storage diseases Homo sapiens R-HSA-3229121	2023-02-10	0.104128	0.251211	0	0	4.23206	9.57351	RPS27A;GYG1
461	Netrin mediated repulsion signals Homo sapiens R-HSA-418886	2023-02-10	0.104128	0.251211	0	0	4.23206	9.57351	UNC5B;PTK2
462	eNOS activation Homo sapiens R-HSA-203615	2023-02-10	0.104128	0.251211	0	0	4.23206	9.57351	HSP90AA1;CALM1
463	Tetrahydrobiopterin (BH4) synthesis, recycling, salvage and regulation Homo sapiens R-HSA-1474151	2023-02-10	0.104128	0.251211	0	0	4.23206	9.57351	HSP90AA1;CALM1
464	RHO GTPases Activate Formins Homo sapiens R-HSA-5663220	10/114	0.104682	0.252004	0	0	1.63114	3.6812	ITGB1;FMNL3;RPS27;PPP2R1A;DVL3;BUB3;PFN1;MAPRE1;CENPP;ACTG1
465	Phase II conjugation Homo sapiens R-HSA-156580	9/100	0.106301	0.255351	0	0	1.67739	3.75984	GGCT;SLC35B2;GSTK1;GSTM3;TRMT112;MGST3;GSTP1;MTR;COMT
466	Cell junction organization Homo sapiens R-HSA-446728	1986-08-01	0.107062	0.256627	0	0	1.73915	3.88587	ITGB1;PRKCI;ACTN1;PARD3;CTNNB1;PARVA;RSU1;PARVB
467	Signal transduction by L1 Homo sapiens R-HSA-445144	2023-03-21	0.109374	0.261048	0	0	2.82241	6.24595	ITGB1;CSNK2B;ITGAV
468	Mitotic Spindle Checkpoint Homo sapiens R-HSA-69618	2023-03-21	0.109374	0.261048	0	0	2.82241	6.24595	CDC26;CDC27;BUB3
469	Formation of the Early Elongation Complex Homo sapiens R-HSA-113418	1933-04-01	0.109956	0.26132	0	0	2.33652	5.15829	POLR2G;NELFCD;POLR2J;POLR2K
470	Formation of the HIV-1 Early Elongation Complex Homo sapiens R-HSA-167158	1933-04-01	0.109956	0.26132	0	0	2.33652	5.15829	POLR2G;NELFCD;POLR2J;POLR2K
471	DNA Double Strand Break Response Homo sapiens R-HSA-5693606	1959-06-01	0.110281	0.261537	0	0	1.91872	4.23025	UBE2V2;RNF8;UBE2N;NBN;TP53BP1;RPS27A
472	Cell surface interactions at the vascular wall Homo sapiens R-HSA-202733	9/101	0.111268	0.263318	0	0	1.65907	3.64301	ITGB1;SLC16A1;SHC1;BSG;FN1;ITGAV;MIF;PPIA;HRAS
473	Fc epsilon receptor (FCERI) signaling Homo sapiens R-HSA-2454202	28/395	0.116511	0.275143	0	0	1.29721	2.78871	PSMD14;SHC1;RASAL2;PSMD8;PSMB4;PPP3CB;PSMD7;PSMB5;PSMD4;PSMB2;PPP2R1A;PEA15;PSMB1;PSMF1;RPS27A;HRAS;DUSP1;FN1;PTK2;PSMA3;PSMC4;PSMC2;RPS6KB2;UBE2N;PSME2;RAPGEF2;TLN1;CALM1
474	Platelet activation, signaling and aggregation Homo sapiens R-HSA-76002	19/253	0.116864	0.275364	0	0	1.37908	2.96054	WDR1;SHC1;ACTN1;FN1;ACTN4;PTK2;TMX3;CFL1;CALU;TIMP3;STX4;TIMP1;FAM3C;TLN1;PFN1;CALM1;PPIA;BCAR1;DGKH
475	HDACs deacetylate histones Homo sapiens R-HSA-3214815	1960-06-01	0.117097	0.275364	0	0	1.88309	4.03875	NCOR2;RBBP4;SAP18;CHD4;RBBP7;GATAD2A
476	Transport to the Golgi and subsequent modification Homo sapiens R-HSA-948021	13/162	0.120519	0.282815	0	0	1.48053	3.13273	ANKRD28;KDELR1;CTSZ;DYNLL1;COPZ1;DYNC1LI2;ST3GAL4;TMED3;STX5;PREB;COPG1;ARF5;SEC22C
477	mTORC1-mediated signalling Homo sapiens R-HSA-166208	2023-03-22	0.121648	0.284865	0	0	2.67372	5.63253	RPS6;EIF4G1;LAMTOR5
478	SLBP Dependent Processing of Replication-Dependent Histone Pre-mRNAs Homo sapiens R-HSA-77588	2023-02-11	0.122722	0.284992	0	0	3.76163	7.89127	SNRPG;SNRPF
479	Condensation of Prometaphase Chromosomes Homo sapiens R-HSA-2514853	2023-02-11	0.122722	0.284992	0	0	3.76163	7.89127	CSNK2B;SMC4
480	RHO GTPases activate IQGAPs Homo sapiens R-HSA-5626467	2023-02-11	0.122722	0.284992	0	0	3.76163	7.89127	CTNNB1;CALM1
481	CLEC7A (Dectin-1) induces NFAT activation Homo sapiens R-HSA-5607763	2023-02-11	0.122722	0.284992	0	0	3.76163	7.89127	PPP3CB;CALM1
482	Immune System Homo sapiens R-HSA-168256	97/1547	0.12309	0.285251	0	0	1.14334	2.39512	ATF1;EIF4A2;CYFIP2;IFITM3;EIF4A1;NCKAP1;UBE2L6;CBLB;UBE2Z;ACTG1;PSMD8;PSMD7;PSMD4;HERC1;PPP2R1A;CDC26;CDC27;CFL1;EP300;AP1S1;MAP3K8;KIFAP3;RNF126;DYNC1LI2;TXLNA;UBE2V2;PSME2;TLN1;KPNB1;ANAPC13;PSMD14;SHC1;PRKDC;CFI;TNFRSF11B;RASAL2;RNF216;PRKAR2A;PSMF1;PAG1;CTSA;FN1;PTK2;BST2;UBE2S;MKRN1;UBE2N;CALM1;XAF1;EIF4G3;EIF4G2;UBE2M;EIF4G1;ITGB1;HSP90AB1;CLTA;AP2A1;HMGB1;SH3RF1;SEC61A1;PPP3CB;ACTR1B;CTSL;…
483	Activation of anterior HOX genes in hindbrain development during early embryogenesis Homo sapiens R-HSA-5617472	1989-08-01	0.123764	0.285628	0	0	1.67447	3.49861	RBBP4;PCGF2;H3F3A;EP300;POLR2G;RBBP7;POLR2J;POLR2K
484	Activation of HOX genes during differentiation Homo sapiens R-HSA-5619507	1989-08-01	0.123764	0.285628	0	0	1.67447	3.49861	RBBP4;PCGF2;H3F3A;EP300;POLR2G;RBBP7;POLR2J;POLR2K
485	Pyruvate metabolism and Citric Acid (TCA) cycle Homo sapiens R-HSA-71406	1948-05-01	0.128315	0.295522	0	0	1.97005	4.04504	LDHB;SLC16A1;GLO1;BSG;IDH2
486	Interactions of Rev with host cellular proteins Homo sapiens R-HSA-177243	1935-04-01	0.129219	0.296992	0	0	2.18555	4.47217	RANBP1;NPM1;KPNB1;RAN
487	RNA Polymerase I Promoter Clearance Homo sapiens R-HSA-73854	1976-07-01	0.131328	0.301218	0	0	1.71952	3.49072	TAF1D;RBBP4;H3F3A;CHD4;RBBP7;POLR2K;GATAD2A
488	RNA Polymerase III Transcription Termination Homo sapiens R-HSA-73980	2023-03-23	0.134396	0.305745	0	0	2.5399	5.09749	SSB;POLR3D;POLR2K
489	Downregulation of SMAD2/3:SMAD4 transcriptional activity Homo sapiens R-HSA-2173795	2023-03-23	0.134396	0.305745	0	0	2.5399	5.09749	NCOR2;SMAD4;RPS27A
490	APC/C:Cdc20 mediated degradation of Cyclin B Homo sapiens R-HSA-174048	2023-03-23	0.134396	0.305745	0	0	2.5399	5.09749	CDC26;CDC27;RPS27A
491	Signaling by BMP Homo sapiens R-HSA-201451	2023-03-23	0.134396	0.305745	0	0	2.5399	5.09749	SMAD4;BMPR2;ZFYVE16
492	Complex I biogenesis Homo sapiens R-HSA-6799198	1949-05-01	0.136747	0.31046	0	0	1.92518	3.83038	NDUFA8;NDUFS8;NDUFA12;NDUFB3;NDUFA1
493	Synthesis of substrates in N-glycan biosythesis Homo sapiens R-HSA-446219	1963-06-01	0.13876	0.313116	0	0	1.78369	3.52281	CTSA;SRD5A3;GFPT1;PGM3;ST3GAL4;NANS
494	Signaling by FGFR in disease Homo sapiens R-HSA-1226099	1963-06-01	0.13876	0.313116	0	0	1.78369	3.52281	CUX1;TRIM24;POLR2G;HRAS;POLR2J;POLR2K
495	Circadian Clock Homo sapiens R-HSA-400253	1963-06-01	0.13876	0.313116	0	0	1.78369	3.52281	TGS1;NAMPT;EP300;CSNK1E;RPS27A;PPP1CA
496	Glycosaminoglycan metabolism Homo sapiens R-HSA-1630316	10/121	0.139038	0.313116	0	0	1.52771	3.01418	EXT1;SLC35B2;CHST11;CHSY1;B3GAT3;SDC2;CSGALNACT2;ST3GAL4;B4GALT7;HS2ST1
497	RHO GTPases Activate WASPs and WAVEs Homo sapiens R-HSA-5663213	1936-04-01	0.139341	0.313167	0	0	2.11714	4.17252	CYFIP2;NCKAP1;PTK2;ACTG1
498	Chk1/Chk2(Cds1) mediated inactivation of Cyclin B:Cdk1 complex Homo sapiens R-HSA-75035	2023-02-12	0.142036	0.318582	0	0	3.38529	6.60699	YWHAQ;YWHAG
499	Mitotic Prometaphase Homo sapiens R-HSA-68877	9/107	0.143687	0.32164	0	0	1.557	3.02076	RPS27;PPP2R1A;RAD21;CSNK2B;PDS5B;BUB3;MAPRE1;CENPP;SMC4
500	G2/M DNA damage checkpoint Homo sapiens R-HSA-69473	1978-07-01	0.144749	0.323368	0	0	1.6709	3.22945	YWHAQ;UBE2V2;RNF8;UBE2N;NBN;TP53BP1;YWHAG
501	Post-Elongation Processing of Intronless pre-mRNA Homo sapiens R-HSA-112297	2023-03-24	0.14758	0.328381	0	0	2.41883	4.62814	FIP1L1;SNRPG;SNRPF
502	Processing of Capped Intronless Pre-mRNA Homo sapiens R-HSA-75067	2023-03-24	0.14758	0.328381	0	0	2.41883	4.62814	FIP1L1;SNRPG;SNRPF
503	Translesion synthesis by Y family DNA polymerases bypasses lesions on DNA template Homo sapiens R-HSA-110313	1937-04-01	0.149767	0.331925	0	0	2.05287	3.89774	VCP;POLD2;UBE2L6;RPS27A
504	NCAM1 interactions Homo sapiens R-HSA-419037	1937-04-01	0.149767	0.331925	0	0	2.05287	3.89774	COL4A2;COL4A1;COL6A3;CACNA1C
505	mRNA 3'-end processing Homo sapiens R-HSA-72187	1951-05-01	0.154314	0.34065	0	0	1.84128	3.44092	FIP1L1;SRSF3;SRSF4;SRSF7;SRSF9
506	Post-Elongation Processing of Intron-Containing pre-mRNA Homo sapiens R-HSA-112296	1951-05-01	0.154314	0.34065	0	0	1.84128	3.44092	FIP1L1;SRSF3;SRSF4;SRSF7;SRSF9
507	Fatty acid, triacylglycerol, and ketone body metabolism Homo sapiens R-HSA-535734	16/217	0.156933	0.345749	0	0	1.3507	2.50141	ABCA1;MED8;FHL2;AGPAT2;AGT;MED13L;NCOR2;HADHA;ACLY;GLIPR1;MED10;TGS1;PPT1;PLIN3;EP300;ANGPTL4
508	Synthesis and interconversion of nucleotide di- and triphosphates Homo sapiens R-HSA-499943	2023-03-25	0.161161	0.34717	0	0	2.30876	4.2143	GLRX;AK6;NME1
509	Integration of energy metabolism Homo sapiens R-HSA-163685	9/110	0.161507	0.34717	0	0	1.51051	2.75397	ACLY;PPP2R1A;PRKAR2A;KCNS3;GNAS;ARL2;CACNA1C;ADIPOR1;TKT
510	Dissolution of Fibrin Clot Homo sapiens R-HSA-75205	2023-02-13	0.16193	0.34717	0	0	3.07737	5.60265	PLAU;PLAT
511	Mitotic Telophase/Cytokinesis Homo sapiens R-HSA-68884	2023-02-13	0.16193	0.34717	0	0	3.07737	5.60265	RAD21;PDS5B
512	WNT5A-dependent internalization of FZD2, FZD5 and ROR2 Homo sapiens R-HSA-5140745	2023-02-13	0.16193	0.34717	0	0	3.07737	5.60265	CLTA;AP2A1
513	Retrograde neurotrophin signalling Homo sapiens R-HSA-177504	2023-02-13	0.16193	0.34717	0	0	3.07737	5.60265	CLTA;AP2A1
514	Activation of DNA fragmentation factor Homo sapiens R-HSA-211227	2023-02-13	0.16193	0.34717	0	0	3.07737	5.60265	HMGB1;KPNB1
515	Apoptosis induced DNA fragmentation Homo sapiens R-HSA-140342	2023-02-13	0.16193	0.34717	0	0	3.07737	5.60265	HMGB1;KPNB1
516	NICD traffics to nucleus Homo sapiens R-HSA-157052	2023-02-13	0.16193	0.34717	0	0	3.07737	5.60265	NOTCH3;NOTCH1
517	Notch-HLH transcription pathway Homo sapiens R-HSA-350054	2023-02-13	0.16193	0.34717	0	0	3.07737	5.60265	NOTCH3;NOTCH1
518	p75NTR recruits signalling complexes Homo sapiens R-HSA-209543	2023-02-13	0.16193	0.34717	0	0	3.07737	5.60265	PRKCI;RPS27A
519	Assembly Of The HIV Virion Homo sapiens R-HSA-175474	2023-02-13	0.16193	0.34717	0	0	3.07737	5.60265	RPS27A;PPIA
520	Trafficking and processing of endosomal TLR Homo sapiens R-HSA-1679131	2023-02-13	0.16193	0.34717	0	0	3.07737	5.60265	CTSL;CTSB
521	Platelet Adhesion to exposed collagen Homo sapiens R-HSA-75892	2023-02-13	0.16193	0.34717	0	0	3.07737	5.60265	ITGB1;ITGA2
522	mTOR signalling Homo sapiens R-HSA-165159	1939-04-01	0.171464	0.366907	0	0	1.93536	3.41278	RPS6;PRKAG1;EIF4G1;LAMTOR5
523	Toll Like Receptor 10 (TLR10) Cascade Homo sapiens R-HSA-168142	1982-07-01	0.173429	0.368991	0	0	1.58145	2.77069	ATF1;PPP2R1A;TNIP2;UBE2N;MAP3K8;HMGB1;RPS27A
524	Toll Like Receptor 5 (TLR5) Cascade Homo sapiens R-HSA-168176	1982-07-01	0.173429	0.368991	0	0	1.58145	2.77069	ATF1;PPP2R1A;TNIP2;UBE2N;MAP3K8;HMGB1;RPS27A
525	MyD88 cascade initiated on plasma membrane Homo sapiens R-HSA-975871	1982-07-01	0.173429	0.368991	0	0	1.58145	2.77069	ATF1;PPP2R1A;TNIP2;UBE2N;MAP3K8;HMGB1;RPS27A
526	HDR through Homologous Recombination (HR) or Single Strand Annealing (SSA) Homo sapiens R-HSA-5693567	9/112	0.173947	0.369389	0	0	1.48102	2.59031	PPP4C;SUMO2;POLD2;UBE2V2;UBE2N;RNF8;NBN;TP53BP1;RPS27A
527	A tetrasaccharide linker sequence is required for GAG synthesis Homo sapiens R-HSA-1971475	2023-03-26	0.175099	0.37113	0	0	2.20826	3.84768	B3GAT3;SDC2;B4GALT7
528	Gastrin-CREB signalling pathway via PKC and MAPK Homo sapiens R-HSA-881907	29/432	0.175808	0.371928	0	0	1.22227	2.12474	TRIO;PSMD14;SHC1;RASAL2;PSMD8;PSMB4;EDNRA;PSMD7;PSMB5;PSMD4;PSMB2;PPP2R1A;PEA15;PSMB1;PSMF1;RPS27A;HRAS;DUSP1;FN1;AGT;PTK2;PSMA3;PSMC4;PSMC2;PSME2;RAPGEF2;TLN1;CALM1;DGKH
529	TRAF6 mediated induction of NFkB and MAP kinases upon TLR7/8 or 9 activation Homo sapiens R-HSA-975138	1983-07-01	0.180958	0.37445	0	0	1.56056	2.66777	ATF1;PPP2R1A;TNIP2;UBE2N;MAP3K8;HMGB1;RPS27A
530	Metabolism of water-soluble vitamins and cofactors Homo sapiens R-HSA-196849	1998-08-01	0.181279	0.37445	0	0	1.5063	2.57234	CYB5R3;MTHFD1L;MTHFD2;SHMT2;NAMPT;QPRT;SLC2A3;MTR
531	SUMOylation of transcription factors Homo sapiens R-HSA-3232118	2023-02-14	0.182279	0.37445	0	0	2.82078	4.80158	SUMO2;TP53BP1
532	Early Phase of HIV Life Cycle Homo sapiens R-HSA-162594	2023-02-14	0.182279	0.37445	0	0	2.82078	4.80158	XRCC4;PPIA
533	AMER1 mutants destabilize the destruction complex Homo sapiens R-HSA-4839748	2023-02-14	0.182279	0.37445	0	0	2.82078	4.80158	CSNK1A1;PPP2R1A
534	Truncations of AMER1 destabilize the destruction complex Homo sapiens R-HSA-5467348	2023-02-14	0.182279	0.37445	0	0	2.82078	4.80158	CSNK1A1;PPP2R1A
535	truncated APC mutants destabilize the destruction complex Homo sapiens R-HSA-4839744	2023-02-14	0.182279	0.37445	0	0	2.82078	4.80158	CSNK1A1;PPP2R1A
536	AXIN missense mutants destabilize the destruction complex Homo sapiens R-HSA-5467340	2023-02-14	0.182279	0.37445	0	0	2.82078	4.80158	CSNK1A1;PPP2R1A
537	AXIN mutants destabilize the destruction complex, activating WNT signaling Homo sapiens R-HSA-4839735	2023-02-14	0.182279	0.37445	0	0	2.82078	4.80158	CSNK1A1;PPP2R1A
538	APC truncation mutants have impaired AXIN binding Homo sapiens R-HSA-5467337	2023-02-14	0.182279	0.37445	0	0	2.82078	4.80158	CSNK1A1;PPP2R1A
539	Bile salt and organic anion SLC transporters Homo sapiens R-HSA-425471	2023-02-14	0.182279	0.37445	0	0	2.82078	4.80158	SLC16A1;BSG
540	Synthesis of PIPs at the early endosome membrane Homo sapiens R-HSA-1660516	2023-02-14	0.182279	0.37445	0	0	2.82078	4.80158	INPP4B;MTMR2
541	Nicotinate metabolism Homo sapiens R-HSA-196807	2023-02-14	0.182279	0.37445	0	0	2.82078	4.80158	QPRT;NAMPT
542	Heparan sulfate/heparin (HS-GAG) metabolism Homo sapiens R-HSA-1638091	1954-05-01	0.182282	0.37445	0	0	1.72827	2.94186	EXT1;B3GAT3;SDC2;B4GALT7;HS2ST1
543	PKB-mediated events Homo sapiens R-HSA-109703	1940-04-01	0.182699	0.37445	0	0	1.8815	3.19839	RPS6;PRKAG1;EIF4G1;LAMTOR5
544	PKMTs methylate histone lysines Homo sapiens R-HSA-3214841	1940-04-01	0.182699	0.37445	0	0	1.8815	3.19839	SETD2;RBBP4;DPY30;RBBP7
545	Negative regulation of MAPK pathway Homo sapiens R-HSA-5675221	1940-04-01	0.182699	0.37445	0	0	1.8815	3.19839	PPP2R1A;DUSP1;RPS27A;HRAS
546	DNA Double-Strand Break Repair Homo sapiens R-HSA-5693532	11/145	0.187613	0.383816	0	0	1.39159	2.32865	PPP4C;XRCC4;PRKDC;SUMO2;POLD2;UBE2V2;UBE2N;RNF8;NBN;TP53BP1;RPS27A
547	VEGFR2 mediated vascular permeability Homo sapiens R-HSA-5218920	2023-03-27	0.189356	0.385266	0	0	2.11614	3.52151	HSP90AA1;CTNNB1;CALM1
548	RNA Pol II CTD phosphorylation and interaction with CE Homo sapiens R-HSA-167160	2023-03-27	0.189356	0.385266	0	0	2.11614	3.52151	POLR2G;POLR2J;POLR2K
549	RNA Pol II CTD phosphorylation and interaction with CE Homo sapiens R-HSA-77075	2023-03-27	0.189356	0.385266	0	0	2.11614	3.52151	POLR2G;POLR2J;POLR2K
550	Intraflagellar transport Homo sapiens R-HSA-5620924	1941-04-01	0.194168	0.392199	0	0	1.83055	3.00033	IFT52;IFT27;KIFAP3;DYNLL1
551	RNA Polymerase III Abortive And Retractive Initiation Homo sapiens R-HSA-749476	1941-04-01	0.194168	0.392199	0	0	1.83055	3.00033	SSB;SNAPC3;POLR3D;POLR2K
552	RNA Polymerase III Transcription Homo sapiens R-HSA-74158	1941-04-01	0.194168	0.392199	0	0	1.83055	3.00033	SSB;SNAPC3;POLR3D;POLR2K
553	Pre-NOTCH Transcription and Translation Homo sapiens R-HSA-1912408	1941-04-01	0.194168	0.392199	0	0	1.83055	3.00033	NOTCH3;NOTCH1;CCND1;EP300
554	MyD88 dependent cascade initiated on endosome Homo sapiens R-HSA-975155	1985-07-01	0.196414	0.395305	0	0	1.52039	2.47448	ATF1;PPP2R1A;TNIP2;UBE2N;MAP3K8;HMGB1;RPS27A
555	Toll Like Receptor 7/8 (TLR7/8) Cascade Homo sapiens R-HSA-168181	1985-07-01	0.196414	0.395305	0	0	1.52039	2.47448	ATF1;PPP2R1A;TNIP2;UBE2N;MAP3K8;HMGB1;RPS27A
556	Cell-Cell communication Homo sapiens R-HSA-1500931	10/131	0.196926	0.395623	0	0	1.4007	2.27604	ITGB1;PRKCI;ACTN1;PARD3;CTNNB1;PARVA;ACTN4;RSU1;PARVB;PTK2
557	WNT5A-dependent internalization of FZD4 Homo sapiens R-HSA-5099900	2023-02-15	0.202971	0.4031	0	0	2.60366	4.15203	CLTA;AP2A1
558	Calnexin/calreticulin cycle Homo sapiens R-HSA-901042	2023-02-15	0.202971	0.4031	0	0	2.60366	4.15203	EDEM3;UGGT2
559	mRNA decay by 5' to 3' exoribonuclease Homo sapiens R-HSA-430039	2023-02-15	0.202971	0.4031	0	0	2.60366	4.15203	LSM7;LSM6
560	Activation of BAD and translocation to mitochondria Homo sapiens R-HSA-111447	2023-02-15	0.202971	0.4031	0	0	2.60366	4.15203	YWHAQ;YWHAG
561	Glycogen synthesis Homo sapiens R-HSA-3322077	2023-02-15	0.202971	0.4031	0	0	2.60366	4.15203	RPS27A;GYG1
562	Glycogen breakdown (glycogenolysis) Homo sapiens R-HSA-70221	2023-02-15	0.202971	0.4031	0	0	2.60366	4.15203	CALM1;GYG1
563	PERK regulates gene expression Homo sapiens R-HSA-381042	2023-03-28	0.203896	0.4031	0	0	2.03138	3.2302	DIS3;EIF2S1;ATF4
564	RNA Polymerase III Transcription Initiation From Type 3 Promoter Homo sapiens R-HSA-76071	2023-03-28	0.203896	0.4031	0	0	2.03138	3.2302	SNAPC3;POLR3D;POLR2K
565	Endosomal Sorting Complex Required For Transport (ESCRT) Homo sapiens R-HSA-917729	2023-03-28	0.203896	0.4031	0	0	2.03138	3.2302	VPS4A;CHMP2B;RPS27A
566	Intrinsic Pathway for Apoptosis Homo sapiens R-HSA-109606	1942-04-01	0.205853	0.405533	0	0	1.78229	2.81707	YWHAQ;CYCS;DYNLL1;YWHAG
567	Transcriptional regulation of pluripotent stem cells Homo sapiens R-HSA-452723	1942-04-01	0.205853	0.405533	0	0	1.78229	2.81707	SMAD4;POLR2G;POLR2J;POLR2K
568	Interferon Signaling Homo sapiens R-HSA-913531	14/196	0.207329	0.407723	0	0	1.30421	2.0521	IFITM3;EIF4A2;EIF4A1;UBE2L6;PML;BST2;UBE2N;RPS27A;XAF1;EIF4E2;EIF4G3;KPNB1;EIF4G2;EIF4G1
569	Generic Transcription Pathway Homo sapiens R-HSA-212436	51/812	0.208617	0.409535	0	0	1.13929	1.78556	DYRK2;PRKAG1;CHD4;SESN3;TRIM28;YWHAQ;PPP2R1A;MED10;MYC;EP300;TNKS1BP1;NELFCD;NBN;JUNB;YWHAG;SUPT16H;PRMT1;MED8;NCOR2;CSNK2B;NOTCH3;NOTCH1;TAF9;ZNF706;RBBP4;PLAGL1;ZNF704;TGS1;ZNF703;COX14;POLR2G;RBBP7;RPS27A;BRD7;POLR2J;POLR2K;NPM1;PRELID1;SMAD4;TAF12;NDUFA4;NR1D2;SSRP1;COX6C;PML;GATAD2A;RGCC;CYCS;CDK12;COX20;LAMTOR5
570	Pre-NOTCH Expression and Processing Homo sapiens R-HSA-1912422	1957-05-01	0.211946	0.415339	0	0	1.6283	2.52619	NOTCH3;NOTCH1;CCND1;ST3GAL4;EP300
571	TRAF6 Mediated Induction of proinflammatory cytokines Homo sapiens R-HSA-168180	1972-06-01	0.213367	0.417363	0	0	1.53973	2.37848	ATF1;PPP2R1A;TNIP2;MAP3K8;HMGB1;RPS27A
572	Homology Directed Repair Homo sapiens R-HSA-5693538	9/118	0.213726	0.417363	0	0	1.39905	2.15882	PPP4C;SUMO2;POLD2;UBE2V2;UBE2N;RNF8;NBN;TP53BP1;RPS27A
573	Formation of Incision Complex in GG-NER Homo sapiens R-HSA-5696395	1943-04-01	0.217734	0.422605	0	0	1.73649	2.64725	SUMO2;UBE2V2;UBE2N;RPS27A
574	Signaling by FGFR2 in disease Homo sapiens R-HSA-5655253	1943-04-01	0.217734	0.422605	0	0	1.73649	2.64725	POLR2G;HRAS;POLR2J;POLR2K
575	Activation of BH3-only proteins Homo sapiens R-HSA-114452	2023-03-29	0.21868	0.422605	0	0	1.95315	2.96907	YWHAQ;DYNLL1;YWHAG
576	mRNA Capping Homo sapiens R-HSA-72086	2023-03-29	0.21868	0.422605	0	0	1.95315	2.96907	POLR2G;POLR2J;POLR2K
577	Myogenesis Homo sapiens R-HSA-525793	2023-03-29	0.21868	0.422605	0	0	1.95315	2.96907	TCF12;CTNNB1;NEO1
578	CDO in myogenesis Homo sapiens R-HSA-375170	2023-03-29	0.21868	0.422605	0	0	1.95315	2.96907	TCF12;CTNNB1;NEO1
579	Toll Like Receptor 9 (TLR9) Cascade Homo sapiens R-HSA-168138	1988-07-01	0.220518	0.425421	0	0	1.46384	2.213	ATF1;PPP2R1A;TNIP2;UBE2N;MAP3K8;HMGB1;RPS27A
580	p75NTR signals via NF-kB Homo sapiens R-HSA-193639	2023-02-16	0.223904	0.42899	0	0	2.41755	3.61796	PRKCI;RPS27A
581	Spry regulation of FGF signaling Homo sapiens R-HSA-1295596	2023-02-16	0.223904	0.42899	0	0	2.41755	3.61796	PPP2R1A;RPS27A
582	Polo-like kinase mediated events Homo sapiens R-HSA-156711	2023-02-16	0.223904	0.42899	0	0	2.41755	3.61796	RBBP4;EP300
583	Metabolism of Angiotensinogen to Angiotensins Homo sapiens R-HSA-2022377	2023-02-16	0.223904	0.42899	0	0	2.41755	3.61796	CTSZ;AGT
584	Interleukin-1 signaling Homo sapiens R-HSA-446652	1944-04-01	0.229794	0.439521	0	0	1.69299	2.48967	TNIP2;UBE2N;MAP3K8;RPS27A
585	Amine compound SLC transporters Homo sapiens R-HSA-425428	2023-03-30	0.233674	0.444657	0	0	1.88071	2.73423	SLC6A6;SLC44A1;SLC44A2
586	Termination of translesion DNA synthesis Homo sapiens R-HSA-5656169	2023-03-30	0.233674	0.444657	0	0	1.88071	2.73423	POLD2;UBE2L6;RPS27A
587	Activated NOTCH1 Transmits Signal to the Nucleus Homo sapiens R-HSA-2122948	2023-03-30	0.233674	0.444657	0	0	1.88071	2.73423	NOTCH1;RPS27A;MIB1
588	ABC-family proteins mediated transport Homo sapiens R-HSA-382556	1945-04-01	0.242015	0.454393	0	0	1.65161	2.34323	EIF2S3;EIF2S2;ABCE1;EIF2S1
589	SUMOylation of RNA binding proteins Homo sapiens R-HSA-4570464	1945-04-01	0.242015	0.454393	0	0	1.65161	2.34323	NOP58;PCGF2;SUMO2;HNRNPC
590	Signaling by ERBB2 Homo sapiens R-HSA-1227986	1945-04-01	0.242015	0.454393	0	0	1.65161	2.34323	HSP90AA1;SHC1;RPS27A;HRAS
591	NRAGE signals death through JNK Homo sapiens R-HSA-193648	1945-04-01	0.242015	0.454393	0	0	1.65161	2.34323	ARHGEF9;TRIO;ARHGEF17;ARHGEF7
592	Rho GTPase cycle Homo sapiens R-HSA-194840	9/122	0.242062	0.454393	0	0	1.34924	1.91398	ARHGEF9;TRIO;ARHGEF17;ARHGDIB;ARHGAP1;MYO9B;ARHGEF7;MYO9A;RHOQ
593	MAP kinase activation in TLR cascade Homo sapiens R-HSA-450294	1960-05-01	0.243012	0.454393	0	0	1.53924	2.17748	ATF1;PPP2R1A;TNIP2;MAP3K8;RPS27A
594	TNF receptor superfamily (TNFSF) members mediating non-canonical NF-kB pathway Homo sapiens R-HSA-5676594	2023-02-17	0.244987	0.454393	0	0	2.25626	3.17355	TNFRSF12A;LTBR
595	Ras activation uopn Ca2+ infux through NMDA receptor Homo sapiens R-HSA-442982	2023-02-17	0.244987	0.454393	0	0	2.25626	3.17355	CALM1;HRAS
596	PKA activation in glucagon signalling Homo sapiens R-HSA-164378	2023-02-17	0.244987	0.454393	0	0	2.25626	3.17355	PRKAR2A;GNAS
597	Chylomicron-mediated lipid transport Homo sapiens R-HSA-174800	2023-02-17	0.244987	0.454393	0	0	2.25626	3.17355	P4HB;APOE
598	Mitotic Prophase Homo sapiens R-HSA-68875	8/107	0.248179	0.454393	0	0	1.36871	1.90744	CTDNEP1;SET;PPP2R1A;GORASP2;NEK6;NEK7;H3F3A;SMC4
599	HS-GAG biosynthesis Homo sapiens R-HSA-2022928	2023-03-31	0.248842	0.454393	0	0	1.81345	2.52239	EXT1;SDC2;HS2ST1
600	Regulation of TNFR1 signaling Homo sapiens R-HSA-5357905	2023-03-31	0.248842	0.454393	0	0	1.81345	2.52239	SHARPIN;TRADD;RPS27A
601	Reversal of alkylation damage by DNA dioxygenases Homo sapiens R-HSA-73943	2023-01-05	0.249774	0.454393	0	0	4.22917	5.8667	ASCC3
602	Sodium-coupled phosphate cotransporters Homo sapiens R-HSA-427652	2023-01-05	0.249774	0.454393	0	0	4.22917	5.8667	SLC20A1
603	Negative regulation of TCF-dependent signaling by DVL-interacting proteins Homo sapiens R-HSA-5368598	2023-01-05	0.249774	0.454393	0	0	4.22917	5.8667	DVL3
604	APOBEC3G mediated resistance to HIV-1 infection Homo sapiens R-HSA-180689	2023-01-05	0.249774	0.454393	0	0	4.22917	5.8667	PPIA
605	Disinhibition of SNARE formation Homo sapiens R-HSA-114516	2023-01-05	0.249774	0.454393	0	0	4.22917	5.8667	STX4
606	Loss of Function of FBXW7 in Cancer and NOTCH1 Signaling Homo sapiens R-HSA-2644607	2023-01-05	0.249774	0.454393	0	0	4.22917	5.8667	NOTCH1
607	FBXW7 Mutants and NOTCH1 in Cancer Homo sapiens R-HSA-2644605	2023-01-05	0.249774	0.454393	0	0	4.22917	5.8667	NOTCH1
608	Activation of RAS in B cells Homo sapiens R-HSA-1169092	2023-01-05	0.249774	0.454393	0	0	4.22917	5.8667	HRAS
609	Cytochrome c-mediated apoptotic response Homo sapiens R-HSA-111461	2023-01-05	0.249774	0.454393	0	0	4.22917	5.8667	CYCS
610	Activation of caspases through apoptosome-mediated cleavage Homo sapiens R-HSA-111459	2023-01-05	0.249774	0.454393	0	0	4.22917	5.8667	CYCS
611	Beta oxidation of hexanoyl-CoA to butanoyl-CoA Homo sapiens R-HSA-77350	2023-01-05	0.249774	0.454393	0	0	4.22917	5.8667	HADHA
612	Beta oxidation of lauroyl-CoA to decanoyl-CoA-CoA Homo sapiens R-HSA-77310	2023-01-05	0.249774	0.454393	0	0	4.22917	5.8667	HADHA
613	Beta oxidation of octanoyl-CoA to hexanoyl-CoA Homo sapiens R-HSA-77348	2023-01-05	0.249774	0.454393	0	0	4.22917	5.8667	HADHA
614	Beta oxidation of decanoyl-CoA to octanoyl-CoA-CoA Homo sapiens R-HSA-77346	2023-01-05	0.249774	0.454393	0	0	4.22917	5.8667	HADHA
615	Cell death signalling via NRAGE, NRIF and NADE Homo sapiens R-HSA-204998	1961-05-01	0.253627	0.458291	0	0	1.51167	2.07385	ARHGEF9;TRIO;ARHGEF17;ARHGEF7;RPS27A
616	MyD88:Mal cascade initiated on plasma membrane Homo sapiens R-HSA-166058	1992-07-01	0.254154	0.458291	0	0	1.39466	1.91042	ATF1;PPP2R1A;TNIP2;UBE2N;MAP3K8;HMGB1;RPS27A
617	Toll Like Receptor TLR1:TLR2 Cascade Homo sapiens R-HSA-168179	1992-07-01	0.254154	0.458291	0	0	1.39466	1.91042	ATF1;PPP2R1A;TNIP2;UBE2N;MAP3K8;HMGB1;RPS27A
618	Toll Like Receptor TLR6:TLR2 Cascade Homo sapiens R-HSA-168188	1992-07-01	0.254154	0.458291	0	0	1.39466	1.91042	ATF1;PPP2R1A;TNIP2;UBE2N;MAP3K8;HMGB1;RPS27A
619	Toll Like Receptor 2 (TLR2) Cascade Homo sapiens R-HSA-181438	1992-07-01	0.254154	0.458291	0	0	1.39466	1.91042	ATF1;PPP2R1A;TNIP2;UBE2N;MAP3K8;HMGB1;RPS27A
620	DNA Damage Bypass Homo sapiens R-HSA-73893	1946-04-01	0.254378	0.458291	0	0	1.6122	2.207	VCP;POLD2;UBE2L6;RPS27A
621	Senescence-Associated Secretory Phenotype (SASP) Homo sapiens R-HSA-2559582	1977-06-01	0.259723	0.467167	0	0	1.43091	1.92907	CDKN2C;CDK4;CDC26;CDC27;H3F3A;RPS27A
622	Activation of Matrix Metalloproteinases Homo sapiens R-HSA-1592389	1932-03-01	0.264152	0.46963	0	0	1.75082	2.33074	MMP11;MMP14;TIMP1
623	Nuclear import of Rev protein Homo sapiens R-HSA-180746	1932-03-01	0.264152	0.46963	0	0	1.75082	2.33074	NPM1;KPNB1;RAN
624	Signaling by NOTCH2 Homo sapiens R-HSA-1980145	1932-03-01	0.264152	0.46963	0	0	1.75082	2.33074	EP300;RPS27A;MIB1
625	Signaling by Robo receptor Homo sapiens R-HSA-376176	1932-03-01	0.264152	0.46963	0	0	1.75082	2.33074	ABL2;PFN1;ROBO1
626	Miscellaneous transport and binding events Homo sapiens R-HSA-5223345	2023-02-18	0.266138	0.46963	0	0	2.11513	2.79989	ANKH;ADD3
627	TP53 Regulates Transcription of Genes Involved in G2 Cell Cycle Arrest Homo sapiens R-HSA-6804114	2023-02-18	0.266138	0.46963	0	0	2.11513	2.79989	PRMT1;EP300
628	RNA Polymerase III Chain Elongation Homo sapiens R-HSA-73780	2023-02-18	0.266138	0.46963	0	0	2.11513	2.79989	POLR3D;POLR2K
629	SHC-mediated cascade:FGFR3 Homo sapiens R-HSA-5654704	2023-02-18	0.266138	0.46963	0	0	2.11513	2.79989	SHC1;HRAS
630	Signaling by cytosolic FGFR1 fusion mutants Homo sapiens R-HSA-1839117	2023-02-18	0.266138	0.46963	0	0	2.11513	2.79989	CUX1;TRIM24
631	SHC1 events in ERBB2 signaling Homo sapiens R-HSA-1250196	2023-02-18	0.266138	0.46963	0	0	2.11513	2.79989	SHC1;HRAS
632	Tie2 Signaling Homo sapiens R-HSA-210993	2023-02-18	0.266138	0.46963	0	0	2.11513	2.79989	SHC1;HRAS
633	cGMP effects Homo sapiens R-HSA-418457	2023-02-18	0.266138	0.46963	0	0	2.11513	2.79989	PDE3A;PDE5A
634	Biosynthesis of the N-glycan precursor (dolichol lipid-linked oligosaccharide, LLO) and transfer to a nascent protein Homo sapiens R-HSA-446193	1978-06-01	0.269304	0.474469	0	0	1.41097	1.85106	CTSA;SRD5A3;GFPT1;PGM3;ST3GAL4;NANS
635	Sialic acid metabolism Homo sapiens R-HSA-4085001	1933-03-01	0.279572	0.48947	0	0	1.69237	2.15692	CTSA;ST3GAL4;NANS
636	Cargo concentration in the ER Homo sapiens R-HSA-5694530	1933-03-01	0.279572	0.48947	0	0	1.69237	2.15692	CTSZ;STX5;PREB
637	FGFR2 mutant receptor activation Homo sapiens R-HSA-1839126	1933-03-01	0.279572	0.48947	0	0	1.69237	2.15692	POLR2G;POLR2J;POLR2K
638	Detoxification of Reactive Oxygen Species Homo sapiens R-HSA-3299685	1933-03-01	0.279572	0.48947	0	0	1.69237	2.15692	GSTP1;CYCS;P4HB
639	Regulation of TP53 Activity through Methylation Homo sapiens R-HSA-6804760	2023-02-19	0.287283	0.498182	0	0	1.99061	2.48286	EP300;RPS27A
640	Translesion Synthesis by POLH Homo sapiens R-HSA-110320	2023-02-19	0.287283	0.498182	0	0	1.99061	2.48286	VCP;RPS27A
641	PCNA-Dependent Long Patch Base Excision Repair Homo sapiens R-HSA-5651801	2023-02-19	0.287283	0.498182	0	0	1.99061	2.48286	APEX1;POLD2
642	Phosphorylation of the APC/C Homo sapiens R-HSA-176412	2023-02-19	0.287283	0.498182	0	0	1.99061	2.48286	CDC26;CDC27
643	Conversion from APC/C:Cdc20 to APC/C:Cdh1 in late anaphase Homo sapiens R-HSA-176407	2023-02-19	0.287283	0.498182	0	0	1.99061	2.48286	CDC26;CDC27
644	HDL-mediated lipid transport Homo sapiens R-HSA-194223	2023-02-19	0.287283	0.498182	0	0	1.99061	2.48286	ABCA1;APOE
645	DNA Damage Reversal Homo sapiens R-HSA-73942	2023-01-06	0.291684	0.498182	0	0	3.38315	4.16833	ASCC3
646	SUMO is proteolytically processed Homo sapiens R-HSA-3065679	2023-01-06	0.291684	0.498182	0	0	3.38315	4.16833	SUMO2
647	Synthesis of Dolichyl-phosphate Homo sapiens R-HSA-446199	2023-01-06	0.291684	0.498182	0	0	3.38315	4.16833	SRD5A3
648	Sensing of DNA Double Strand Breaks Homo sapiens R-HSA-5693548	2023-01-06	0.291684	0.498182	0	0	3.38315	4.16833	NBN
649	SMAD2/3 Phosphorylation Motif Mutants in Cancer Homo sapiens R-HSA-3304356	2023-01-06	0.291684	0.498182	0	0	3.38315	4.16833	TGFBR1
650	Choline catabolism Homo sapiens R-HSA-6798163	2023-01-06	0.291684	0.498182	0	0	3.38315	4.16833	SLC44A1
651	mitochondrial fatty acid beta-oxidation of unsaturated fatty acids Homo sapiens R-HSA-77288	2023-01-06	0.291684	0.498182	0	0	3.38315	4.16833	HADHA
652	Acyl chain remodeling of CL Homo sapiens R-HSA-1482798	2023-01-06	0.291684	0.498182	0	0	3.38315	4.16833	HADHA
653	Transport and synthesis of PAPS Homo sapiens R-HSA-174362	2023-01-06	0.291684	0.498182	0	0	3.38315	4.16833	SLC35B2
654	Pyrimidine biosynthesis Homo sapiens R-HSA-500753	2023-01-06	0.291684	0.498182	0	0	3.38315	4.16833	DUT
655	Mitochondrial biogenesis Homo sapiens R-HSA-1592230	1949-04-01	0.292148	0.498212	0	0	1.50448	1.85126	POLG2;TGS1;PRKAG1;CYCS
656	Negative regulators of RIG-I/MDA5 signaling Homo sapiens R-HSA-936440	1934-03-01	0.295071	0.500142	0	0	1.63769	1.99887	RNF216;UBE2L6;RPS27A
657	EPHA-mediated growth cone collapse Homo sapiens R-HSA-3928663	1934-03-01	0.295071	0.500142	0	0	1.63769	1.99887	HSP90AA1;MYH9;PTK2
658	Lipoprotein metabolism Homo sapiens R-HSA-174824	1934-03-01	0.295071	0.500142	0	0	1.63769	1.99887	ABCA1;APOE;P4HB
659	Purine metabolism Homo sapiens R-HSA-73847	1934-03-01	0.295071	0.500142	0	0	1.63769	1.99887	IMPDH2;GMPS;ADSS
660	MyD88-independent TLR3/TLR4 cascade Homo sapiens R-HSA-166166	1997-07-01	0.298103	0.502952	0	0	1.31683	1.59378	ATF1;PPP2R1A;TNIP2;UBE2N;MAP3K8;HMGB1;RPS27A
661	Toll Like Receptor 3 (TLR3) Cascade Homo sapiens R-HSA-168164	1997-07-01	0.298103	0.502952	0	0	1.31683	1.59378	ATF1;PPP2R1A;TNIP2;UBE2N;MAP3K8;HMGB1;RPS27A
662	TRIF-mediated TLR3/TLR4 signaling Homo sapiens R-HSA-937061	1997-07-01	0.298103	0.502952	0	0	1.31683	1.59378	ATF1;PPP2R1A;TNIP2;UBE2N;MAP3K8;HMGB1;RPS27A
663	COPI-dependent Golgi-to-ER retrograde traffic Homo sapiens R-HSA-6811434	1981-06-01	0.298529	0.502952	0	0	1.35431	1.63721	KDELR1;TMED3;COPG1;KIFAP3;COPZ1;ARF5
664	Metabolism of non-coding RNA Homo sapiens R-HSA-194441	1950-04-01	0.304907	0.512152	0	0	1.4717	1.74801	SNRPD2;TGS1;SNRPG;SNRPF
665	snRNP Assembly Homo sapiens R-HSA-191859	1950-04-01	0.304907	0.512152	0	0	1.4717	1.74801	SNRPD2;TGS1;SNRPG;SNRPF
666	eNOS activation and regulation Homo sapiens R-HSA-203765	2023-02-20	0.308357	0.515622	0	0	1.87992	2.21172	HSP90AA1;CALM1
667	Metabolism of nitric oxide Homo sapiens R-HSA-202131	2023-02-20	0.308357	0.515622	0	0	1.87992	2.21172	HSP90AA1;CALM1
668	Synthesis of PC Homo sapiens R-HSA-1483191	2023-02-20	0.308357	0.515622	0	0	1.87992	2.21172	SLC44A1;SLC44A2
669	Metabolism of vitamins and cofactors Homo sapiens R-HSA-196854	10/148	0.313699	0.52377	0	0	1.22704	1.42253	CYB5R3;MTHFD1L;MTHFD2;SHMT2;SDC2;NAMPT;QPRT;SLC2A3;MTR;APOE
670	Resolution of Sister Chromatid Cohesion Homo sapiens R-HSA-2500257	1999-07-01	0.316128	0.527038	0	0	1.28806	1.48334	RPS27;PPP2R1A;RAD21;PDS5B;BUB3;MAPRE1;CENPP
671	p75 NTR receptor-mediated signalling Homo sapiens R-HSA-193704	1983-06-01	0.318337	0.529928	0	0	1.31899	1.50978	PRKCI;ARHGEF9;TRIO;ARHGEF17;ARHGEF7;RPS27A
672	Macroautophagy Homo sapiens R-HSA-1632852	1967-05-01	0.319273	0.530696	0	0	1.36495	1.55837	CHMP2B;PRKAG1;WIPI2;DYNLL1;LAMTOR5
673	RNA Polymerase III Transcription Initiation Homo sapiens R-HSA-76046	1936-03-01	0.32619	0.531627	0	0	1.53827	1.72329	SNAPC3;POLR3D;POLR2K
674	Nef-mediates down modulation of cell surface receptors by recruiting them to clathrin adapters Homo sapiens R-HSA-164938	2023-02-21	0.329303	0.531627	0	0	1.78088	1.97816	AP1S1;AP2A1
675	NOTCH2 Activation and Transmission of Signal to the Nucleus Homo sapiens R-HSA-2979096	2023-02-21	0.329303	0.531627	0	0	1.78088	1.97816	RPS27A;MIB1
676	SHC-mediated cascade:FGFR1 Homo sapiens R-HSA-5654688	2023-02-21	0.329303	0.531627	0	0	1.78088	1.97816	SHC1;HRAS
677	CD209 (DC-SIGN) signaling Homo sapiens R-HSA-5621575	2023-02-21	0.329303	0.531627	0	0	1.78088	1.97816	EP300;HRAS
678	RHO GTPases activate PAKs Homo sapiens R-HSA-5627123	2023-02-21	0.329303	0.531627	0	0	1.78088	1.97816	MYH9;CALM1
679	COPII (Coat Protein 2) Mediated Vesicle Transport Homo sapiens R-HSA-204005	1968-05-01	0.330438	0.531627	0	0	1.34321	1.48739	ANKRD28;CTSZ;STX5;PREB;SEC22C
680	Amyloid fiber formation Homo sapiens R-HSA-977225	1968-05-01	0.330438	0.531627	0	0	1.34321	1.48739	BACE1;H3F3A;UBE2L6;RPS27A;ITM2B
681	Deposition of new CENPA-containing nucleosomes at the centromere Homo sapiens R-HSA-606279	1952-04-01	0.330581	0.531627	0	0	1.41023	1.56099	NPM1;RBBP4;RBBP7;CENPP
682	Nucleosome assembly Homo sapiens R-HSA-774815	1952-04-01	0.330581	0.531627	0	0	1.41023	1.56099	NPM1;RBBP4;RBBP7;CENPP
683	POLB-Dependent Long Patch Base Excision Repair Homo sapiens R-HSA-110362	2023-01-07	0.331255	0.531627	0	0	2.81915	3.11478	APEX1
684	2-LTR circle formation Homo sapiens R-HSA-164843	2023-01-07	0.331255	0.531627	0	0	2.81915	3.11478	XRCC4
685	Nef Mediated CD8 Down-regulation Homo sapiens R-HSA-182218	2023-01-07	0.331255	0.531627	0	0	2.81915	3.11478	AP2A1
686	NrCAM interactions Homo sapiens R-HSA-447038	2023-01-07	0.331255	0.531627	0	0	2.81915	3.11478	NRP2
687	Regulation of gene expression in late stage (branching morphogenesis) pancreatic bud precursor cells Homo sapiens R-HSA-210744	2023-01-07	0.331255	0.531627	0	0	2.81915	3.11478	NOTCH1
688	Signaling by NOTCH1 t(7;9)(NOTCH1:M1580 K2555) Translocation Mutant Homo sapiens R-HSA-2660825	2023-01-07	0.331255	0.531627	0	0	2.81915	3.11478	NOTCH1
689	Constitutive Signaling by NOTCH1 t(7;9)(NOTCH1:M1580 K2555) Translocation Mutant Homo sapiens R-HSA-2660826	2023-01-07	0.331255	0.531627	0	0	2.81915	3.11478	NOTCH1
690	PTK6 promotes HIF1A stabilization Homo sapiens R-HSA-8857538	2023-01-07	0.331255	0.531627	0	0	2.81915	3.11478	GPNMB
691	PP2A-mediated dephosphorylation of key metabolic factors Homo sapiens R-HSA-163767	2023-01-07	0.331255	0.531627	0	0	2.81915	3.11478	PPP2R1A
692	CREB phosphorylation Homo sapiens R-HSA-199920	2023-01-07	0.331255	0.531627	0	0	2.81915	3.11478	ATF1
693	Apoptotic factor-mediated response Homo sapiens R-HSA-111471	2023-01-07	0.331255	0.531627	0	0	2.81915	3.11478	CYCS
694	Loss of Function of TGFBR1 in Cancer Homo sapiens R-HSA-3656534	2023-01-07	0.331255	0.531627	0	0	2.81915	3.11478	TGFBR1
695	TGFBR1 KD Mutants in Cancer Homo sapiens R-HSA-3656532	2023-01-07	0.331255	0.531627	0	0	2.81915	3.11478	TGFBR1
696	Phosphate bond hydrolysis by NUDT proteins Homo sapiens R-HSA-2393930	2023-01-07	0.331255	0.531627	0	0	2.81915	3.11478	NUDT1
697	Gene Silencing by RNA Homo sapiens R-HSA-211000	7/101	0.334339	0.535806	0	0	1.26052	1.38103	HSP90AA1;PRKRA;H3F3A;POLR2G;POLR2J;POLR2K;RAN
698	Apoptotic cleavage of cellular proteins Homo sapiens R-HSA-111465	1937-03-01	0.341757	0.546909	0	0	1.49295	1.60292	FNTA;CTNNB1;PTK2
699	Resolution of AP sites via the multiple-nucleotide patch replacement pathway Homo sapiens R-HSA-110373	2023-02-22	0.350068	0.558609	0	0	1.69175	1.7757	APEX1;POLD2
700	Nephrin interactions Homo sapiens R-HSA-373753	2023-02-22	0.350068	0.558609	0	0	1.69175	1.7757	ACTN1;ACTN4
701	Signaling by FGFR1 in disease Homo sapiens R-HSA-5655302	1938-03-01	0.357295	0.568516	0	0	1.45022	1.49256	CUX1;TRIM24;HRAS
702	MAP2K and MAPK activation Homo sapiens R-HSA-5674135	1938-03-01	0.357295	0.568516	0	0	1.45022	1.49256	FN1;TLN1;HRAS
703	Neurotransmitter Clearance In The Synaptic Cleft Homo sapiens R-HSA-112311	2023-01-08	0.368618	0.579108	0	0	2.41628	2.41144	COMT
704	Insulin-like Growth Factor-2 mRNA Binding Proteins (IGF2BPs/IMPs/VICKZs) bind RNA Homo sapiens R-HSA-428359	2023-01-08	0.368618	0.579108	0	0	2.41628	2.41144	MYC
705	Synthesis of diphthamide-EEF2 Homo sapiens R-HSA-5358493	2023-01-08	0.368618	0.579108	0	0	2.41628	2.41144	EEF2
706	AMPK inhibits chREBP transcriptional activation activity Homo sapiens R-HSA-163680	2023-01-08	0.368618	0.579108	0	0	2.41628	2.41144	ADIPOR1
707	Downregulation of ERBB4 signaling Homo sapiens R-HSA-1253288	2023-01-08	0.368618	0.579108	0	0	2.41628	2.41144	RPS27A
708	Cross-presentation of particulate exogenous antigens (phagosomes) Homo sapiens R-HSA-1236973	2023-01-08	0.368618	0.579108	0	0	2.41628	2.41144	ITGAV
709	mitochondrial fatty acid beta-oxidation of saturated fatty acids Homo sapiens R-HSA-77286	2023-01-08	0.368618	0.579108	0	0	2.41628	2.41144	HADHA
710	ChREBP activates metabolic gene expression Homo sapiens R-HSA-163765	2023-01-08	0.368618	0.579108	0	0	2.41628	2.41144	ACLY
711	Nicotinamide salvaging Homo sapiens R-HSA-197264	2023-01-08	0.368618	0.579108	0	0	2.41628	2.41144	NAMPT
712	Gap-filling DNA repair synthesis and ligation in GG-NER Homo sapiens R-HSA-5696397	2023-02-23	0.370609	0.57979	0	0	1.6111	1.5992	POLD2;RPS27A
713	RAF-independent MAPK1/3 activation Homo sapiens R-HSA-112409	2023-02-23	0.370609	0.57979	0	0	1.6111	1.5992	DUSP1;PEA15
714	SHC-mediated cascade:FGFR4 Homo sapiens R-HSA-5654719	2023-02-23	0.370609	0.57979	0	0	1.6111	1.5992	SHC1;HRAS
715	Gamma carboxylation, hypusine formation and arylsulfatase activation Homo sapiens R-HSA-163841	1939-03-01	0.37278	0.582372	0	0	1.40986	1.3912	EIF5A;ICMT;EEF2
716	Transcriptional regulation by small RNAs Homo sapiens R-HSA-5578749	1972-05-01	0.375358	0.58558	0	0	1.26275	1.23734	H3F3A;POLR2G;POLR2J;POLR2K;RAN
717	Toll-Like Receptors Cascades Homo sapiens R-HSA-168898	9/140	0.381309	0.594034	0	0	1.16273	1.12104	ATF1;PPP2R1A;CTSL;TNIP2;UBE2N;MAP3K8;HMGB1;RPS27A;CTSB
718	NoRC negatively regulates rRNA expression Homo sapiens R-HSA-427413	1973-05-01	0.386605	0.601445	0	0	1.24412	1.18235	TAF1D;H3F3A;SAP18;BAZ2A;POLR2K
719	PRC2 methylates histones and DNA Homo sapiens R-HSA-212300	1940-03-01	0.388192	0.602237	0	0	1.37168	1.29796	RBBP4;H3F3A;RBBP7
720	Transcriptional activation of mitochondrial biogenesis Homo sapiens R-HSA-2151201	1940-03-01	0.388192	0.602237	0	0	1.37168	1.29796	POLG2;TGS1;CYCS
721	Nuclear Events (kinase and transcription factor activation) Homo sapiens R-HSA-198725	2023-02-24	0.390884	0.604733	0	0	1.53779	1.44451	ATF1;PPP2R1A
722	IKK complex recruitment mediated by RIP1 Homo sapiens R-HSA-937041	2023-02-24	0.390884	0.604733	0	0	1.53779	1.44451	UBE2N;RPS27A
723	RNA Polymerase I Chain Elongation Homo sapiens R-HSA-73777	1957-04-01	0.394968	0.610207	0	0	1.27685	1.18613	TAF1D;CBX3;H3F3A;POLR2K
724	Transport of Mature Transcript to Cytoplasm Homo sapiens R-HSA-72202	1974-05-01	0.397839	0.610487	0	0	1.22602	1.13003	FIP1L1;SRSF3;SRSF4;SRSF7;SRSF9
725	Binding and Uptake of Ligands by Scavenger Receptors Homo sapiens R-HSA-2173782	1974-05-01	0.397839	0.610487	0	0	1.22602	1.13003	HSP90AA1;HSPH1;COL4A2;COL4A1;APOE
726	Oxidative Stress Induced Senescence Homo sapiens R-HSA-2559580	1991-06-01	0.398869	0.610487	0	0	1.19435	1.09775	CDKN2C;RBBP4;CDK4;H3F3A;RBBP7;RPS27A
727	Condensation of Prophase Chromosomes Homo sapiens R-HSA-2299718	1941-03-01	0.40351	0.610487	0	0	1.33551	1.21205	SET;H3F3A;SMC4
728	TNF signaling Homo sapiens R-HSA-75893	1941-03-01	0.40351	0.610487	0	0	1.33551	1.21205	SHARPIN;TRADD;RPS27A
729	Organic cation transport Homo sapiens R-HSA-549127	2023-01-09	0.403894	0.610487	0	0	2.11414	1.91668	RUNX1
730	Transport of nucleotide sugars Homo sapiens R-HSA-727802	2023-01-09	0.403894	0.610487	0	0	2.11414	1.91668	SLC35B2
731	Displacement of DNA glycosylase by APEX1 Homo sapiens R-HSA-110357	2023-01-09	0.403894	0.610487	0	0	2.11414	1.91668	APEX1
732	Nef Mediated CD4 Down-regulation Homo sapiens R-HSA-167590	2023-01-09	0.403894	0.610487	0	0	2.11414	1.91668	AP2A1
733	AKT phosphorylates targets in the nucleus Homo sapiens R-HSA-198693	2023-01-09	0.403894	0.610487	0	0	2.11414	1.91668	RPS6KB2
734	PTK6 Regulates RTKs and Their Effectors AKT1 and DOK1 Homo sapiens R-HSA-8849469	2023-01-09	0.403894	0.610487	0	0	2.11414	1.91668	RPS27A
735	EGFR Transactivation by Gastrin Homo sapiens R-HSA-2179392	2023-01-09	0.403894	0.610487	0	0	2.11414	1.91668	HRAS
736	Small interfering RNA (siRNA) biogenesis Homo sapiens R-HSA-426486	2023-01-09	0.403894	0.610487	0	0	2.11414	1.91668	PRKRA
737	RHO GTPases Activate Rhotekin and Rhophilins Homo sapiens R-HSA-5666185	2023-01-09	0.403894	0.610487	0	0	2.11414	1.91668	TAX1BP3
738	Inactivation of Cdc42 and Rac Homo sapiens R-HSA-428543	2023-01-09	0.403894	0.610487	0	0	2.11414	1.91668	ROBO1
739	Pentose phosphate pathway (hexose monophosphate shunt) Homo sapiens R-HSA-71336	2023-01-09	0.403894	0.610487	0	0	2.11414	1.91668	TKT
740	B-WICH complex positively regulates rRNA expression Homo sapiens R-HSA-5250924	1958-04-01	0.407769	0.615511	0	0	1.25314	1.12413	TAF1D;H3F3A;EP300;POLR2K
741	Amino acid synthesis and interconversion (transamination) Homo sapiens R-HSA-70614	2023-02-25	0.41086	0.616842	0	0	1.47085	1.30833	PYCR1;PHGDH
742	ATF4 activates genes Homo sapiens R-HSA-380994	2023-02-25	0.41086	0.616842	0	0	1.47085	1.30833	DIS3;ATF4
743	RAF activation Homo sapiens R-HSA-5673000	2023-02-25	0.41086	0.616842	0	0	1.47085	1.30833	PPP2R1A;HRAS
744	Nitric oxide stimulates guanylate cyclase Homo sapiens R-HSA-392154	2023-02-25	0.41086	0.616842	0	0	1.47085	1.30833	PDE3A;PDE5A
745	Cellular Senescence Homo sapiens R-HSA-2559583	10/161	0.411413	0.616843	0	0	1.12062	0.99529	CDKN2C;RBBP4;CDK4;CDC26;CDC27;H3F3A;ID1;NBN;RBBP7;RPS27A
746	Viral Messenger RNA Synthesis Homo sapiens R-HSA-168325	1942-03-01	0.418714	0.625273	0	0	1.3012	1.13278	POLR2G;POLR2J;POLR2K
747	Glucagon-like Peptide-1 (GLP1) regulates insulin secretion Homo sapiens R-HSA-381676	1942-03-01	0.418714	0.625273	0	0	1.3012	1.13278	PRKAR2A;KCNS3;GNAS
748	BMAL1:CLOCK,NPAS2 activates circadian gene expression Homo sapiens R-HSA-1368108	1942-03-01	0.418714	0.625273	0	0	1.3012	1.13278	TGS1;NAMPT;EP300
749	Negative epigenetic regulation of rRNA expression Homo sapiens R-HSA-5250941	1976-05-01	0.420237	0.626709	0	0	1.19136	1.03283	TAF1D;H3F3A;SAP18;BAZ2A;POLR2K
750	SLC-mediated transmembrane transport Homo sapiens R-HSA-425407	16/268	0.428422	0.628513	0	0	1.07441	0.910717	SLC35B2;SLC16A1;SLC44A1;SLC44A2;SLC20A1;SLC39A10;SLC2A3;RUNX1;HK1;SLC6A6;SLCO3A1;HEPH;BSG;SLC39A6;SLC39A7;CALM1
751	Recycling pathway of L1 Homo sapiens R-HSA-437239	2023-02-26	0.430507	0.628513	0	0	1.40949	1.18791	CLTA;AP2A1
752	Regulation of Hypoxia-inducible Factor (HIF) by oxygen Homo sapiens R-HSA-1234174	2023-02-26	0.430507	0.628513	0	0	1.40949	1.18791	EP300;RPS27A
753	Cellular response to hypoxia Homo sapiens R-HSA-2262749	2023-02-26	0.430507	0.628513	0	0	1.40949	1.18791	EP300;RPS27A
754	SHC-mediated cascade:FGFR2 Homo sapiens R-HSA-5654699	2023-02-26	0.430507	0.628513	0	0	1.40949	1.18791	SHC1;HRAS
755	TNFR1-induced NFkappaB signaling pathway Homo sapiens R-HSA-5357956	2023-02-26	0.430507	0.628513	0	0	1.40949	1.18791	SHARPIN;TRADD
756	CaM pathway Homo sapiens R-HSA-111997	2023-02-26	0.430507	0.628513	0	0	1.40949	1.18791	PRKAR2A;CALM1
757	Calmodulin induced events Homo sapiens R-HSA-111933	2023-02-26	0.430507	0.628513	0	0	1.40949	1.18791	PRKAR2A;CALM1
758	RHO GTPases activate PKNs Homo sapiens R-HSA-5625740	1960-04-01	0.433193	0.628513	0	0	1.20825	1.01079	YWHAQ;H3F3A;MYH9;YWHAG
759	Activated TLR4 signalling Homo sapiens R-HSA-166054	7/112	0.435852	0.628513	0	0	1.12781	0.93659	ATF1;PPP2R1A;TNIP2;UBE2N;MAP3K8;HMGB1;RPS27A
760	Nef mediated downregulation of MHC class I complex cell surface expression Homo sapiens R-HSA-164940	2023-01-10	0.437202	0.628513	0	0	1.87913	1.55472	AP1S1
761	Activation of Ca-permeable Kainate Receptor Homo sapiens R-HSA-451308	2023-01-10	0.437202	0.628513	0	0	1.87913	1.55472	CALM1
762	Ionotropic activity of Kainate Receptors Homo sapiens R-HSA-451306	2023-01-10	0.437202	0.628513	0	0	1.87913	1.55472	CALM1
763	ATF6-alpha activates chaperone genes Homo sapiens R-HSA-381183	2023-01-10	0.437202	0.628513	0	0	1.87913	1.55472	ATF4
764	Activation of PPARGC1A (PGC-1alpha) by phosphorylation Homo sapiens R-HSA-2151209	2023-01-10	0.437202	0.628513	0	0	1.87913	1.55472	PRKAG1
765	HDR through MMEJ (alt-NHEJ) Homo sapiens R-HSA-5685939	2023-01-10	0.437202	0.628513	0	0	1.87913	1.55472	NBN
766	Removal of the Flap Intermediate from the C-strand Homo sapiens R-HSA-174437	2023-01-10	0.437202	0.628513	0	0	1.87913	1.55472	POLD2
767	Signal attenuation Homo sapiens R-HSA-74749	2023-01-10	0.437202	0.628513	0	0	1.87913	1.55472	SHC1
768	IRAK2 mediated activation of TAK1 complex upon TLR7/8 or 9 stimulation Homo sapiens R-HSA-975163	2023-01-10	0.437202	0.628513	0	0	1.87913	1.55472	RPS27A
769	IRAK2 mediated activation of TAK1 complex Homo sapiens R-HSA-937042	2023-01-10	0.437202	0.628513	0	0	1.87913	1.55472	RPS27A
770	Regulation of gene expression by Hypoxia-inducible Factor Homo sapiens R-HSA-1234158	2023-01-10	0.437202	0.628513	0	0	1.87913	1.55472	EP300
771	MASTL Facilitates Mitotic Progression Homo sapiens R-HSA-2465910	2023-01-10	0.437202	0.628513	0	0	1.87913	1.55472	PPP2R1A
772	Signaling by FGFR3 fusions in cancer Homo sapiens R-HSA-8853334	2023-01-10	0.437202	0.628513	0	0	1.87913	1.55472	HRAS
773	IRAK1 recruits IKK complex Homo sapiens R-HSA-937039	2023-01-10	0.437202	0.628513	0	0	1.87913	1.55472	UBE2N
774	IRAK1 recruits IKK complex upon TLR7/8 or 9 stimulation Homo sapiens R-HSA-975144	2023-01-10	0.437202	0.628513	0	0	1.87913	1.55472	UBE2N
775	Synthesis of pyrophosphates in the cytosol Homo sapiens R-HSA-1855167	2023-01-10	0.437202	0.628513	0	0	1.87913	1.55472	NUDT4
776	Synthesis of PIPs at the late endosome membrane Homo sapiens R-HSA-1660517	2023-01-10	0.437202	0.628513	0	0	1.87913	1.55472	MTMR2
777	Ligand-independent caspase activation via DCC Homo sapiens R-HSA-418889	2023-01-10	0.437202	0.628513	0	0	1.87913	1.55472	UNC5B
778	Inositol phosphate metabolism Homo sapiens R-HSA-1483249	1944-03-01	0.448714	0.642487	0	0	1.2376	0.991771	INPP4B;CALM1;NUDT4
779	RNA Polymerase III Transcription Initiation From Type 2 Promoter Homo sapiens R-HSA-76066	2023-02-27	0.449799	0.642487	0	0	1.35304	1.08102	POLR3D;POLR2K
780	Caspase activation via extrinsic apoptotic signalig pathway Homo sapiens R-HSA-5357769	2023-02-27	0.449799	0.642487	0	0	1.35304	1.08102	UNC5B;TRADD
781	CREB phosphorylation through the activation of Ras Homo sapiens R-HSA-442742	2023-02-27	0.449799	0.642487	0	0	1.35304	1.08102	CALM1;HRAS
782	RORA activates gene expression Homo sapiens R-HSA-1368082	2023-02-27	0.449799	0.642487	0	0	1.35304	1.08102	TGS1;EP300
783	RIG-I/MDA5 mediated induction of IFN-alpha/beta pathways Homo sapiens R-HSA-168928	1979-05-01	0.453533	0.645566	0	0	1.14288	0.903656	RNF216;EP300;UBE2L6;HMGB1;RPS27A
784	Diseases associated with O-glycosylation of proteins Homo sapiens R-HSA-3906995	1962-04-01	0.458307	0.645566	0	0	1.16647	0.910094	SEMA5A;NOTCH3;NOTCH1;DAG1
785	Diseases of metabolism Homo sapiens R-HSA-5668914	1945-03-01	0.463479	0.645566	0	0	1.20807	0.928997	MTR;RPS27A;GYG1
786	Regulation of insulin secretion Homo sapiens R-HSA-422356	1980-05-01	0.464521	0.645566	0	0	1.12758	0.864568	PRKAR2A;KCNS3;GNAS;ARL2;CACNA1C
787	Uptake and function of anthrax toxins Homo sapiens R-HSA-5210891	2023-01-11	0.46865	0.645566	0	0	1.69113	1.28171	CALM1
788	Transport of organic anions Homo sapiens R-HSA-879518	2023-01-11	0.46865	0.645566	0	0	1.69113	1.28171	SLCO3A1
789	Processive synthesis on the C-strand of the telomere Homo sapiens R-HSA-174414	2023-01-11	0.46865	0.645566	0	0	1.69113	1.28171	POLD2
790	Signaling by NOTCH3 Homo sapiens R-HSA-1980148	2023-01-11	0.46865	0.645566	0	0	1.69113	1.28171	NOTCH3
791	Membrane binding and targetting of GAG proteins Homo sapiens R-HSA-174490	2023-01-11	0.46865	0.645566	0	0	1.69113	1.28171	RPS27A
792	Synthesis And Processing Of GAG, GAGPOL Polyproteins Homo sapiens R-HSA-174495	2023-01-11	0.46865	0.645566	0	0	1.69113	1.28171	RPS27A
793	Signaling by FGFR4 in disease Homo sapiens R-HSA-5655291	2023-01-11	0.46865	0.645566	0	0	1.69113	1.28171	HRAS
794	TRAF6 mediated IRF7 activation in TLR7/8 or 9 signaling Homo sapiens R-HSA-975110	2023-01-11	0.46865	0.645566	0	0	1.69113	1.28171	UBE2N
795	CASP8 activity is inhibited Homo sapiens R-HSA-5218900	2023-01-11	0.46865	0.645566	0	0	1.69113	1.28171	TRADD
796	Regulation by c-FLIP Homo sapiens R-HSA-3371378	2023-01-11	0.46865	0.645566	0	0	1.69113	1.28171	TRADD
797	Dimerization of procaspase-8 Homo sapiens R-HSA-69416	2023-01-11	0.46865	0.645566	0	0	1.69113	1.28171	TRADD
798	Sodium/Calcium exchangers Homo sapiens R-HSA-425561	2023-01-11	0.46865	0.645566	0	0	1.69113	1.28171	CALM1
799	Synthesis of IP2, IP, and Ins in the cytosol Homo sapiens R-HSA-1855183	2023-01-11	0.46865	0.645566	0	0	1.69113	1.28171	INPP4B
800	Apoptotic cleavage of cell adhesion proteins Homo sapiens R-HSA-351906	2023-01-11	0.46865	0.645566	0	0	1.69113	1.28171	CTNNB1
801	Defects in cobalamin (B12) metabolism Homo sapiens R-HSA-3296469	2023-01-11	0.46865	0.645566	0	0	1.69113	1.28171	MTR
802	Androgen biosynthesis Homo sapiens R-HSA-193048	2023-01-11	0.46865	0.645566	0	0	1.69113	1.28171	SRD5A3
803	Tryptophan catabolism Homo sapiens R-HSA-71240	2023-01-11	0.46865	0.645566	0	0	1.69113	1.28171	TDO2
804	Response to metal ions Homo sapiens R-HSA-5660526	2023-01-11	0.46865	0.645566	0	0	1.69113	1.28171	MT1E
805	Metallothioneins bind metals Homo sapiens R-HSA-5661231	2023-01-11	0.46865	0.645566	0	0	1.69113	1.28171	MT1E
806	Gap junction trafficking Homo sapiens R-HSA-190828	2023-02-28	0.468714	0.645566	0	0	1.30093	0.985796	GJA1;CLTA
807	The role of Nef in HIV-1 replication and disease pathogenesis Homo sapiens R-HSA-164952	2023-02-28	0.468714	0.645566	0	0	1.30093	0.985796	AP1S1;AP2A1
808	Energy dependent regulation of mTOR by LKB1-AMPK Homo sapiens R-HSA-380972	2023-02-28	0.468714	0.645566	0	0	1.30093	0.985796	PRKAG1;LAMTOR5
809	RNA Polymerase III Transcription Initiation From Type 1 Promoter Homo sapiens R-HSA-76061	2023-02-28	0.468714	0.645566	0	0	1.30093	0.985796	POLR3D;POLR2K
810	Recognition of DNA damage by PCNA-containing replication complex Homo sapiens R-HSA-110314	2023-02-28	0.468714	0.645566	0	0	1.30093	0.985796	POLD2;RPS27A
811	Ca-dependent events Homo sapiens R-HSA-111996	2023-02-28	0.468714	0.645566	0	0	1.30093	0.985796	PRKAR2A;CALM1
812	Opioid Signalling Homo sapiens R-HSA-111885	1981-05-01	0.475442	0.654025	0	0	1.11268	0.827291	PPP3CB;PPP2R1A;PRKAR2A;CALM1;PPP1CA
813	Surfactant metabolism Homo sapiens R-HSA-5683826	2029-02-01	0.487235	0.668602	0	0	1.25268	0.900689	LMCD1;CKAP4
814	Negative regulation of FGFR3 signaling Homo sapiens R-HSA-5654732	2029-02-01	0.487235	0.668602	0	0	1.25268	0.900689	PPP2R1A;RPS27A
815	Antigen activates B Cell Receptor (BCR) leading to generation of second messengers Homo sapiens R-HSA-983695	1947-03-01	0.492467	0.673908	0	0	1.15303	0.816724	SHC1;CBLB;CALM1
816	Defective EXT2 causes exostoses 2 Homo sapiens R-HSA-3656237	2023-01-12	0.498342	0.673908	0	0	1.53731	1.07069	SDC2
817	Defective EXT1 causes exostoses 1, TRPS2 and CHDS Homo sapiens R-HSA-3656253	2023-01-12	0.498342	0.673908	0	0	1.53731	1.07069	SDC2
818	Endosomal/Vacuolar pathway Homo sapiens R-HSA-1236977	2023-01-12	0.498342	0.673908	0	0	1.53731	1.07069	CTSL
819	ATF6-alpha activates chaperones Homo sapiens R-HSA-381033	2023-01-12	0.498342	0.673908	0	0	1.53731	1.07069	ATF4
820	mRNA decay by 3' to 5' exoribonuclease Homo sapiens R-HSA-429958	2023-01-12	0.498342	0.673908	0	0	1.53731	1.07069	DIS3
821	Inhibition of replication initiation of damaged DNA by RB1/E2F1 Homo sapiens R-HSA-113501	2023-01-12	0.498342	0.673908	0	0	1.53731	1.07069	PPP2R1A
822	NOTCH2 intracellular domain regulates transcription Homo sapiens R-HSA-2197563	2023-01-12	0.498342	0.673908	0	0	1.53731	1.07069	EP300
823	ERKs are inactivated Homo sapiens R-HSA-202670	2023-01-12	0.498342	0.673908	0	0	1.53731	1.07069	PPP2R1A
824	PECAM1 interactions Homo sapiens R-HSA-210990	2023-01-12	0.498342	0.673908	0	0	1.53731	1.07069	ITGAV
825	Reduction of cytosolic Ca++ levels Homo sapiens R-HSA-418359	2023-01-12	0.498342	0.673908	0	0	1.53731	1.07069	CALM1
826	The NLRP3 inflammasome Homo sapiens R-HSA-844456	2023-01-12	0.498342	0.673908	0	0	1.53731	1.07069	HSP90AB1
827	Gap junction trafficking and regulation Homo sapiens R-HSA-157858	1930-02-01	0.505347	0.680087	0	0	1.20788	0.82439	GJA1;CLTA
828	RNA Polymerase I Promoter Escape Homo sapiens R-HSA-73772	1930-02-01	0.505347	0.680087	0	0	1.20788	0.82439	TAF1D;POLR2K
829	MAPK targets/ Nuclear events mediated by MAP kinases Homo sapiens R-HSA-450282	1930-02-01	0.505347	0.680087	0	0	1.20788	0.82439	ATF1;PPP2R1A
830	Tight junction interactions Homo sapiens R-HSA-420029	1930-02-01	0.505347	0.680087	0	0	1.20788	0.82439	PRKCI;PARD3
831	Death Receptor Signalling Homo sapiens R-HSA-73887	1948-03-01	0.506667	0.681044	0	0	1.12735	0.766485	SHARPIN;TRADD;RPS27A
832	Glycerophospholipid biosynthesis Homo sapiens R-HSA-1483206	6/102	0.508105	0.682156	0	0	1.05687	0.715574	HADHA;SLC44A1;SLC44A2;CPNE1;CPNE3;AGPAT2
833	Meiosis Homo sapiens R-HSA-1500620	1985-05-01	0.518322	0.690097	0	0	1.05682	0.694501	CDK4;RAD21;H3F3A;NBN;HSPA2
834	Trafficking of AMPA receptors Homo sapiens R-HSA-399719	1931-02-01	0.523037	0.690097	0	0	1.16617	0.755796	EPB41L1;AP2A1
835	Glutamate Binding, Activation of AMPA Receptors and Synaptic Plasticity Homo sapiens R-HSA-399721	1931-02-01	0.523037	0.690097	0	0	1.16617	0.755796	EPB41L1;AP2A1
836	Export of Viral Ribonucleoproteins from Nucleus Homo sapiens R-HSA-168274	1931-02-01	0.523037	0.690097	0	0	1.16617	0.755796	RAN;HSPA1A
837	Negative regulation of FGFR4 signaling Homo sapiens R-HSA-5654733	1931-02-01	0.523037	0.690097	0	0	1.16617	0.755796	PPP2R1A;RPS27A
838	FGFR1 mutant receptor activation Homo sapiens R-HSA-1839124	1931-02-01	0.523037	0.690097	0	0	1.16617	0.755796	CUX1;TRIM24
839	Toll Like Receptor 4 (TLR4) Cascade Homo sapiens R-HSA-166016	7/122	0.526118	0.690097	0	0	1.02919	0.660975	ATF1;PPP2R1A;TNIP2;UBE2N;MAP3K8;HMGB1;RPS27A
840	Facilitative Na+-independent glucose transporters Homo sapiens R-HSA-428790	2023-01-13	0.526376	0.690097	0	0	1.40912	0.90429	SLC2A3
841	Cytosolic iron-sulfur cluster assembly Homo sapiens R-HSA-2564830	2023-01-13	0.526376	0.690097	0	0	1.40912	0.90429	CIAO1
842	Initiation of Nuclear Envelope Reformation Homo sapiens R-HSA-2995383	2023-01-13	0.526376	0.690097	0	0	1.40912	0.90429	PPP2R1A
843	Nuclear Envelope Reassembly Homo sapiens R-HSA-2995410	2023-01-13	0.526376	0.690097	0	0	1.40912	0.90429	PPP2R1A
844	IRF3-mediated induction of type I IFN Homo sapiens R-HSA-3270619	2023-01-13	0.526376	0.690097	0	0	1.40912	0.90429	PRKDC
845	NF-kB is activated and signals survival Homo sapiens R-HSA-209560	2023-01-13	0.526376	0.690097	0	0	1.40912	0.90429	RPS27A
846	Downregulation of ERBB2:ERBB3 signaling Homo sapiens R-HSA-1358803	2023-01-13	0.526376	0.690097	0	0	1.40912	0.90429	RPS27A
847	DEx/H-box helicases activate type I IFN and inflammatory cytokines production Homo sapiens R-HSA-3134963	2023-01-13	0.526376	0.690097	0	0	1.40912	0.90429	HMGB1
848	Advanced glycosylation endproduct receptor signaling Homo sapiens R-HSA-879415	2023-01-13	0.526376	0.690097	0	0	1.40912	0.90429	HMGB1
849	TNFR1-induced proapoptotic signaling Homo sapiens R-HSA-5357786	2023-01-13	0.526376	0.690097	0	0	1.40912	0.90429	TRADD
850	Signal regulatory protein (SIRP) family interactions Homo sapiens R-HSA-391160	2023-01-13	0.526376	0.690097	0	0	1.40912	0.90429	PTK2
851	Signaling by Activin Homo sapiens R-HSA-1502540	2023-01-13	0.526376	0.690097	0	0	1.40912	0.90429	SMAD4
852	GABA A receptor activation Homo sapiens R-HSA-977441	2023-01-13	0.526376	0.690097	0	0	1.40912	0.90429	ARHGEF9
853	Chromosome Maintenance Homo sapiens R-HSA-73886	1986-05-01	0.528812	0.692477	0	0	1.04372	0.664978	NPM1;RBBP4;POLD2;RBBP7;CENPP
854	Transport of Mature mRNA derived from an Intron-Containing Transcript Homo sapiens R-HSA-159236	1968-04-01	0.53103	0.694567	0	0	1.05677	0.66887	SRSF3;SRSF4;SRSF7;SRSF9
855	Factors involved in megakaryocyte development and platelet production Homo sapiens R-HSA-983231	8/141	0.53343	0.69689	0	0	1.01697	0.639092	DOCK6;CAPZB;PRKAR2A;H3F3A;DOCK7;EP300;KIFAP3;DOCK1
856	Platelet homeostasis Homo sapiens R-HSA-418346	1987-05-01	0.539199	0.702573	0	0	1.03094	0.636779	PPP2R1A;PDE3A;GNAS;PDE5A;CALM1
857	RNA Polymerase I Transcription Termination Homo sapiens R-HSA-73863	1932-02-01	0.540296	0.702573	0	0	1.12723	0.693969	TAF1D;POLR2K
858	Negative regulation of FGFR1 signaling Homo sapiens R-HSA-5654726	1932-02-01	0.540296	0.702573	0	0	1.12723	0.693969	PPP2R1A;RPS27A
859	DAG and IP3 signaling Homo sapiens R-HSA-1489509	1932-02-01	0.540296	0.702573	0	0	1.12723	0.693969	PRKAR2A;CALM1
860	Nuclear Envelope Breakdown Homo sapiens R-HSA-2980766	1951-03-01	0.547973	0.704941	0	0	1.05672	0.635648	CTDNEP1;NEK6;NEK7
861	Diseases of glycosylation Homo sapiens R-HSA-3781865	1988-05-01	0.549479	0.704941	0	0	1.01846	0.609839	SEMA5A;NOTCH3;NOTCH1;SDC2;DAG1
862	Organic cation/anion/zwitterion transport Homo sapiens R-HSA-549132	2023-01-14	0.552845	0.704941	0	0	1.30066	0.770872	RUNX1
863	Polymerase switching on the C-strand of the telomere Homo sapiens R-HSA-174411	2023-01-14	0.552845	0.704941	0	0	1.30066	0.770872	POLD2
864	Polymerase switching Homo sapiens R-HSA-69091	2023-01-14	0.552845	0.704941	0	0	1.30066	0.770872	POLD2
865	Leading Strand Synthesis Homo sapiens R-HSA-69109	2023-01-14	0.552845	0.704941	0	0	1.30066	0.770872	POLD2
866	Mismatch repair (MMR) directed by MSH2:MSH3 (MutSbeta) Homo sapiens R-HSA-5358606	2023-01-14	0.552845	0.704941	0	0	1.30066	0.770872	POLD2
867	Mismatch repair (MMR) directed by MSH2:MSH6 (MutSalpha) Homo sapiens R-HSA-5358565	2023-01-14	0.552845	0.704941	0	0	1.30066	0.770872	POLD2
868	Removal of the Flap Intermediate Homo sapiens R-HSA-69166	2023-01-14	0.552845	0.704941	0	0	1.30066	0.770872	POLD2
869	TRAF3-dependent IRF activation pathway Homo sapiens R-HSA-918233	2023-01-14	0.552845	0.704941	0	0	1.30066	0.770872	EP300
870	Regulation of necroptotic cell death Homo sapiens R-HSA-5675482	2023-01-14	0.552845	0.704941	0	0	1.30066	0.770872	TRADD
871	Golgi Cisternae Pericentriolar Stack Reorganization Homo sapiens R-HSA-162658	2023-01-14	0.552845	0.704941	0	0	1.30066	0.770872	GORASP2
872	SEMA3A-Plexin repulsion signaling by inhibiting Integrin adhesion Homo sapiens R-HSA-399955	2023-01-14	0.552845	0.704941	0	0	1.30066	0.770872	TLN1
873	Activation of Rac Homo sapiens R-HSA-428540	2023-01-14	0.552845	0.704941	0	0	1.30066	0.770872	ROBO1
874	Lysosphingolipid and LPA receptors Homo sapiens R-HSA-419408	2023-01-14	0.552845	0.704941	0	0	1.30066	0.770872	S1PR3
875	Synthesis of Prostaglandins (PG) and Thromboxanes (TX) Homo sapiens R-HSA-2162123	2023-01-14	0.552845	0.704941	0	0	1.30066	0.770872	PTGES3
876	Glutathione synthesis and recycling Homo sapiens R-HSA-174403	2023-01-14	0.552845	0.704941	0	0	1.30066	0.770872	GGCT
877	Sphingolipid de novo biosynthesis Homo sapiens R-HSA-1660661	1933-02-01	0.557117	0.707158	0	0	1.09081	0.638105	SPTLC1;SPHK1
878	Rev-mediated nuclear export of HIV RNA Homo sapiens R-HSA-165054	1933-02-01	0.557117	0.707158	0	0	1.09081	0.638105	RANBP1;RAN
879	Glucagon signaling in metabolic regulation Homo sapiens R-HSA-163359	1933-02-01	0.557117	0.707158	0	0	1.09081	0.638105	PRKAR2A;GNAS
880	Inactivation, recovery and regulation of the phototransduction cascade Homo sapiens R-HSA-2514859	1933-02-01	0.557117	0.707158	0	0	1.09081	0.638105	FNTA;CALM1
881	Lipid digestion, mobilization, and transport Homo sapiens R-HSA-73923	1971-04-01	0.565537	0.717032	0	0	1.00929	0.575277	ABCA1;APOE;P4HB;PPP1CA
882	Nuclear Pore Complex (NPC) Disassembly Homo sapiens R-HSA-3301854	1934-02-01	0.573495	0.720361	0	0	1.05667	0.587516	NEK6;NEK7
883	Negative regulation of FGFR2 signaling Homo sapiens R-HSA-5654727	1934-02-01	0.573495	0.720361	0	0	1.05667	0.587516	PPP2R1A;RPS27A
884	EGFR interacts with phospholipase C-gamma Homo sapiens R-HSA-212718	1934-02-01	0.573495	0.720361	0	0	1.05667	0.587516	PRKAR2A;CALM1
885	PLC-gamma1 signalling Homo sapiens R-HSA-167021	1934-02-01	0.573495	0.720361	0	0	1.05667	0.587516	PRKAR2A;CALM1
886	The phototransduction cascade Homo sapiens R-HSA-2514856	1934-02-01	0.573495	0.720361	0	0	1.05667	0.587516	FNTA;CALM1
887	Striated Muscle Contraction Homo sapiens R-HSA-390522	1934-02-01	0.573495	0.720361	0	0	1.05667	0.587516	TPM4;TPM1
888	Depolymerisation of the Nuclear Lamina Homo sapiens R-HSA-4419969	2023-01-15	0.577836	0.720361	0	0	1.20769	0.662377	CTDNEP1
889	N-Glycan antennae elongation Homo sapiens R-HSA-975577	2023-01-15	0.577836	0.720361	0	0	1.20769	0.662377	ST3GAL4
890	Regulation of innate immune responses to cytosolic DNA Homo sapiens R-HSA-3134975	2023-01-15	0.577836	0.720361	0	0	1.20769	0.662377	RPS27A
891	Processing of Intronless Pre-mRNAs Homo sapiens R-HSA-77595	2023-01-15	0.577836	0.720361	0	0	1.20769	0.662377	FIP1L1
892	Mismatch Repair Homo sapiens R-HSA-5358508	2023-01-15	0.577836	0.720361	0	0	1.20769	0.662377	POLD2
893	Processive synthesis on the lagging strand Homo sapiens R-HSA-69183	2023-01-15	0.577836	0.720361	0	0	1.20769	0.662377	POLD2
894	Association of licensing factors with the pre-replicative complex Homo sapiens R-HSA-69298	2023-01-15	0.577836	0.720361	0	0	1.20769	0.662377	RPS27A
895	NRIF signals cell death from the nucleus Homo sapiens R-HSA-205043	2023-01-15	0.577836	0.720361	0	0	1.20769	0.662377	RPS27A
896	CREB phosphorylation through the activation of CaMKII Homo sapiens R-HSA-442729	2023-01-15	0.577836	0.720361	0	0	1.20769	0.662377	CALM1
897	Meiotic recombination Homo sapiens R-HSA-912446	1954-03-01	0.587175	0.729922	0	0	0.994403	0.529452	CDK4;H3F3A;NBN
898	SIRT1 negatively regulates rRNA Expression Homo sapiens R-HSA-427359	1935-02-01	0.589426	0.729922	0	0	1.0246	0.541607	TAF1D;H3F3A
899	Regulation of TP53 Degradation Homo sapiens R-HSA-6804757	1935-02-01	0.589426	0.729922	0	0	1.0246	0.541607	PPP2R1A;RPS27A
900	Base Excision Repair Homo sapiens R-HSA-73884	1935-02-01	0.589426	0.729922	0	0	1.0246	0.541607	APEX1;POLD2
901	Resolution of Abasic Sites (AP sites) Homo sapiens R-HSA-73933	1935-02-01	0.589426	0.729922	0	0	1.0246	0.541607	APEX1;POLD2
902	Post NMDA receptor activation events Homo sapiens R-HSA-438064	1935-02-01	0.589426	0.729922	0	0	1.0246	0.541607	CALM1;HRAS
903	Sphingolipid metabolism Homo sapiens R-HSA-428157	1974-04-01	0.598597	0.735815	0	0	0.965884	0.495659	GLTP;CTSA;SPTLC1;SPHK1
904	Ion transport by P-type ATPases Homo sapiens R-HSA-936837	1955-03-01	0.599748	0.735815	0	0	0.975228	0.498582	ATP8B1;ATP10D;CALM1
905	Regulation of cholesterol biosynthesis by SREBP (SREBF) Homo sapiens R-HSA-1655829	1955-03-01	0.599748	0.735815	0	0	0.975228	0.498582	TGS1;KPNB1;RAN
906	STING mediated induction of host immune responses Homo sapiens R-HSA-1834941	2023-01-16	0.601432	0.735815	0	0	1.12712	0.573076	PRKDC
907	Translesion synthesis by REV1 Homo sapiens R-HSA-110312	2023-01-16	0.601432	0.735815	0	0	1.12712	0.573076	RPS27A
908	TRAF6 mediated induction of TAK1 complex Homo sapiens R-HSA-937072	2023-01-16	0.601432	0.735815	0	0	1.12712	0.573076	RPS27A
909	GRB2 events in ERBB2 signaling Homo sapiens R-HSA-1963640	2023-01-16	0.601432	0.735815	0	0	1.12712	0.573076	HRAS
910	Regulated Necrosis Homo sapiens R-HSA-5218859	2023-01-16	0.601432	0.735815	0	0	1.12712	0.573076	TRADD
911	RIPK1-mediated regulated necrosis Homo sapiens R-HSA-5213460	2023-01-16	0.601432	0.735815	0	0	1.12712	0.573076	TRADD
912	RHO GTPases activate CIT Homo sapiens R-HSA-5625900	2023-01-16	0.601432	0.735815	0	0	1.12712	0.573076	MYH9
913	PKA activation Homo sapiens R-HSA-163615	2023-01-16	0.601432	0.735815	0	0	1.12712	0.573076	PRKAR2A
914	Regulation of TP53 Expression and Degradation Homo sapiens R-HSA-6806003	1936-02-01	0.604911	0.739262	0	0	0.994408	0.499863	PPP2R1A;RPS27A
915	G alpha (12/13) signalling events Homo sapiens R-HSA-416482	1975-04-01	0.609276	0.743782	0	0	0.952229	0.471815	ARHGEF9;TRIO;ARHGEF17;ARHGEF7
916	Trafficking of GluR2-containing AMPA receptors Homo sapiens R-HSA-416993	2023-01-17	0.62371	0.751547	0	0	1.05662	0.498799	AP2A1
917	KSRP (KHSRP) binds and destabilizes mRNA Homo sapiens R-HSA-450604	2023-01-17	0.62371	0.751547	0	0	1.05662	0.498799	DIS3
918	Tristetraprolin (TTP, ZFP36) binds and destabilizes mRNA Homo sapiens R-HSA-450513	2023-01-17	0.62371	0.751547	0	0	1.05662	0.498799	DIS3
919	Butyrate Response Factor 1 (BRF1) binds and destabilizes mRNA Homo sapiens R-HSA-450385	2023-01-17	0.62371	0.751547	0	0	1.05662	0.498799	DIS3
920	Translesion synthesis by POLK Homo sapiens R-HSA-5655862	2023-01-17	0.62371	0.751547	0	0	1.05662	0.498799	RPS27A
921	Translesion synthesis by POLI Homo sapiens R-HSA-5656121	2023-01-17	0.62371	0.751547	0	0	1.05662	0.498799	RPS27A
922	Platelet sensitization by LDL Homo sapiens R-HSA-432142	2023-01-17	0.62371	0.751547	0	0	1.05662	0.498799	PPP2R1A
923	Ligand-dependent caspase activation Homo sapiens R-HSA-140534	2023-01-17	0.62371	0.751547	0	0	1.05662	0.498799	TRADD
924	RHO GTPases Activate ROCKs Homo sapiens R-HSA-5627117	2023-01-17	0.62371	0.751547	0	0	1.05662	0.498799	MYH9
925	PKA-mediated phosphorylation of CREB Homo sapiens R-HSA-111931	2023-01-17	0.62371	0.751547	0	0	1.05662	0.498799	PRKAR2A
926	Inflammasomes Homo sapiens R-HSA-622312	2023-01-17	0.62371	0.751547	0	0	1.05662	0.498799	HSP90AB1
927	Mitochondrial Fatty Acid Beta-Oxidation Homo sapiens R-HSA-77289	2023-01-17	0.62371	0.751547	0	0	1.05662	0.498799	HADHA
928	Transport of vitamins, nucleosides, and related molecules Homo sapiens R-HSA-425397	1938-02-01	0.63454	0.763773	0	0	0.939063	0.427137	SLC35B2;SLCO3A1
929	Activation of SMO Homo sapiens R-HSA-5635838	2023-01-18	0.644743	0.771895	0	0	0.994413	0.436451	CSNK1A1
930	Oxygen-dependent proline hydroxylation of Hypoxia-inducible Factor Alpha Homo sapiens R-HSA-1234176	2023-01-18	0.644743	0.771895	0	0	0.994413	0.436451	RPS27A
931	Activation of IRF3/IRF7 mediated by TBK1/IKK epsilon Homo sapiens R-HSA-936964	2023-01-18	0.644743	0.771895	0	0	0.994413	0.436451	RPS27A
932	Defects in vitamin and cofactor metabolism Homo sapiens R-HSA-3296482	2023-01-18	0.644743	0.771895	0	0	0.994413	0.436451	MTR
933	Cytosolic sulfonation of small molecules Homo sapiens R-HSA-156584	2023-01-18	0.644743	0.771895	0	0	0.994413	0.436451	SLC35B2
934	Dual Incision in GG-NER Homo sapiens R-HSA-5696400	1939-02-01	0.648689	0.77413	0	0	0.913635	0.395422	POLD2;RPS27A
935	Activation of NMDA receptor upon glutamate binding and postsynaptic events Homo sapiens R-HSA-442755	1939-02-01	0.648689	0.77413	0	0	0.913635	0.395422	CALM1;HRAS
936	tRNA modification in the nucleus and cytosol Homo sapiens R-HSA-6782315	1939-02-01	0.648689	0.77413	0	0	0.913635	0.395422	TRMT112;EPRS
937	PI3K Cascade Homo sapiens R-HSA-109704	1979-04-01	0.6502	0.775105	0	0	0.901252	0.387967	RPS6;PRKAG1;EIF4G1;LAMTOR5
938	GABA synthesis, release, reuptake and degradation Homo sapiens R-HSA-888590	2023-01-19	0.664602	0.783081	0	0	0.939118	0.383692	HSPA8
939	Na+/Cl- dependent neurotransmitter transporters Homo sapiens R-HSA-442660	2023-01-19	0.664602	0.783081	0	0	0.939118	0.383692	SLC6A6
940	Defective B3GALT6 causes EDSP2 and SEMDJL1 Homo sapiens R-HSA-4420332	2023-01-19	0.664602	0.783081	0	0	0.939118	0.383692	SDC2
941	Defective B4GALT7 causes EDS, progeroid type Homo sapiens R-HSA-3560783	2023-01-19	0.664602	0.783081	0	0	0.939118	0.383692	SDC2
942	Defective B3GAT3 causes JDSSDHD Homo sapiens R-HSA-3560801	2023-01-19	0.664602	0.783081	0	0	0.939118	0.383692	SDC2
943	Gap junction assembly Homo sapiens R-HSA-190861	2023-01-19	0.664602	0.783081	0	0	0.939118	0.383692	GJA1
944	TP53 Regulates Transcription of Genes Involved in Cytochrome C Release Homo sapiens R-HSA-6803204	2023-01-19	0.664602	0.783081	0	0	0.939118	0.383692	PRELID1
945	Ephrin signaling Homo sapiens R-HSA-3928664	2023-01-19	0.664602	0.783081	0	0	0.939118	0.383692	ARHGEF7
946	Prostacyclin signalling through prostacyclin receptor Homo sapiens R-HSA-392851	2023-01-19	0.664602	0.783081	0	0	0.939118	0.383692	GNAS
947	Signaling by NODAL Homo sapiens R-HSA-1181150	2023-01-19	0.664602	0.783081	0	0	0.939118	0.383692	SMAD4
948	Citric acid cycle (TCA cycle) Homo sapiens R-HSA-71403	2023-01-19	0.664602	0.783081	0	0	0.939118	0.383692	IDH2
949	Cell-cell junction organization Homo sapiens R-HSA-421270	1961-03-01	0.669761	0.787498	0	0	0.874064	0.350355	PRKCI;PARD3;CTNNB1
950	Ca2+ pathway Homo sapiens R-HSA-4086398	1961-03-01	0.669761	0.787498	0	0	0.874064	0.350355	PPP3CB;CTNNB1;CALM1
951	Glycosphingolipid metabolism Homo sapiens R-HSA-1660662	1941-02-01	0.675676	0.793617	0	0	0.86669	0.339778	GLTP;CTSA
952	FCERI mediated Ca+2 mobilization Homo sapiens R-HSA-2871809	1962-03-01	0.680513	0.798435	0	0	0.859203	0.330715	PPP3CB;SHC1;CALM1
953	Phospholipid metabolism Homo sapiens R-HSA-1483257	8/161	0.682821	0.798435	0	0	0.88309	0.336918	INPP4B;HADHA;MTMR2;SLC44A1;SLC44A2;CPNE1;CPNE3;AGPAT2
954	Lagging Strand Synthesis Homo sapiens R-HSA-69186	2023-01-20	0.683352	0.798435	0	0	0.889643	0.338728	POLD2
955	Synthesis, secretion, and inactivation of Glucagon-like Peptide-1 (GLP-1) Homo sapiens R-HSA-381771	2023-01-20	0.683352	0.798435	0	0	0.889643	0.338728	CTNNB1
956	Hormone-sensitive lipase (HSL)-mediated triacylglycerol hydrolysis Homo sapiens R-HSA-163560	2023-01-20	0.683352	0.798435	0	0	0.889643	0.338728	PPP1CA
957	Retinoid metabolism and transport Homo sapiens R-HSA-975634	1942-02-01	0.688524	0.801962	0	0	0.844978	0.31535	SDC2;APOE
958	Glucose transport Homo sapiens R-HSA-70153	1942-02-01	0.688524	0.801962	0	0	0.844978	0.31535	SLC2A3;HK1
959	Fatty Acyl-CoA Biosynthesis Homo sapiens R-HSA-75105	1942-02-01	0.688524	0.801962	0	0	0.844978	0.31535	ACLY;PPT1
960	Vasopressin regulates renal water homeostasis via Aquaporins Homo sapiens R-HSA-432040	1943-02-01	0.70095	0.808332	0	0	0.824325	0.292898	PRKAR2A;GNAS
961	HS-GAG degradation Homo sapiens R-HSA-2024096	2023-01-21	0.701054	0.808332	0	0	0.845116	0.30016	SDC2
962	RIP-mediated NFkB activation via ZBP1 Homo sapiens R-HSA-1810476	2023-01-21	0.701054	0.808332	0	0	0.845116	0.30016	HMGB1
963	ERK/MAPK targets Homo sapiens R-HSA-198753	2023-01-21	0.701054	0.808332	0	0	0.845116	0.30016	PPP2R1A
964	Regulation of FZD by ubiquitination Homo sapiens R-HSA-4641263	2023-01-21	0.701054	0.808332	0	0	0.845116	0.30016	RPS27A
965	VxPx cargo-targeting to cilium Homo sapiens R-HSA-5620916	2023-01-21	0.701054	0.808332	0	0	0.845116	0.30016	ASAP1
966	Cobalamin (Cbl, vitamin B12) transport and metabolism Homo sapiens R-HSA-196741	2023-01-21	0.701054	0.808332	0	0	0.845116	0.30016	MTR
967	Synthesis of very long-chain fatty acyl-CoAs Homo sapiens R-HSA-75876	2023-01-21	0.701054	0.808332	0	0	0.845116	0.30016	PPT1
968	Aflatoxin activation and detoxification Homo sapiens R-HSA-5423646	2023-01-21	0.701054	0.808332	0	0	0.845116	0.30016	MGST3
969	HDR through Homologous Recombination (HRR) Homo sapiens R-HSA-5685942	1964-03-01	0.70123	0.808332	0	0	0.830944	0.294918	POLD2;NBN;RPS27A
970	Phospholipase C-mediated cascade; FGFR3 Homo sapiens R-HSA-5654227	1944-02-01	0.712961	0.819319	0	0	0.804655	0.272237	PRKAR2A;CALM1
971	PLC beta mediated events Homo sapiens R-HSA-112043	1944-02-01	0.712961	0.819319	0	0	0.804655	0.272237	PRKAR2A;CALM1
972	Phase 0 - rapid depolarisation Homo sapiens R-HSA-5576892	1944-02-01	0.712961	0.819319	0	0	0.804655	0.272237	CACNA1C;CALM1
973	CD28 dependent PI3K/Akt signaling Homo sapiens R-HSA-389357	2023-01-22	0.717768	0.819782	0	0	0.80483	0.266889	MAP3K8
974	Telomere C-strand (Lagging Strand) Synthesis Homo sapiens R-HSA-174417	2023-01-22	0.717768	0.819782	0	0	0.80483	0.266889	POLD2
975	CTLA4 inhibitory signaling Homo sapiens R-HSA-389513	2023-01-22	0.717768	0.819782	0	0	0.80483	0.266889	PPP2R1A
976	Signaling by FGFR3 point mutants in cancer Homo sapiens R-HSA-8853338	2023-01-22	0.717768	0.819782	0	0	0.80483	0.266889	HRAS
977	Signaling by FGFR3 in disease Homo sapiens R-HSA-5655332	2023-01-22	0.717768	0.819782	0	0	0.80483	0.266889	HRAS
978	Cyclin A/B1 associated events during G2/M transition Homo sapiens R-HSA-69273	2023-01-22	0.717768	0.819782	0	0	0.80483	0.266889	PPP2R1A
979	O-linked glycosylation of mucins Homo sapiens R-HSA-913709	1966-03-01	0.720908	0.821688	0	0	0.80448	0.263261	GALNT11;GALNT2;ST3GAL4
980	Triglyceride Biosynthesis Homo sapiens R-HSA-75109	1966-03-01	0.720908	0.821688	0	0	0.80448	0.263261	ACLY;PPT1;AGPAT2
981	G-protein mediated events Homo sapiens R-HSA-112040	1945-02-01	0.724565	0.825015	0	0	0.785901	0.253204	PRKAR2A;CALM1
982	Incretin synthesis, secretion, and inactivation Homo sapiens R-HSA-400508	2023-01-23	0.733548	0.834392	0	0	0.768206	0.238038	CTNNB1
983	Phospholipase C-mediated cascade; FGFR4 Homo sapiens R-HSA-5654228	1946-02-01	0.73577	0.836068	0	0	0.767998	0.235651	PRKAR2A;CALM1
984	Interferon alpha/beta signaling Homo sapiens R-HSA-909733	1968-03-01	0.739562	0.839523	0	0	0.779644	0.235217	IFITM3;BST2;XAF1
985	O-linked glycosylation Homo sapiens R-HSA-5173105	5/110	0.742279	0.841752	0	0	0.804128	0.239655	SEMA5A;GALNT11;GALNT2;DAG1;ST3GAL4
986	Nucleotide-binding domain, leucine rich repeat containing receptor (NLR) signaling pathways Homo sapiens R-HSA-168643	1947-02-01	0.746583	0.841908	0	0	0.750892	0.219447	HSP90AB1;UBE2N
987	Phospholipase C-mediated cascade: FGFR1 Homo sapiens R-HSA-5654219	1947-02-01	0.746583	0.841908	0	0	0.750892	0.219447	PRKAR2A;CALM1
988	Signal Transduction Homo sapiens R-HSA-162582	131/2465	0.747258	0.841908	0	0	0.942031	0.274456	ATF1;CYFIP2;NCKAP1;TRIO;PLAT;ACTG1;PSMD8;EDNRA;PSMD7;PSMD4;FNTA;CCND1;PPP2R1A;MYC;ARHGDIB;EP300;VPS35;JUNB;PDE8A;TLE3;PRKCI;RBFOX2;RPS6;CSNK1E;ZFYVE16;COL4A2;COL4A1;PARD3;CSNK2B;PSME2;PFN1;TLN1;DGKH;KHDRBS1;NOTCH3;VCP;KHDRBS3;NOTCH1;PSMD14;CTBP2;SHC1;CTBP1;SDC2;RASAL2;SHARPIN;PRKAR2A;ST3GAL4;DVL3;PSMF1;APOE;PAG1;SMAD4;H3F3A;FN1;PTK2;SMARCA4;FER;RPS27;CDK4;GNAS;PDE3A;CALM1;UBE2M;EIF4G1;ITGB1;NRP2;…
989	TNFs bind their physiological receptors Homo sapiens R-HSA-5669034	2023-01-24	0.748446	0.841908	0	0	0.734767	0.212903	TNFRSF11B
990	Phosphorylation of CD3 and TCR zeta chains Homo sapiens R-HSA-202427	2023-01-24	0.748446	0.841908	0	0	0.734767	0.212903	PAG1
991	TRAF6 mediated NF-kB activation Homo sapiens R-HSA-933542	2023-01-24	0.748446	0.841908	0	0	0.734767	0.212903	HMGB1
992	Sema4D induced cell migration and growth-cone collapse Homo sapiens R-HSA-416572	2023-01-24	0.748446	0.841908	0	0	0.734767	0.212903	MYH9
993	Pyrimidine metabolism Homo sapiens R-HSA-73848	2023-01-24	0.748446	0.841908	0	0	0.734767	0.212903	DUT
994	Hexose transport Homo sapiens R-HSA-189200	1948-02-01	0.757014	0.849834	0	0	0.734529	0.204473	SLC2A3;HK1
995	EPH-ephrin mediated repulsion of cells Homo sapiens R-HSA-3928665	1948-02-01	0.757014	0.849834	0	0	0.734529	0.204473	CLTA;AP2A1
996	Constitutive Signaling by AKT1 E17K in Cancer Homo sapiens R-HSA-5674400	2023-01-25	0.762512	0.851726	0	0	0.704114	0.190911	RPS6KB2
997	HDMs demethylate histones Homo sapiens R-HSA-3214842	2023-01-25	0.762512	0.851726	0	0	0.704114	0.190911	JMJD6
998	G0 and Early G1 Homo sapiens R-HSA-1538133	2023-01-25	0.762512	0.851726	0	0	0.704114	0.190911	RBBP4
999	Synthesis of IP3 and IP4 in the cytosol Homo sapiens R-HSA-1855204	2023-01-25	0.762512	0.851726	0	0	0.704114	0.190911	CALM1
1000	Sulfur amino acid metabolism Homo sapiens R-HSA-1614635	2023-01-25	0.762512	0.851726	0	0	0.704114	0.190911	MTR
1001	Retrograde transport at the Trans-Golgi-Network Homo sapiens R-HSA-6811440	1949-02-01	0.767072	0.855109	0	0	0.718863	0.190624	TMF1;PLIN3
1002	Phospholipase C-mediated cascade; FGFR2 Homo sapiens R-HSA-5654221	1949-02-01	0.767072	0.855109	0	0	0.718863	0.190624	PRKAR2A;CALM1
1003	Metabolism of lipids and lipoproteins Homo sapiens R-HSA-556833	33/659	0.767906	0.855185	0	0	0.88785	0.234471	GLTP;MTMR2;SLC44A1;SLC44A2;FHL2;AGPAT2;GLIPR1;SPTLC1;MED10;TGS1;CPNE1;EP300;CPNE3;APOE;ABCA1;CTSA;SPHK1;PTGES3;SRD5A3;MED8;AGT;MED13L;PPP1CA;NCOR2;HADHA;ACLY;INPP4B;PPT1;PLIN3;ANGPTL4;P4HB;KPNB1;RAN
1004	Diseases associated with glycosaminoglycan metabolism Homo sapiens R-HSA-3560782	2023-01-26	0.775793	0.85544	0	0	0.675914	0.171594	SDC2
1005	Termination of O-glycan biosynthesis Homo sapiens R-HSA-977068	2023-01-26	0.775793	0.85544	0	0	0.675914	0.171594	ST3GAL4
1006	N-glycan antennae elongation in the medial/trans-Golgi Homo sapiens R-HSA-975576	2023-01-26	0.775793	0.85544	0	0	0.675914	0.171594	ST3GAL4
1007	Resolution of D-loop Structures through Synthesis-Dependent Strand Annealing (SDSA) Homo sapiens R-HSA-5693554	2023-01-26	0.775793	0.85544	0	0	0.675914	0.171594	NBN
1008	ZBP1(DAI) mediated induction of type I IFNs Homo sapiens R-HSA-1606322	2023-01-26	0.775793	0.85544	0	0	0.675914	0.171594	HMGB1
1009	TAK1 activates NFkB by phosphorylation and activation of IKKs complex Homo sapiens R-HSA-445989	2023-01-26	0.775793	0.85544	0	0	0.675914	0.171594	HMGB1
1010	WNT ligand biogenesis and trafficking Homo sapiens R-HSA-3238698	2023-01-26	0.775793	0.85544	0	0	0.675914	0.171594	VPS35
1011	Regulation of Complement cascade Homo sapiens R-HSA-977606	2023-01-26	0.775793	0.85544	0	0	0.675914	0.171594	CFI
1012	Phase 2 - plateau phase Homo sapiens R-HSA-5576893	2023-01-26	0.775793	0.85544	0	0	0.675914	0.171594	CACNA1C
1013	Ligand-gated ion channel transport Homo sapiens R-HSA-975298	2023-01-26	0.775793	0.85544	0	0	0.675914	0.171594	ARHGEF9
1014	Metabolism of fat-soluble vitamins Homo sapiens R-HSA-6806667	1951-02-01	0.786104	0.862454	0	0	0.689448	0.165927	SDC2;APOE
1015	Aquaporin-mediated transport Homo sapiens R-HSA-445717	1951-02-01	0.786104	0.862454	0	0	0.689448	0.165927	PRKAR2A;GNAS
1016	Biological oxidations Homo sapiens R-HSA-211859	9/199	0.787005	0.862454	0	0	0.79915	0.191413	GGCT;SLC35B2;GSTK1;GSTM3;TRMT112;MGST3;GSTP1;MTR;COMT
1017	Keratan sulfate biosynthesis Homo sapiens R-HSA-2022854	2023-01-27	0.788331	0.862454	0	0	0.649883	0.154567	ST3GAL4
1018	Sema4D in semaphorin signaling Homo sapiens R-HSA-400685	2023-01-27	0.788331	0.862454	0	0	0.649883	0.154567	MYH9
1019	Platelet calcium homeostasis Homo sapiens R-HSA-418360	2023-01-27	0.788331	0.862454	0	0	0.649883	0.154567	CALM1
1020	Phase 1 - inactivation of fast Na+ channels Homo sapiens R-HSA-5576894	2023-01-27	0.788331	0.862454	0	0	0.649883	0.154567	CACNA1C
1021	Effects of PIP2 hydrolysis Homo sapiens R-HSA-114508	2023-01-27	0.788331	0.862454	0	0	0.649883	0.154567	DGKH
1022	Visual phototransduction Homo sapiens R-HSA-2187338	1997-04-01	0.797574	0.871138	0	0	0.72612	0.164235	FNTA;SDC2;APOE;CALM1
1023	Transmembrane transport of small molecules Homo sapiens R-HSA-382551	29/594	0.799883	0.871138	0	0	0.864169	0.19296	SLC35B2;SLC44A1;SLC44A2;SLC20A1;ATP10D;SLC2A3;ADD3;HK1;ANKH;HEPH;PRKAR2A;BSG;SLC39A6;SLC39A7;RPS27A;SLC16A1;ATP8B1;SLC39A10;EIF2S2;EIF2S1;RUNX1;SLC6A6;ANO1;ARHGEF9;EIF2S3;SLCO3A1;GNAS;CALM1;ABCE1
1024	Extension of Telomeres Homo sapiens R-HSA-180786	2023-01-28	0.800168	0.871138	0	0	0.62578	0.139507	POLD2
1025	Adrenaline,noradrenaline inhibits insulin secretion Homo sapiens R-HSA-400042	2023-01-28	0.800168	0.871138	0	0	0.62578	0.139507	CACNA1C
1026	Synthesis of PA Homo sapiens R-HSA-1483166	2023-01-28	0.800168	0.871138	0	0	0.62578	0.139507	AGPAT2
1027	Neurotransmitter Receptor Binding And Downstream Transmission In The Postsynaptic Cell Homo sapiens R-HSA-112314	6/142	0.811175	0.881587	0	0	0.744441	0.15579	ARHGEF9;EPB41L1;NPTN;AP2A1;CALM1;HRAS
1028	YAP1- and WWTR1 (TAZ)-stimulated gene expression Homo sapiens R-HSA-2032785	2023-01-29	0.811345	0.881587	0	0	0.603399	0.126148	TGS1
1029	NEP/NS2 Interacts with the Cellular Export Machinery Homo sapiens R-HSA-168333	2023-01-30	0.821896	0.88787	0	0	0.582561	0.114264	RAN
1030	Transport of Ribonucleoproteins into the Host Nucleus Homo sapiens R-HSA-168271	2023-01-30	0.821896	0.88787	0	0	0.582561	0.114264	KPNB1
1031	RNA Polymerase I Promoter Opening Homo sapiens R-HSA-73728	2023-01-30	0.821896	0.88787	0	0	0.582561	0.114264	H3F3A
1032	Activation of Kainate Receptors upon glutamate binding Homo sapiens R-HSA-451326	2023-01-30	0.821896	0.88787	0	0	0.582561	0.114264	CALM1
1033	Glucagon-type ligand receptors Homo sapiens R-HSA-420092	2023-01-30	0.821896	0.88787	0	0	0.582561	0.114264	GNAS
1034	Metabolism of steroid hormones Homo sapiens R-HSA-196071	2023-01-30	0.821896	0.88787	0	0	0.582561	0.114264	SRD5A3
1035	Amino acid transport across the plasma membrane Homo sapiens R-HSA-352230	2023-01-31	0.831858	0.895169	0	0	0.563112	0.103665	SLC6A6
1036	NOD1/2 Signaling Pathway Homo sapiens R-HSA-168638	2023-01-31	0.831858	0.895169	0	0	0.563112	0.103665	UBE2N
1037	Adherens junctions interactions Homo sapiens R-HSA-418990	2023-01-31	0.831858	0.895169	0	0	0.563112	0.103665	CTNNB1
1038	Inwardly rectifying K+ channels Homo sapiens R-HSA-1296065	2023-01-31	0.831858	0.895169	0	0	0.563112	0.103665	KCNJ8
1039	tRNA processing Homo sapiens R-HSA-72306	4/103	0.83391	0.896183	0	0	0.681895	0.123853	TRMT112;POP7;EPRS;RAN
1040	tRNA processing in the nucleus Homo sapiens R-HSA-6784531	1957-02-01	0.835207	0.896183	0	0	0.61404	0.110574	POP7;RAN
1041	Meiotic synapsis Homo sapiens R-HSA-1221632	1957-02-01	0.835207	0.896183	0	0	0.61404	0.110574	RAD21;HSPA2
1042	Peptide hormone metabolism Homo sapiens R-HSA-2980736	1981-03-01	0.837609	0.896652	0	0	0.649254	0.115051	CTSZ;CTNNB1;AGT
1043	Keratan sulfate/keratin metabolism Homo sapiens R-HSA-1638074	1932-01-01	0.841263	0.896652	0	0	0.544918	0.0941895	ST3GAL4
1044	Regulation of beta-cell development Homo sapiens R-HSA-186712	1932-01-01	0.841263	0.896652	0	0	0.544918	0.0941895	NOTCH1
1045	DNA methylation Homo sapiens R-HSA-5334118	1932-01-01	0.841263	0.896652	0	0	0.544918	0.0941895	H3F3A
1046	Resolution of D-loop Structures through Holliday Junction Intermediates Homo sapiens R-HSA-5693568	1932-01-01	0.841263	0.896652	0	0	0.544918	0.0941895	NBN
1047	DNA strand elongation Homo sapiens R-HSA-69190	1932-01-01	0.841263	0.896652	0	0	0.544918	0.0941895	POLD2
1048	TRAF6 mediated IRF7 activation Homo sapiens R-HSA-933541	1932-01-01	0.841263	0.896652	0	0	0.544918	0.0941895	EP300
1049	CD28 co-stimulation Homo sapiens R-HSA-389356	1933-01-01	0.850143	0.90353	0	0	0.527862	0.0856988	MAP3K8
1050	Resolution of D-Loop Structures Homo sapiens R-HSA-5693537	1933-01-01	0.850143	0.90353	0	0	0.527862	0.0856988	NBN
1051	E2F mediated regulation of DNA replication Homo sapiens R-HSA-113510	1933-01-01	0.850143	0.90353	0	0	0.527862	0.0856988	PPP2R1A
1052	PI Metabolism Homo sapiens R-HSA-1483255	1960-02-01	0.855727	0.9086	0	0	0.582186	0.0907068	INPP4B;MTMR2
1053	Activated PKN1 stimulates transcription of AR (androgen receptor) regulated genes KLK2 and KLK3 Homo sapiens R-HSA-5625886	1934-01-01	0.858526	0.909842	0	0	0.511839	0.078075	H3F3A
1054	Synthesis of PIPs at the plasma membrane Homo sapiens R-HSA-1660499	1934-01-01	0.858526	0.909842	0	0	0.511839	0.078075	INPP4B
1055	Fanconi Anemia Pathway Homo sapiens R-HSA-6783310	1935-01-01	0.866441	0.91736	0	0	0.496758	0.071216	RPS27A
1056	Defective B3GALTL causes Peters-plus syndrome (PpS) Homo sapiens R-HSA-5083635	1937-01-01	0.880968	0.929217	0	0	0.469111	0.0594525	SEMA5A
1057	Transport of Mature mRNA Derived from an Intronless Transcript Homo sapiens R-HSA-159231	1937-01-01	0.880968	0.929217	0	0	0.469111	0.0594525	FIP1L1
1058	HDR through Single Strand Annealing (SSA) Homo sapiens R-HSA-5685938	1937-01-01	0.880968	0.929217	0	0	0.469111	0.0594525	NBN
1059	Steroid hormones Homo sapiens R-HSA-209943	1937-01-01	0.880968	0.929217	0	0	0.469111	0.0594525	SRD5A3
1060	O-glycosylation of TSR domain-containing proteins Homo sapiens R-HSA-5173214	1938-01-01	0.887628	0.934477	0	0	0.456408	0.0544051	SEMA5A
1061	Transport of Mature mRNAs Derived from Intronless Transcripts Homo sapiens R-HSA-159234	1938-01-01	0.887628	0.934477	0	0	0.456408	0.0544051	FIP1L1
1062	NS1 Mediated Effects on Host Pathways Homo sapiens R-HSA-168276	1939-01-01	0.893916	0.939326	0	0	0.444374	0.0498338	KPNB1
1063	Presynaptic phase of homologous DNA pairing and strand exchange Homo sapiens R-HSA-5693616	1939-01-01	0.893916	0.939326	0	0	0.444374	0.0498338	NBN
1064	Host Interactions with Influenza Factors Homo sapiens R-HSA-168253	1941-01-01	0.905456	0.949666	0	0	0.42211	0.0419224	KPNB1
1065	Histidine, lysine, phenylalanine, tyrosine, proline and tryptophan catabolism Homo sapiens R-HSA-6788656	1941-01-01	0.905456	0.949666	0	0	0.42211	0.0419224	TDO2
1066	Transmission across Chemical Synapses Homo sapiens R-HSA-112315	8/211	0.908266	0.951719	0	0	0.663803	0.0638701	HSPA8;ARHGEF9;EPB41L1;NPTN;AP2A1;CALM1;COMT;HRAS
1067	Homologous DNA Pairing and Strand Exchange Homo sapiens R-HSA-5693579	1942-01-01	0.910747	0.952533	0	0	0.411793	0.0384985	NBN
1068	Activation of gene expression by SREBF (SREBP) Homo sapiens R-HSA-2426168	1942-01-01	0.910747	0.952533	0	0	0.411793	0.0384985	TGS1
1069	TP53 Regulates Transcription of Cell Death Genes Homo sapiens R-HSA-5633008	1943-01-01	0.915742	0.954929	0	0	0.401967	0.0353812	PRELID1
1070	Voltage gated Potassium channels Homo sapiens R-HSA-1296072	1943-01-01	0.915742	0.954929	0	0	0.401967	0.0353812	KCNS3
1071	Iron uptake and transport Homo sapiens R-HSA-917937	1943-01-01	0.915742	0.954929	0	0	0.401967	0.0353812	HEPH
1072	Costimulation by the CD28 family Homo sapiens R-HSA-388841	1972-02-01	0.916458	0.954929	0	0	0.482076	0.0420558	PPP2R1A;MAP3K8
1073	Transport of inorganic cations/anions and amino acids/oligopeptides Homo sapiens R-HSA-425393	1999-03-01	0.919936	0.95642	0	0	0.527014	0.0439799	SLC6A6;SLC20A1;CALM1
1074	Kinesins Homo sapiens R-HSA-983189	1944-01-01	0.920458	0.95642	0	0	0.392598	0.03254	KIFAP3
1075	SUMOylation of DNA replication proteins Homo sapiens R-HSA-4615885	1944-01-01	0.920458	0.95642	0	0	0.392598	0.03254	SUMO2
1076	Stimuli-sensing channels Homo sapiens R-HSA-2672351	3/100	0.923136	0.958311	0	0	0.521553	0.0417133	ANO1;CALM1;RPS27A
1077	G alpha (z) signalling events Homo sapiens R-HSA-418597	1946-01-01	0.929113	0.963621	0	0	0.37511	0.0275797	GNAS
1078	G beta:gamma signalling through PI3Kgamma Homo sapiens R-HSA-392451	1948-01-01	0.936828	0.97072	0	0	0.359109	0.023434	SHC1
1079	Amino acid and oligopeptide SLC transporters Homo sapiens R-HSA-425374	1949-01-01	0.940364	0.973482	0	0	0.351609	0.0216198	SLC6A6
1080	Neurotransmitter Release Cycle Homo sapiens R-HSA-112310	1951-01-01	0.946855	0.976581	0	0	0.337509	0.0184312	HSPA8
1081	G-protein beta:gamma signalling Homo sapiens R-HSA-397795	1951-01-01	0.946855	0.976581	0	0	0.337509	0.0184312	SHC1
1082	Ion homeostasis Homo sapiens R-HSA-5578775	1951-01-01	0.946855	0.976581	0	0	0.337509	0.0184312	CALM1
1083	Nuclear Receptor transcription pathway Homo sapiens R-HSA-383280	1951-01-01	0.946855	0.976581	0	0	0.337509	0.0184312	NR1D2
1084	GPVI-mediated activation cascade Homo sapiens R-HSA-114604	1953-01-01	0.95264	0.980736	0	0	0.324493	0.015744	SHC1
1085	Arachidonic acid metabolism Homo sapiens R-HSA-2142753	1953-01-01	0.95264	0.980736	0	0	0.324493	0.015744	PTGES3
1086	GABA receptor activation Homo sapiens R-HSA-977443	1955-01-01	0.957795	0.985136	0	0	0.312442	0.0134729	ARHGEF9
1087	Muscle contraction Homo sapiens R-HSA-397014	6/196	0.9657	0.991335	0	0	0.531328	0.0185445	TPM4;TPM1;SORBS1;CACNA1C;TLN1;CALM1
1088	DNA Damage/Telomere Stress Induced Senescence Homo sapiens R-HSA-2559586	1959-01-01	0.966485	0.991335	0	0	0.290832	0.00991436	NBN
1089	Telomere Maintenance Homo sapiens R-HSA-157579	1959-01-01	0.966485	0.991335	0	0	0.290832	0.00991436	POLD2
1090	Ion channel transport Homo sapiens R-HSA-983712	6/203	0.973195	0.996577	0	0	0.512256	0.0139186	ANO1;ARHGEF9;ATP8B1;ATP10D;CALM1;RPS27A
1091	GAB1 signalosome Homo sapiens R-HSA-180292	3/125	0.97338	0.996577	0	0	0.414126	0.0111734	PPP2R1A;RPS6KB2;PAG1
1092	Neuronal System Homo sapiens R-HSA-112316	10/301	0.975186	0.997511	0	0	0.577146	0.0145022	HSPA8;ARHGEF9;KCNJ8;EPB41L1;KCNS3;NPTN;AP2A1;CALM1;COMT;HRAS
1093	Potassium Channels Homo sapiens R-HSA-1296071	1999-02-01	0.977046	0.998499	0	0	0.34739	0.00806711	KCNJ8;KCNS3
1094	G alpha (s) signalling events Homo sapiens R-HSA-418555	3/142	0.987523	0.999995	0	0	0.363148	0.0045594	GNAS;PDE3A;PDE8A
1095	Complement cascade Homo sapiens R-HSA-166658	1980-01-01	0.990016	0.999995	0	0	0.213284	0.00214015	CFI
1096	PI5P, PP2A and IER3 Regulate PI3K/AKT Signaling Homo sapiens R-HSA-6811558	1983-01-01	0.991603	0.999995	0	0	0.205448	0.00173249	PPP2R1A
1097	Class B/2 (Secretin family receptors) Homo sapiens R-HSA-373080	1984-01-01	0.992074	0.999995	0	0	0.202962	0.00161519	GNAS
1098	PI-3K cascade:FGFR1 Homo sapiens R-HSA-5654689	2/122	0.992709	0.999995	0	0	0.280463	0.0020524	PPP2R1A;RPS6KB2
1099	PI-3K cascade:FGFR3 Homo sapiens R-HSA-5654710	2/122	0.992709	0.999995	0	0	0.280463	0.0020524	PPP2R1A;RPS6KB2
1100	PI3K events in ERBB4 signaling Homo sapiens R-HSA-1250342	2/122	0.992709	0.999995	0	0	0.280463	0.0020524	PPP2R1A;RPS6KB2
1101	PIP3 activates AKT signaling Homo sapiens R-HSA-1257604	2/122	0.992709	0.999995	0	0	0.280463	0.0020524	PPP2R1A;RPS6KB2
1102	PI-3K cascade:FGFR4 Homo sapiens R-HSA-5654720	2/122	0.992709	0.999995	0	0	0.280463	0.0020524	PPP2R1A;RPS6KB2
1103	PI-3K cascade:FGFR2 Homo sapiens R-HSA-5654695	2/122	0.992709	0.999995	0	0	0.280463	0.0020524	PPP2R1A;RPS6KB2
1104	PI3K/AKT Signaling in Cancer Homo sapiens R-HSA-2219528	1986-01-01	0.992937	0.999995	0	0	0.198166	0.00140452	RPS6KB2
1105	PI3K/AKT activation Homo sapiens R-HSA-198203	2/125	0.993736	0.999995	0	0	0.273579	0.00171897	PPP2R1A;RPS6KB2
1106	Negative regulation of the PI3K/AKT network Homo sapiens R-HSA-199418	1990-01-01	0.994393	0.999995	0	0	0.189219	0.0010639	PPP2R1A
1107	G alpha (q) signalling events Homo sapiens R-HSA-416476	4/191	0.994809	0.999995	0	0	0.359312	0.00187014	EDNRA;TRIO;AGT;DGKH
1108	Role of LAT2/NTAL/LAB on calcium mobilization Homo sapiens R-HSA-2730905	3/162	0.995031	0.999995	0	0	0.31713	0.00157972	PPP2R1A;SHC1;RPS6KB2
1109	Interferon gamma signaling Homo sapiens R-HSA-877300	1993-01-01	0.995285	0.999995	0	0	0.18302	0.000865069	PML
1110	Cardiac conduction Homo sapiens R-HSA-5576891	2/135	0.996237	0.999995	0	0	0.252874	0.000953285	CACNA1C;CALM1
1111	Peptide ligand-binding receptors Homo sapiens R-HSA-375276	2/193	0.999816	0.999995	0	0	0.175541	3.23209e-05	EDNRA;AGT
1112	Immunoregulatory interactions between a Lymphoid and a non-Lymphoid cell Homo sapiens R-HSA-198933	1/157	0.999881	0.999995	0	0	0.107567	1.28478e-05	ITGB1
1113	G alpha (i) signalling events Homo sapiens R-HSA-418594	3/240	0.999885	0.999995	0	0	0.211872	2.42964e-05	GNAS;S1PR3;AGT
1114	Signaling by GPCR Homo sapiens R-HSA-372790	39/1293	0.999992	0.999995	0	0	0.5086	4.31951e-06	TRIO;PSMD14;SHC1;RASAL2;PSMD8;PSMB4;PPP3CB;EDNRA;PSMD7;PSMB5;PSMD4;PSMB2;PPP2R1A;PRKAR2A;PSMB1;PEA15;S1PR3;PSMF1;RPS27A;HRAS;PDE8A;DUSP1;ARHGEF17;FN1;PTK2;AGT;PPP1CA;PSMA3;ARHGEF9;PSMC4;PSMC2;GNAS;PDE3A;PSME2;RAPGEF2;CALM1;ARHGEF7;TLN1;DGKH
1115	GPCR downstream signaling Homo sapiens R-HSA-388396	12/983	0.999994	0.999995	0	0	0.200329	1.1303e-06	ARHGEF9;EDNRA;TRIO;SHC1;ARHGEF17;GNAS;PDE3A;S1PR3;ARHGEF7;PDE8A;AGT;DGKH
1116	Class A/1 (Rhodopsin-like receptors) Homo sapiens R-HSA-373076	3/323	0.999994	0.999995	0	0	0.156219	8.73102e-07	EDNRA;S1PR3;AGT
1117	GPCR ligand binding Homo sapiens R-HSA-500792	4/447	0.999995	0.999995	0	0	0.149597	6.73834e-07	EDNRA;GNAS;S1PR3;AGT

## Sheet: Table S3
	ligand	receptor	top_downstream_niche_DE_genes
1	AGRN	LRP4	CDKN1A,PTMA,ID3,MYC,JUN
2	AMH	ACVR1	ID3,CDKN1A,JUNB,PTMA,HSP90AB1
3	AMH	EGFR	ID3,CDKN1A,JUNB,PTMA,HSP90AB1
4	ARF1	CHRM3	CDKN1A,MYC,HSP90AB1,PTMA,VEGFA
5	ARF1	INSR	CDKN1A,MYC,HSP90AB1,PTMA,VEGFA
6	ARF1	PLD2	CDKN1A,MYC,HSP90AB1,PTMA,VEGFA
7	ARTN	GFRA1	MYC,CDKN1A,JUN,VEGFA,CEBPB
8	BTC	EGFR	ID4,ID3,ID1,CDKN1A,MYC
9	BTC	ERBB2	ID4,ID3,ID1,CDKN1A,MYC
10	BTC	ERBB3	ID4,ID3,ID1,CDKN1A,MYC
11	CALM1	ABCA1	CBLB,CDKN1A,MYC,ID3,JUNB
12	CALM1	CACNA1C	CBLB,CDKN1A,MYC,ID3,JUNB
13	CALM1	EGFR	CBLB,CDKN1A,MYC,ID3,JUNB
14	CALM1	FAS	CBLB,CDKN1A,MYC,ID3,JUNB
15	CALM1	HMMR	CBLB,CDKN1A,MYC,ID3,JUNB
16	CALM1	INSR	CBLB,CDKN1A,MYC,ID3,JUNB
17	CALM1	KCNN4	CBLB,CDKN1A,MYC,ID3,JUNB
18	CALM1	KCNQ1	CBLB,CDKN1A,MYC,ID3,JUNB
19	CALM1	MYLK	CBLB,CDKN1A,MYC,ID3,JUNB
20	CALM1	PDE1A	CBLB,CDKN1A,MYC,ID3,JUNB
21	CALM1	PDE1B	CBLB,CDKN1A,MYC,ID3,JUNB
22	CALM1	PTH2R	CBLB,CDKN1A,MYC,ID3,JUNB
23	CALM1	PTPRA	CBLB,CDKN1A,MYC,ID3,JUNB
24	CALM1	SCN4A	CBLB,CDKN1A,MYC,ID3,JUNB
25	CALM1	SCTR	CBLB,CDKN1A,MYC,ID3,JUNB
26	CALM1	SELL	CBLB,CDKN1A,MYC,ID3,JUNB
27	CALM2	ABCA1	CBLB,CDKN1A,MYC,ID3,JUNB
28	CALM2	CACNA1C	CBLB,CDKN1A,MYC,ID3,JUNB
29	CALM2	EGFR	CBLB,CDKN1A,MYC,ID3,JUNB
30	CALM2	INSR	CBLB,CDKN1A,MYC,ID3,JUNB
31	CALM2	KCNQ1	CBLB,CDKN1A,MYC,ID3,JUNB
32	CALM2	MYLK	CBLB,CDKN1A,MYC,ID3,JUNB
33	CALM2	PDE1A	CBLB,CDKN1A,MYC,ID3,JUNB
34	CALM2	PDE1B	CBLB,CDKN1A,MYC,ID3,JUNB
35	CALM2	SCN4A	CBLB,CDKN1A,MYC,ID3,JUNB
36	CALM2	SELL	CBLB,CDKN1A,MYC,ID3,JUNB
37	CXCL1	CXCR1	COL1A1,HMOX1,CDKN1A,MYC,VEGFA
38	CXCL1	CXCR2	COL1A1,HMOX1,CDKN1A,MYC,VEGFA
39	CXCL6	CXCR1	VEGFA,CDKN1A,MYC,JUNB,PTMA
40	CXCL6	CXCR2	VEGFA,CDKN1A,MYC,JUNB,PTMA
41	DLL3	NOTCH1	NOTCH1,NOTCH3,MYC,CFL1,HES1
42	DLL3	NOTCH2	NOTCH1,NOTCH3,MYC,CFL1,HES1
43	DLL3	NOTCH3	NOTCH1,NOTCH3,MYC,CFL1,HES1
44	DLL3	NOTCH4	NOTCH1,NOTCH3,MYC,CFL1,HES1
45	DLL4	NOTCH1	NOTCH1,MYC,FN1,CDKN1A,HES1
46	DLL4	NOTCH2	NOTCH1,MYC,FN1,CDKN1A,HES1
47	DLL4	NOTCH3	NOTCH1,MYC,FN1,CDKN1A,HES1
48	DLL4	NOTCH4	NOTCH1,MYC,FN1,CDKN1A,HES1
49	DUSP18	CD151	JUN,CDKN1A,HSPA1B,SMAD4,JUNB
50	DUSP18	ITGA1	JUN,CDKN1A,HSPA1B,SMAD4,JUNB
51	DUSP18	ITGA2	JUN,CDKN1A,HSPA1B,SMAD4,JUNB
52	DUSP18	ITGA3	JUN,CDKN1A,HSPA1B,SMAD4,JUNB
53	DUSP18	ITGA7	JUN,CDKN1A,HSPA1B,SMAD4,JUNB
54	DUSP18	ITGB1	JUN,CDKN1A,HSPA1B,SMAD4,JUNB
55	DUSP18	ITGB4	JUN,CDKN1A,HSPA1B,SMAD4,JUNB
56	DUSP18	RPSA	JUN,CDKN1A,HSPA1B,SMAD4,JUNB
57	EFNA5	EPHA1	CDKN1A,MYC,JUN,PTMA,JUNB
58	EFNA5	EPHA2	CDKN1A,MYC,JUN,PTMA,JUNB
59	EFNA5	EPHA3	CDKN1A,MYC,JUN,PTMA,JUNB
60	EFNA5	EPHA4	CDKN1A,MYC,JUN,PTMA,JUNB
61	EFNA5	EPHB2	CDKN1A,MYC,JUN,PTMA,JUNB
62	EFNA5	EPHB6	CDKN1A,MYC,JUN,PTMA,JUNB
63	FGF11	FGFR1	CDKN1A,MYC,HSP90AB1,JUNB,ID3
64	FGF11	FGFR2	CDKN1A,MYC,HSP90AB1,JUNB,ID3
65	FGF11	FGFR4	CDKN1A,MYC,HSP90AB1,JUNB,ID3
66	FGF20	FGFR4	CDKN1A,MYC,VEGFA,CEBPB,ID3
67	FN1	C5AR1	TIMP1,NFKBIA,CDKN1A,MYC,ID3
68	FN1	CD44	TIMP1,NFKBIA,CDKN1A,MYC,ID3
69	FN1	CD79A	TIMP1,NFKBIA,CDKN1A,MYC,ID3
70	FN1	COL13A1	TIMP1,NFKBIA,CDKN1A,MYC,ID3
71	FN1	FLT4	TIMP1,NFKBIA,CDKN1A,MYC,ID3
72	FN1	IL17RC	TIMP1,NFKBIA,CDKN1A,MYC,ID3
73	FN1	ITGA2	TIMP1,NFKBIA,CDKN1A,MYC,ID3
74	FN1	ITGA3	TIMP1,NFKBIA,CDKN1A,MYC,ID3
75	FN1	ITGA4	TIMP1,NFKBIA,CDKN1A,MYC,ID3
76	FN1	ITGA5	TIMP1,NFKBIA,CDKN1A,MYC,ID3
77	FN1	ITGA8	TIMP1,NFKBIA,CDKN1A,MYC,ID3
78	FN1	ITGA9	TIMP1,NFKBIA,CDKN1A,MYC,ID3
79	FN1	ITGAV	TIMP1,NFKBIA,CDKN1A,MYC,ID3
80	FN1	ITGB1	TIMP1,NFKBIA,CDKN1A,MYC,ID3
81	FN1	ITGB6	TIMP1,NFKBIA,CDKN1A,MYC,ID3
82	FN1	ITGB7	TIMP1,NFKBIA,CDKN1A,MYC,ID3
83	FN1	ITGB8	TIMP1,NFKBIA,CDKN1A,MYC,ID3
84	FN1	NT5E	TIMP1,NFKBIA,CDKN1A,MYC,ID3
85	FN1	PLAUR	TIMP1,NFKBIA,CDKN1A,MYC,ID3
86	FN1	ROBO4	TIMP1,NFKBIA,CDKN1A,MYC,ID3
87	FN1	SDC2	TIMP1,NFKBIA,CDKN1A,MYC,ID3
88	FN1	TMPRSS6	TIMP1,NFKBIA,CDKN1A,MYC,ID3
89	FN1	TNFRSF11B	TIMP1,NFKBIA,CDKN1A,MYC,ID3
90	JAG2	NOTCH1	CDKN1A,MYC,PTMA,NOTCH1,JUN
91	JAG2	NOTCH2	CDKN1A,MYC,PTMA,NOTCH1,JUN
92	JAG2	NOTCH3	CDKN1A,MYC,PTMA,NOTCH1,JUN
93	JAG2	NOTCH4	CDKN1A,MYC,PTMA,NOTCH1,JUN
94	LAMA1	GPC1	CDKN1A,MYC,JUNB,PTMA,ID3
95	LAMA1	ITGA1	CDKN1A,MYC,JUNB,PTMA,ID3
96	LAMA1	ITGA2	CDKN1A,MYC,JUNB,PTMA,ID3
97	LAMA1	ITGA3	CDKN1A,MYC,JUNB,PTMA,ID3
98	LAMA1	ITGA7	CDKN1A,MYC,JUNB,PTMA,ID3
99	LAMA1	ITGB1	CDKN1A,MYC,JUNB,PTMA,ID3
100	LAMA1	ITGB4	CDKN1A,MYC,JUNB,PTMA,ID3
101	LAMA1	ITGB8	CDKN1A,MYC,JUNB,PTMA,ID3
102	LAMA1	NT5E	CDKN1A,MYC,JUNB,PTMA,ID3
103	LAMA1	RPSA	CDKN1A,MYC,JUNB,PTMA,ID3
104	LAMA1	SDC2	CDKN1A,MYC,JUNB,PTMA,ID3
105	LAMA1	SDC4	CDKN1A,MYC,JUNB,PTMA,ID3
106	LAMA1	TMPRSS6	CDKN1A,MYC,JUNB,PTMA,ID3
107	LAMB1	ITGA1	CDKN1A,MYC,PTMA,JUNB,CEBPB
108	LAMB1	ITGA2	CDKN1A,MYC,PTMA,JUNB,CEBPB
109	LAMB1	ITGA3	CDKN1A,MYC,PTMA,JUNB,CEBPB
110	LAMB1	ITGA7	CDKN1A,MYC,PTMA,JUNB,CEBPB
111	LAMB1	ITGAV	CDKN1A,MYC,PTMA,JUNB,CEBPB
112	LAMB1	ITGB1	CDKN1A,MYC,PTMA,JUNB,CEBPB
113	LAMB1	ITGB4	CDKN1A,MYC,PTMA,JUNB,CEBPB
114	NRTN	GFRA1	MYC,CDKN1A,VEGFA,CCND2,PLAU
115	NRTN	GFRA2	MYC,CDKN1A,VEGFA,CCND2,PLAU
116	PSEN1	CD44	BAX,BACE1,CDKN1A,MYC,HES1
117	PSEN1	NCSTN	BAX,BACE1,CDKN1A,MYC,HES1
118	PSEN1	NOTCH1	BAX,BACE1,CDKN1A,MYC,HES1
119	PSEN1	NOTCH2	BAX,BACE1,CDKN1A,MYC,HES1
120	PSEN1	NOTCH3	BAX,BACE1,CDKN1A,MYC,HES1
121	PSEN1	NOTCH4	BAX,BACE1,CDKN1A,MYC,HES1
122	PTDSS1	JMJD6	PTMA,ODC1,HNRNPR,HNRNPA1,GNAS
123	PTDSS1	SCARB1	PTMA,ODC1,HNRNPR,HNRNPA1,GNAS
124	SEMA4D	CD72	CDKN1A,MYC,VEGFA,ID3,PTMA
125	SEMA4D	ERBB2	CDKN1A,MYC,VEGFA,ID3,PTMA
126	SEMA4D	MET	CDKN1A,MYC,VEGFA,ID3,PTMA
127	SEMA4D	PLXNB1	CDKN1A,MYC,VEGFA,ID3,PTMA
128	SEMA4D	PLXNB2	CDKN1A,MYC,VEGFA,ID3,PTMA
129	SEMA7A	ITGA1	CDKN1A,MYC,HSP90AB1,VEGFA,JUNB
130	SEMA7A	ITGB1	CDKN1A,MYC,HSP90AB1,VEGFA,JUNB
131	SEMA7A	PLXNC1	CDKN1A,MYC,HSP90AB1,VEGFA,JUNB
132	TNC	EGFR	EDNRA,TIMP3,KHDRBS1,CDKN1A,MYC
133	TNC	ITGA2	EDNRA,TIMP3,KHDRBS1,CDKN1A,MYC
134	TNC	ITGA5	EDNRA,TIMP3,KHDRBS1,CDKN1A,MYC
135	TNC	ITGA7	EDNRA,TIMP3,KHDRBS1,CDKN1A,MYC
136	TNC	ITGA8	EDNRA,TIMP3,KHDRBS1,CDKN1A,MYC
137	TNC	ITGA9	EDNRA,TIMP3,KHDRBS1,CDKN1A,MYC
138	TNC	ITGAV	EDNRA,TIMP3,KHDRBS1,CDKN1A,MYC
139	TNC	ITGB1	EDNRA,TIMP3,KHDRBS1,CDKN1A,MYC
140	TNC	NT5E	EDNRA,TIMP3,KHDRBS1,CDKN1A,MYC
141	TNC	PTPRB	EDNRA,TIMP3,KHDRBS1,CDKN1A,MYC
142	TNC	SDC1	EDNRA,TIMP3,KHDRBS1,CDKN1A,MYC
143	TNC	SDC4	EDNRA,TIMP3,KHDRBS1,CDKN1A,MYC
