# Supplementary material for: Niche-DE: niche-differential gene expression analysis in spatial transcriptomics data identifies context-dependent cell-cell interactions
Source: Genome Biol. 2024 Jan 12;25:14. doi: 10.1186/s13059-023-03159-6 (PMC10785550; doi:10.1186/s13059-023-03159-6)
Supplement: Supplementary file 5 — Additional file 5: Table S1. A list of (tumor, fibroblast)- genes found by applying niche-DE only in patient 4 of the manuscript. Table S2. The CODEX protein panel used to generate the CODEX data for patient 4 in the manuscript. [file 13059_2023_3159_MOESM5_ESM.xlsx]

## Sheet: Table S1
	Genes	Pvalues.Interaction
3	RPL22	0
17	MACF1	0
38	RPL5	0
84	FN1	0
107	RBP1	0
115	EIF4A2	0
137	RPL34	0
139	ANXA5	0
148	RPL37	0
158	CD74	0
191	TMSB4X	0
194	TIMP1	0
211	CTSB	0
215	CEBPD	0
227	RPL7	0
231	UQCRB	0
260	GSN	0
261	IFITM2	0
276	NEAT1	0
289	GAPDH	0
305	LRP1	0
352	B2M	0
355	TPM1	0
356	RPS27L	0
358	UACA	0
381	EIF1	0
393	VMP1	0
394	DDX5	0
399	ACTG1	0
414	MYL9	0
420	APOE	0
427	LGALS1	0
431	ATF4	0
269	CD59	2.22045e-16
12	HMGN2	4.44089e-16
79	ITGAV	4.44089e-16
284	RPS24	4.44089e-16
39	CNN3	6.66134e-16
304	NACA	8.88178e-16
105	CNBP	1.22125e-15
243	NDRG1	1.33227e-15
141	RPS3A	1.44329e-15
277	MALAT1	6.10623e-15
192	SAT1	1.33227e-14
223	RAB2A	1.4988e-14
21	RPS8	1.70974e-14
134	PDLIM5	2.53131e-14
426	MYH9	3.53051e-14
159	SMIM3	4.01901e-14
203	BEX3	9.68114e-14
280	ITGB1	1.35225e-13
218	PCMTD1	1.44884e-13
239	ENY2	2.0306e-13
370	GABARAPL2	2.30926e-13
43	LAMTOR5	2.46025e-13
320	HSP90B1	4.8539e-13
347	HSP90AA1	5.37348e-13
23	NASP	5.47118e-13
123	OCIAD1	1.33826e-12
267	LDHA	1.41354e-12
20	SLC2A1	2.5776e-12
219	RB1CC1	3.18567e-12
217	UBE2V2	4.03166e-12
131	SEC31A	5.13456e-12
110	PLOD2	5.30243e-12
47	TXNIP	8.7963e-12
220	TCEA1	8.81051e-12
16	SFPQ	1.17149e-11
91	TGFBR2	1.41844e-11
310	CTDSP2	2.34005e-11
367	HERPUD1	2.34408e-11
28	JUN	2.74842e-11
345	SRSF5	2.90756e-11
36	SH3GLB1	3.26401e-11
436	MRPS6	5.29915e-11
2	GNB1	6.15341e-11
273	TMEM258	6.62082e-11
119	MRFAP1	8.29111e-11
410	RPL17	9.65128e-11
172	MTCH1	1.35365e-10
7	HP1BP3	2.92339e-10
225	TRAM1	3.20141e-10
259	ANXA1	3.24869e-10
300	CD63	3.54195e-10
274	FTH1	3.54507e-10
228	ELOC	3.78364e-10
155	UBE2B	4.76565e-10
140	PGRMC2	4.81457e-10
210	FLNA	6.28058e-10
171	CDKN1A	7.03155e-10
236	UBR5	7.55754e-10
128	SCARB2	8.06438e-10
291	TPI1	8.99298e-10
165	HSPA1A	1.44503e-09
142	SNHG18	2.08574e-09
147	DAB2	2.15604e-09
390	CALCOCO2	2.1951e-09
230	FABP5	2.65142e-09
398	H3F3B	3.43498e-09
378	RPL23A	3.58722e-09
391	LUC7L3	3.71279e-09
208	RTL8C	4.51043e-09
233	COX6C	4.54432e-09
122	RPL9	4.8381e-09
176	HSP90AB1	5.00901e-09
53	IER5	5.06479e-09
244	PTK2	5.28092e-09
138	OSTC	5.96327e-09
30	GADD45A	8.49338e-09
113	NMD3	8.52451e-09
22	PRDX1	9.46454e-09
55	CSRP1	1.0599e-08
196	MAGED2	1.10269e-08
98	TFG	1.10582e-08
329	ITM2B	1.24501e-08
335	HNRNPC	1.29721e-08
157	CSNK1A1	1.38376e-08
386	HEXIM1	1.44616e-08
306	SHMT2	1.53956e-08
242	ASAP1	1.72485e-08
368	DYNC1LI2	1.78846e-08
46	CSDE1	2.43911e-08
49	S100A4	2.54612e-08
357	OAZ2	2.56704e-08
317	BTG1	2.85377e-08
127	USO1	3.10237e-08
312	RAP1B	3.49236e-08
371	TERF2IP	3.7067e-08
92	RPL14	3.8158e-08
19	CAP1	4.06206e-08
212	SARAF	4.17473e-08
152	PJA2	5.1322e-08
34	GNG5	5.26665e-08
71	RPS27A	5.66517e-08
315	PHLDA1	5.81459e-08
85	RPL37A	6.72113e-08
319	ARL1	7.10266e-08
6	CAPZB	7.4627e-08
224	ASPH	8.31349e-08
207	RPL39	8.39148e-08
164	TUBB	1.01463e-07
190	CALU	1.04819e-07
318	NUDT4	1.30989e-07
340	RPL36AL	1.41251e-07
74	FABP1	1.41327e-07
175	VEGFA	1.4341e-07
180	TMEM30A	1.46163e-07
387	NPEPPS	1.4677e-07
59	ASAP2	1.5134e-07
262	ILK	1.6614e-07
187	GARS	1.87462e-07
136	UBE2D3	1.9344e-07
10	RSRP1	1.93993e-07
112	MBNL1	2.19778e-07
143	2023-03-06	2.38528e-07
169	SLC39A7	2.93506e-07
179	EEF1A1	3.23622e-07
325	RPL21	3.25994e-07
69	ERLEC1	3.72145e-07
348	CKB	4.50873e-07
362	LITAF	4.59171e-07
183	KDELR2	4.60189e-07
328	TPT1	4.62392e-07
438	TTC3	5.45562e-07
163	MYLIP	5.69956e-07
376	WSB1	5.79177e-07
392	CLTC	6.83334e-07
58	CAPN2	7.50246e-07
292	YBX3	7.56979e-07
321	ISCU	8.26242e-07
268	RCN1	8.38404e-07
29	JAK1	8.99577e-07
89	PTMA	9.10347e-07
234	PABPC1	9.14322e-07
408	SNRPD1	9.20634e-07
27	TMEM59	1.02198e-06
76	MAP4K4	1.11003e-06
8	USP48	1.12737e-06
88	ITM2C	1.12785e-06
117	ATP13A3	1.1607e-06
202	TCEAL9	1.20997e-06
100	RPL24	1.33686e-06
402	MYL12A	1.34725e-06
360	MORF4L1	1.46861e-06
206	PLS3	1.54376e-06
96	GNL3	1.59744e-06
265	COPB1	1.73711e-06
255	EBLN3P	1.77713e-06
5	ENO1	1.78955e-06
66	SRSF7	1.8846e-06
32	SRSF11	1.90146e-06
116	LPP	2.09466e-06
258	ZFAND5	2.35291e-06
77	FHL2	2.44751e-06
118	RPL35A	2.5155e-06
103	COX17	2.60425e-06
222	SDCBP	2.74957e-06
9	RPL11	2.88621e-06
114	AP2M1	3.14659e-06
266	RPS13	3.46261e-06
177	FBXO9	3.55733e-06
349	UBE3A	3.82152e-06
108	SLC25A36	4.09423e-06
331	MBNL2	5.74601e-06
326	N4BP2L2	5.95457e-06
4	CAMTA1	6.18695e-06
324	MLXIP	6.61453e-06
86	TMBIM1	6.81405e-06
297	SLC38A2	7.20977e-06
316	NAP1L1	7.71242e-06
366	FUS	7.75585e-06
235	YWHAZ	7.80705e-06
216	PRKDC	7.86277e-06
161	NPM1	8.19181e-06
62	SF3B6	8.28709e-06
130	HNRNPDL	8.83705e-06
83	ABI2	9.57597e-06
48	MRPS21	9.66554e-06
170	SRSF3	1.10009e-05
365	VKORC1	1.12818e-05
389	NFE2L1	1.19278e-05
343	ZFP36L1	1.19613e-05
221	RPS20	1.20545e-05
303	MYL6	1.22943e-05
94	RBM6	1.30867e-05
296	SCAF11	1.35259e-05
439	CSTB	1.41774e-05
201	TCEAL8	1.42238e-05
407	ROCK1	1.59964e-05
124	TMEM165	1.62836e-05
302	RPL41	1.64009e-05
247	RPL8	1.75115e-05
430	RPL3	1.80438e-05
421	CALM3	1.85559e-05
384	RPL27	1.86709e-05
174	YIPF3	1.94942e-05
396	PRKAR1A	1.96159e-05
232	RPL30	1.98241e-05
344	ACTN1	2.03135e-05
429	DDX17	2.05848e-05
156	PAIP2	2.11036e-05
106	COPB2	2.11477e-05
162	TMEM14C	2.30798e-05
377	IFT20	2.38158e-05
308	DDIT3	2.44793e-05
144	DAP	2.77919e-05
385	NBR1	2.89311e-05
314	ATXN7L3B	2.92588e-05
61	LAPTM4A	3.48647e-05
418	TPM4	3.66009e-05
73	MTHFD2	3.68322e-05
42	AHCYL1	3.74592e-05
250	DNAJA1	3.98225e-05
372	HSBP1	4.03869e-05
287	SLK	4.121e-05
264	USP47	4.139e-05
197	NBDY	4.144e-05
146	NIPBL	4.32343e-05
241	NSMCE2	4.82676e-05
18	PABPC4	4.85946e-05
150	COX7C	4.87237e-05
363	METTL9	5.22687e-05
168	BRD2	5.75662e-05
415	CIRBP	5.85423e-05
379	GGNBP2	6.13354e-05
200	ARMCX3	6.21926e-05
67	ZFP36L2	6.56183e-05
313	CNOT2	6.82226e-05
120	WDR1	6.90291e-05
11	TMEM50A	7.6107e-05
132	PYURF	7.75412e-05
68	MCFD2	7.88408e-05
375	EIF4A1	8.17791e-05
254	TLN1	8.70968e-05
63	NRBP1	9.02561e-05
173	PTK7	9.54622e-05
31	WLS	9.98531e-05
229	TMEM70	0.000102771
298	LIMA1	0.000105591
205	MORF4L2	0.000108185
240	RAD21	0.00011016
337	EGLN3	0.00011016
75	RNF149	0.0001104
78	LIMS1	0.000114099
412	PRNP	0.00011415
166	HSPA1B	0.000118183
263	EIF4G2	0.000119639
423	SMARCB1	0.000120709
373	ANKRD11	0.000123631
81	SF3B1	0.000123854
189	HILPDA	0.000124047
129	CCNI	0.000125279
382	FKBP10	0.000128626
416	RAB11B	0.000128902
102	TIMMDC1	0.00012915
72	UGP2	0.000130277
193	DDX3X	0.000131536
51	PRRC2C	0.000135057
270	CD44	0.000144989
336	DAD1	0.000152128
433	CYB5R3	0.000159848
198	RPS4X	0.000160182
40	SARS	0.000170531
160	SLU7	0.000174847
309	DCTN2	0.000178537
153	SNX2	0.000180414
154	PPIC	0.000186056
417	DNAJB1	0.000196046
257	TOMM5	0.000196597
44	RHOC	0.000200405
361	HCFC1R1	0.00021262
41	GNAI3	0.000222737
351	NOP10	0.000223673
295	LDHB	0.00023109
1	CCNL2	0.000256949
283	VCL	0.000257089
251	B4GALT1	0.000264512
401	SLC16A3	0.00026836
437	SLC5A3	0.000268662
185	TOMM7	0.000287376
87	SP100	0.000293875
238	EIF3E	0.000294245
249	NDUFB6	0.000299394
272	FNBP4	0.00031008
424	MIF	0.000312882
288	MRPL51	0.000323337
279	H2AFX	0.00032346
294	EMP1	0.000335269
70	SPTBN1	0.000348282
50	TAGLN2	0.000355721
334	GAS6	0.000406399
388	KPNB1	0.000414307
99	PCNP	0.000415969
101	NAA50	0.000450224
248	PLIN2	0.000462362
199	PGK1	0.000508368
186	HNRNPA2B1	0.000524508
380	RPL23	0.000535179
400	P4HB	0.000535478
181	AKIRIN2	0.000581824
323	ANAPC5	0.000624204
364	ALDOA	0.000643862
109	ZBTB38	0.000645184
33	FUBP1	0.000678053
237	OXR1	0.000678785
226	TERF1	0.000684043
353	TMOD3	0.000687343
60	IAH1	0.000716479
204	TCEAL4	0.000741201
135	H2AFZ	0.00074953
133	FAM13A	0.000766882
271	TRIM44	0.000786032
339	PNN	0.000867301
286	OGA	0.000884006
95	GNAI2	0.000893578
307	R3HDM2	0.000897958
374	TCF25	0.000958816
213	PPP2CB	0.000964416
301	RAB5B	0.000993942
167	NEU1	0.00112168
403	TGIF1	0.00117035
35	DDAH1	0.00126616
440	PTTG1IP	0.00129157
13	DNAJC8	0.00142376
64	PPP1CB	0.00144648
57	IARS2	0.00150929
409	ZNF24	0.00155798
281	DDIT4	0.00158438
397	RPL38	0.00160848
245	LY6E	0.00170921
428	EIF3L	0.00174791
419	CYP2S1	0.00178624
253	VCP	0.00180953
24	GPBP1L1	0.00191776
293	SMIM10L1	0.00193469
441	PRMT2	0.00201696
252	CHMP5	0.00202819
311	CAND1	0.00209668
405	VAPA	0.00224341
354	MYO1E	0.00230006
65	YPEL5	0.0023125
97	MTRNR2L12	0.0024119
178	DST	0.00246355
285	GLUD1	0.00252282
278	SPCS2	0.00253369
37	SELENOF	0.00258118
111	SELENOT	0.00262278
209	RBMX	0.00283919
282	P4HA1	0.00313506
332	FARP1	0.00314077
341	ARF6	0.00314376
359	NPTN	0.00337317
195	WDR13	0.00355195
432	RBX1	0.00404164
333	PCCA	0.00404228
404	NDUFV2	0.0040596
350	EMC7	0.00406513
330	DNAJC3	0.00410241
256	GRHPR	0.00448302
322	RNF10	0.00451223
413	MAP1LC3A	0.00466543
411	TRIB3	0.00502776
15	PUM1	0.00512053
246	MAF1	0.00524246
299	PFDN5	0.00598554
435	ATP5PF	0.00627734
383	STAT3	0.00673798
52	PRDX6	0.00704485
434	TYMP	0.007176
121	LAP3	0.00778892
342	LGALS3	0.00849594
90	RAB5A	0.00857364
406	CHMP1B	0.00918781
338	SNX6	0.00971111
104	PARP14	0.0103026
214	ADAM9	0.0107959
126	ANKRD17	0.0111992
56	ELF3	0.0115787
14	SRSF4	0.0115945
26	HSPB11	0.0140161
145	SUB1	0.0154085
327	RGCC	0.0154372
346	TMED10	0.0155217
80	ORMDL1	0.0155241
149	TBCA	0.0160103
54	GLUL	0.0163674
182	ACTB	0.0171721
151	CHD1	0.0176517
422	FTL	0.0198629
125	SRP72	0.0215908
82	CLK1	0.0223419
369	CYB5B	0.0227155
45	SLC16A1	0.0228541
275	HNRNPUL2	0.0283657
184	BZW2	0.0286011
188	NAMPT	0.0293481
93	RHOA	0.0294133
290	PTMS	0.0297932
25	CMPK1	0.0305407
395	AMZ2	0.0317765
442	MUC1	0.0381414
425	APOL1	0.0462351

## Sheet: Table S2
	x
1	GranzymeB
2	CD279
3	CD4
4	CD20
5	FoxP3
6	CD68
7	CD134
8	GAL3
9	CD45
10	Podoplanin
11	CD11c
12	CD8
13	CD117
14	CD21
15	SMA
16	CD14
17	CD278
18	CollagenIV
19	CD31
20	Ki67
21	HLADR
22	PanCK
23	CD45RO
24	CD3
25	Vimentin
