# Supplementary material for: Niche-DE: niche-differential gene expression analysis in spatial transcriptomics data identifies context-dependent cell-cell interactions
Source: Genome Biol. 2024 Jan 12;25:14. doi: 10.1186/s13059-023-03159-6 (PMC10785550; doi:10.1186/s13059-023-03159-6)
Supplement: Supplementary file 7 — Additional file 7: Table S1. A list of gene markers for fibroblasts when near tumor subclone 1 as opposed to tumor subclone 2 as found by niche-DE. Table S2. A list of gene markers for fibroblasts when near tumor subclone 2 as opposed to tumor subclone 1 as found by niche-DE. Table S3. The list of enriched pathways found by enrichR using the gene list in table S1. Table S4. The list of enriched pathways found by enrichR using the gene list in table S2. [file 13059_2023_3159_MOESM7_ESM.xlsx]

## Sheet: Table S1
	Genes	Adj.Pvalues
1	HES4	1.14032e-09
2	ISG15	3.13882e-08
3	SRM	0.00248973
4	CLIC4	0.000636581
5	IFI6	5.19881e-08
6	STX12	0.01802
7	EIF3I	0.00319038
8	SF3A3	0.010377
9	MACF1	0.000925138
10	ECHDC2	0.00612996
11	MRPL37	0.0244222
12	EVI5	0.0481374
13	RPL5	0.0242979
14	DNTTIP2	0.000355211
15	CNN3	0.00247045
16	SLC16A1	0.000614745
17	PHGDH	2.05507e-12
18	CERS2	0.000300958
19	S100A6	0
20	S100A16	0.00010827
21	MEF2D	0.00892466
22	IFI16	0.000100595
23	FMO3	0.00230844
24	CFH	1.27529e-06
25	TMEM9	0.00988952
26	PTPN14	0.0408599
27	AGT	4.32059e-05
28	NAGK	0.00816744
29	CD302	0.0399458
30	ITGAV	0.0140043
31	PARP9	2.92562e-11
32	PARP14	8.05834e-11
33	SOD3	0.0183039
34	ANKRD17	0.00804082
35	LSM6	0.0224054
36	EDNRA	1.21119e-05
37	TDO2	0.0347223
38	CCT5	0.0276206
39	TARS	9.90808e-05
40	RPL37	2.07646e-10
41	NDUFS4	0.047754
42	ENC1	0.0163289
43	NSA2	0.0101321
44	TBCA	0.00342574
45	RPS23	0.00985177
46	AP3S1	0.0438997
47	SLC12A2	0.000626239
48	TGFBI	0
49	TCERG1	0.0435843
50	GPX3	0.003776
51	TNIP1	1.7736e-05
52	NPM1	0
53	CLTB	0.000628986
54	CANX	0.00414198
55	EDN1	2.74246e-06
56	HLA-F	0
57	HLA-A	0.000188441
58	HLA-B	5.91557e-07
59	RPL7L1	0.00538936
60	MYO6	4.56821e-05
61	TNFAIP3	2.13589e-10
62	TCP1	0.00626312
63	QKI	0.0107155
64	MICALL2	2.32647e-06
65	EIF3B	4.32964e-06
66	RAC1	0.0266523
67	NDUFA4	2.34302e-05
68	TMEM106B	0.0317753
69	GARS	2.33354e-05
70	CDK6	0.0335359
71	SAMD9	0.0142887
72	SAMD9L	0.000626239
73	LSM8	0.043385
74	GSTK1	0.00661298
75	RARRES2	0.000734832
76	TBL1X	0.048743
77	SRPX2	0.0195137
78	IDS	0.0340169
79	SSR4	3.08557e-07
80	NAA10	0.000834451
81	RPS20	2.7142e-12
82	CPNE3	1.45076e-05
83	NBN	0.03387
84	FAM92A	1.21119e-05
85	UQCRB	0.00370941
86	SDC2	0.0029043
87	LAPTM4B	0
88	COX6C	1.63563e-08
89	RNF19A	0.000628986
90	YWHAZ	3.00096e-08
91	DCAF13	2.20875e-06
92	EIF3E	1.07523e-08
93	ENY2	0.0289563
94	RNF139	0.0437021
95	MYC	0.000438272
96	EFR3A	0.000287836
97	ST3GAL1	0.00209429
98	LY6E	1.43587e-07
99	GRINA	0.0214207
100	PUM3	0
101	CDC37L1	0.00150391
102	AK3	0.000906678
103	IL33	3.13882e-08
104	NFIB	2.07646e-10
105	PSIP1	0.00370941
106	RRAGA	8.25497e-08
107	TUSC1	0.00295707
108	CTSL	0.00583897
109	STOM	0.0206487
110	IFITM3	0
111	SIGIRR	0.0205723
112	TSPAN4	0.00342574
113	PHLDA2	8.03665e-07
114	TRIM22	0.00456294
115	ILK	0.000834451
116	RPS13	1.12583e-05
117	CD59	0.00406123
118	NDUFS3	0.0248639
119	UBE2L6	0
120	SERPING1	0.017031
121	CCDC85B	1.73493e-11
122	YIF1A	0.00253756
123	CCND1	2.33354e-05
124	CTTN	0.00985177
125	PRSS23	1.98009e-11
126	TAF1D	0.00985177
127	CARD16	0.0286207
128	NNMT	0.000541464
129	FXYD6	0.0253081
130	OPTN	4.65477e-07
131	SVIL	0.00390492
132	CCDC6	0.0286207
133	PAPSS2	0.021694
134	MYOF	2.81197e-09
135	ENTPD1	0.0343099
136	ATP5MD	6.43572e-08
137	OAT	0.000209825
138	P3H3	0.0220265
139	C1R	2.08421e-05
140	ARHGDIB	0.00661298
141	LDHB	3.16815e-10
142	LIMA1	0.0286207
143	KRT8	0.000133401
144	KRT18	1.26887e-09
145	RPS26	0.0101321
146	NABP2	0.0457162
147	CNPY2	2.5396e-13
148	STAT2	0.00207631
149	PTGES3	0.0079431
150	NACA	0.0340169
151	R3HDM2	0.0318879
152	TSPAN31	0.0435843
153	NAP1L1	0.000267455
154	RPL6	8.41409e-07
155	RPL21	0.0201825
156	HSPH1	0.0490286
157	SUGT1	3.26906e-06
158	RAP2A	0.0147728
159	TM9SF2	0.017031
160	HIF1A	1.13385e-05
161	SLIRP	0.0176982
162	CALM1	0.0486503
163	LGMN	0.0199063
164	IFI27	0
165	WARS	0.000454459
166	THBS1	0.00305895
167	SRP14	0.000131808
168	RSL24D1	0.000783999
169	ANXA2	0.00985177
170	TPM1	6.64901e-06
171	LACTB	0.0154673
172	PML	4.28825e-06
173	RPS17	2.42861e-06
174	TNFRSF12A	0.0276206
175	IL32	0.0145418
176	NUPR1	8.88073e-08
177	SERPINF1	0.000508303
178	XAF1	7.84288e-13
179	EIF4A1	0.000783999
180	PMP22	0.0340169
181	TP53I13	4.16653e-13
182	CCL2	0.0107155
183	SLFN5	0.000207519
184	TAF15	0.0190866
185	RPL19	1.62765e-11
186	SCPEP1	0.0201825
187	VMP1	1.23125e-11
188	RPL38	2.05507e-12
189	ATP5PD	0.0209932
190	LGALS3BP	0.00136718
191	MRPL12	0.0003291
192	SMCHD1	0.015389
193	MYL12B	0.0299712
194	RBCK1	0.0031341
195	CRLS1	0.0438997
196	RRBP1	0.00499381
197	AHCY	0.0148917
198	EIF6	7.23527e-08
199	MYL9	0.0443973
200	RAB5IF	0.000208768
201	SAMHD1	0
202	RPN2	0.00290583
203	ZNFX1	1.26169e-08
204	ZFAS1	0.00985177
205	IER2	0.017595
206	BST2	0
207	PDCD5	0.00185617
208	APOE	0
209	APOC1	0
210	RELB	0.000200444
211	PLEKHA4	0.000208768
212	SDF2L1	0.0438997
213	PITPNB	1.81663e-08
214	XBP1	0.034648
215	RTCB	0.0227879
216	TIMP3	0.000903913
217	APOL1	0
218	MYH9	8.65824e-06
219	ATF4	1.53676e-06
220	ST13	9.90808e-05
221	FAM118A	1.07523e-08
222	PLXNB2	0.0364724
223	ODF3B	0.0340169
224	ATP5PF	0.0237016
225	SOD1	2.37096e-07
226	ITSN1	0.0469644
227	BACE2	1.94344e-06
228	COL18A1	0.0375224

## Sheet: Table S2
	Genes	Adj.Pvalues
1	TCEA3	4.32886e-14
2	TMEM54	0.00562644
3	FMOD	0.0343471
4	COX20	0.00605367
5	RPS7	0
6	COLEC11	0.0166402
7	YWHAQ	3.12359e-05
8	ODC1	0.00222553
9	PDIA6	0.00538912
10	KCNS3	0.0238933
11	RHOB	0.00153693
12	SF3B6	4.31671e-11
13	PTRHD1	0.0402686
14	TMEM214	0.0163791
15	PPM1G	2.07453e-07
16	MRPL33	5.39496e-05
17	YIPF4	0.0113392
18	CALM2	0.00278965
19	RPS27A	0
20	EFEMP1	0.0441426
21	SNRPG	0
22	HTRA2	0.0301762
23	COX5B	0.00227306
24	FHL2	0.000136084
25	MZT2B	2.37563e-05
26	DARS	0.00626214
27	SUMO1	0.0100924
28	RPL37A	2.38087e-14
29	COL6A3	0.00539119
30	COPS9	0.0484192
31	VGLL4	0.0445491
32	RPL32	0
33	IQSEC1	0.0293359
34	LSM3	0.014488
35	SLC6A6	0.0323559
36	RPL15	0
37	LRRFIP2	0.00538167
38	RPSA	0
39	RPL14	0
40	CCDC12	0.0192626
41	TMA7	0.0420363
42	IP6K2	0.00153693
43	DALRD3	0.000396611
44	RPL29	0.0481035
45	NT5DC2	8.68082e-06
46	SPCS1	0.0131478
47	PCNP	0.0311288
48	RPL24	0
49	CCDC80	0.013538
50	NAA50	0.00265665
51	COX17	0.00194866
52	FSTL1	0.0138861
53	NDUFB4	0.000396611
54	ANAPC13	0.0022728
55	RNF7	2.11689e-05
56	SMC4	4.65293e-05
57	PDCD10	3.45842e-05
58	GOLIM4	4.34768e-13
59	TBL1XR1	0.00821626
60	DNAJC19	0.00377014
61	DVL3	0.00175804
62	ALG3	0.00135013
63	RPL39L	0.00107301
64	NCBP2	0.0348683
65	RPL35A	0
66	ATP5ME	4.45289e-08
67	TNIP2	0.0096165
68	ADD1	0.00019195
69	AFAP1	2.51569e-05
70	MED28	0.00158503
71	RPL9	0.00135013
72	SEMA5A	0.0134234
73	ANKH	0.0131887
74	MAP1B	0.00194269
75	CXXC5	1.54304e-05
76	SERPINB1	0.00114344
77	PTK7	2.11689e-05
78	COX7A2	0.0193735
79	THBS2	0.0304164
80	TOMM7	0.023448
81	FMC1	0.0165869
82	CD99	0.00558855
83	LOXL2	0.00358878
84	ZNF703	0.0124528
85	MRPL13	0.0221945
86	PTP4A3	0.00821626
87	NDUFB6	5.95218e-13
88	DCTN3	9.47552e-10
89	VCP	0.0024102
90	HINT2	7.34071e-09
91	EBLN3P	0.0118442
92	GRHPR	0.000381467
93	TOMM5	3.48937e-06
94	GOLM1	0.0402055
95	SPTLC1	2.51569e-05
96	IARS	0.00549839
97	CARD19	0.0437469
98	ANP32B	0
99	NANS	0.0375408
100	SEC61B	5.22556e-06
101	SLC44A1	0
102	RAD23B	2.54366e-09
103	CTNNAL1	5.22556e-06
104	PTBP3	2.3504e-11
105	CDK5RAP2	0.00280231
106	NEK6	0.0018917
107	RPL35	2.10516e-05
108	ARPC5L	1.48356e-07
109	HSPA5	0.00153693
110	RPL12	0
111	GOLGA2	0.00377303
112	ZDHHC12	0.0138279
113	PTPA	0.00175804
114	PRRC2B	1.99886e-06
115	RPL7A	0.000769689
116	ADAMTSL2	3.71747e-06
117	NOTCH1	2.38087e-14
118	AGPAT2	0.000396611
119	RABL6	0
120	NPDC1	0.0145653
121	TMEM203	1.19707e-05
122	EHMT1	4.12945e-05
123	WEE1	1.07304e-06
124	TP53I11	0.00128025
125	MDK	0.0183207
126	ARHGAP1	0.0124528
127	VEGFB	0.0419591
128	RPS3	0.00504797
129	TAGLN	0.00781196
130	PHLDB1	8.12032e-05
131	NET1	0.00659925
132	CCDC3	0.0259607
133	PHYH	0.00243094
134	VIM	0.013479
135	ZNF503	0.000100974
136	HTRA1	0.0468094
137	MGMT	0.00713885
138	MRPL51	0.0252213
139	CBX5	0
140	NDUFA4L2	0.0402686
141	COL4A2	0.0200641
142	GMPR2	0.0348683
143	SCFD1	0.0225182
144	EAPP	0.0217075
145	RPS29	0.000100974
146	RTRAF	0.0131887
147	RPLP1	0.000507087
148	HDGFL3	0.0250149
149	FAM234A	0.0342892
150	MRPS34	0.0200641
151	SPSB3	0.0221945
152	NDUFB10	0.00307233
153	RPS2	0.000238217
154	EMP2	0
155	RPS15A	0
156	MAPK3	2.11689e-05
157	FUS	0.0254598
158	LONP2	0.0395832
159	MT2A	0.000354668
160	TPPP3	0.0106163
161	GLG1	0.0402686
162	CFDP1	0.00708439
163	GCSH	3.04789e-07
164	HSBP1	3.16318e-07
165	COX4I1	2.38087e-14
166	CYBA	0.026246
167	TRAPPC2L	0.0136316
168	RPL13	3.04789e-07
169	MYO1D	0.00114344
170	MRC2	0.040032
171	ACTG1	0.0311288
172	PPDPF	2.11601e-08
173	ALKBH7	0.0420363
174	QTRT1	4.32886e-14
175	SMIM7	0.0161066
176	COLGALT1	0.0348683
177	LSM4	0.0172201
178	ISYNA1	4.71577e-05
179	PPP1R14A	0.00716569
180	ECH1	0
181	ETFB	0.0024102
182	ZSCAN18	0.00153693
183	DDT	0.0281802
184	EIF3L	0.0484192
185	SUN2	0.00659925
186	COL6A1	2.11689e-05
187	COL6A2	0.00222144
188	MT-CO2	0.0011769
189	MT-ND4	0.00842506
190	MFAP2	5.41017e-06

## Sheet: Table S3
	Term	Overlap	P.value	Adjusted.P.value	Old.P.value	Old.Adjusted.P.value	Odds.Ratio	Combined.Score	Genes
1	Translation Homo sapiens R-HSA-72766	18/151	1.2785e-13	7.41531e-11	0	0	12.6567	375.751	RPL5;EIF4A1;RPL21;RPN2;SSR4;SRP14;RPL6;RPS26;RPS17;EIF3I;RPL38;RPS20;EIF3E;RPL37;RPS13;RPS23;RPL19;EIF3B
2	L13a-mediated translational silencing of Ceruloplasmin expression Homo sapiens R-HSA-156827	15/106	1.16451e-12	1.94422e-10	0	0	15.2306	418.518	RPL5;EIF4A1;RPL21;RPL6;RPS26;RPS17;EIF3I;RPL38;RPS20;EIF3E;RPL37;RPS13;RPS23;RPL19;EIF3B
3	3' -UTR-mediated translational regulation Homo sapiens R-HSA-157279	15/106	1.16451e-12	1.94422e-10	0	0	15.2306	418.518	RPL5;EIF4A1;RPL21;RPL6;RPS26;RPS17;EIF3I;RPL38;RPS20;EIF3E;RPL37;RPS13;RPS23;RPL19;EIF3B
4	GTP hydrolysis and joining of the 60S ribosomal subunit Homo sapiens R-HSA-72706	15/107	1.34084e-12	1.94422e-10	0	0	15.0643	411.824	RPL5;EIF4A1;RPL21;RPL6;RPS26;RPS17;EIF3I;RPL38;RPS20;EIF3E;RPL37;RPS13;RPS23;RPL19;EIF3B
5	Cap-dependent Translation Initiation Homo sapiens R-HSA-72737	15/114	3.4544e-12	3.33926e-10	0	0	13.9942	369.325	RPL5;EIF4A1;RPL21;RPL6;RPS26;RPS17;EIF3I;RPL38;RPS20;EIF3E;RPL37;RPS13;RPS23;RPL19;EIF3B
6	Eukaryotic Translation Initiation Homo sapiens R-HSA-72613	15/114	3.4544e-12	3.33926e-10	0	0	13.9942	369.325	RPL5;EIF4A1;RPL21;RPL6;RPS26;RPS17;EIF3I;RPL38;RPS20;EIF3E;RPL37;RPS13;RPS23;RPL19;EIF3B
7	Formation of a pool of free 40S subunits Homo sapiens R-HSA-72689	14/96	4.39424e-12	3.64094e-10	0	0	15.7089	410.799	RPL5;RPL21;RPL6;RPS26;RPS17;EIF3I;RPL38;RPS20;EIF3E;RPL37;RPS13;RPL19;RPS23;EIF3B
8	SRP-dependent cotranslational protein targeting to membrane Homo sapiens R-HSA-1799339	14/107	1.99988e-11	1.44991e-09	0	0	13.8431	341.03	RPL5;RPL21;RPN2;SSR4;SRP14;RPL6;RPS26;RPS17;RPL38;RPS20;RPL37;RPS13;RPS23;RPL19
9	Selenoamino acid metabolism Homo sapiens R-HSA-2408522	14/111	3.32073e-11	2.14002e-09	0	0	13.2696	320.172	RPL5;NNMT;AHCY;RPL21;RPL6;PAPSS2;RPS26;RPS17;RPL38;RPS20;RPL37;RPS13;RPS23;RPL19
10	Interferon alpha/beta signaling Homo sapiens R-HSA-909733	1968-11-01	2.87607e-10	1.66812e-08	0	0	17.5329	385.189	IFITM3;BST2;IFI27;STAT2;HLA-B;IFI6;ISG15;HLA-A;HLA-F;SAMHD1;XAF1
11	Viral mRNA Translation Homo sapiens R-HSA-192823	1984-11-01	2.9703e-09	1.43564e-07	0	0	13.679	268.582	RPS26;RPL5;RPS17;RPL21;RPL38;RPS20;RPL37;RPL6;RPS13;RPL19;RPS23
12	Peptide chain elongation Homo sapiens R-HSA-156902	1984-11-01	2.9703e-09	1.43564e-07	0	0	13.679	268.582	RPS26;RPL5;RPS17;RPL21;RPL38;RPS20;RPL37;RPL6;RPS13;RPL19;RPS23
13	Selenocysteine synthesis Homo sapiens R-HSA-2408557	1987-11-01	4.34641e-09	1.80065e-07	0	0	13.137	252.939	RPS26;RPL5;RPS17;RPL21;RPL38;RPS20;RPL37;RPL6;RPS13;RPL19;RPS23
14	Eukaryotic Translation Termination Homo sapiens R-HSA-72764	1987-11-01	4.34641e-09	1.80065e-07	0	0	13.137	252.939	RPS26;RPL5;RPS17;RPL21;RPL38;RPS20;RPL37;RPL6;RPS13;RPL19;RPS23
15	Eukaryotic Translation Elongation Homo sapiens R-HSA-156842	1989-11-01	5.55586e-09	2.014e-07	0	0	12.7989	243.287	RPS26;RPL5;RPS17;RPL21;RPL38;RPS20;RPL37;RPL6;RPS13;RPL19;RPS23
16	Nonsense Mediated Decay (NMD) independent of the Exon Junction Complex (EJC) Homo sapiens R-HSA-975956	1989-11-01	5.55586e-09	2.014e-07	0	0	12.7989	243.287	RPS26;RPL5;RPS17;RPL21;RPL38;RPS20;RPL37;RPL6;RPS13;RPL19;RPS23
17	Interferon Signaling Homo sapiens R-HSA-913531	15/196	7.76996e-09	2.65093e-07	0	0	7.62236	142.332	IFITM3;EIF4A1;STAT2;HLA-B;IFI6;UBE2L6;ISG15;HLA-A;HLA-F;SAMHD1;PML;BST2;IFI27;XAF1;TRIM22
18	Influenza Infection Homo sapiens R-HSA-168254	13/147	1.41159e-08	4.50419e-07	0	0	8.8613	160.177	RPL5;RPL21;ISG15;RPL6;RPS26;RPS17;CANX;RPL38;RPS20;RPL37;RPS13;RPS23;RPL19
19	Ribosomal scanning and start codon recognition Homo sapiens R-HSA-72702	1957-09-01	1.55317e-08	4.50419e-07	0	0	16.887	303.635	RPS26;EIF4A1;RPS17;EIF3I;RPS20;EIF3E;RPS13;RPS23;EIF3B
20	Translation initiation complex formation Homo sapiens R-HSA-72649	1957-09-01	1.55317e-08	4.50419e-07	0	0	16.887	303.635	RPS26;EIF4A1;RPS17;EIF3I;RPS20;EIF3E;RPS13;RPS23;EIF3B
21	Activation of the mRNA upon binding of the cap-binding complex and eIFs, and subsequent binding to 43S Homo sapiens R-HSA-72662	1958-09-01	1.82037e-08	5.0277e-07	0	0	16.5415	294.797	RPS26;EIF4A1;RPS17;EIF3I;RPS20;EIF3E;RPS13;RPS23;EIF3B
22	Nonsense-Mediated Decay (NMD) Homo sapiens R-HSA-927802	11/106	3.5696e-08	9.00161e-07	0	0	10.4995	180.048	RPS26;RPL5;RPS17;RPL21;RPL38;RPS20;RPL37;RPL6;RPS13;RPS23;RPL19
23	Nonsense Mediated Decay (NMD) enhanced by the Exon Junction Complex (EJC) Homo sapiens R-HSA-975957	11/106	3.5696e-08	9.00161e-07	0	0	10.4995	180.048	RPS26;RPL5;RPS17;RPL21;RPL38;RPS20;RPL37;RPL6;RPS13;RPS23;RPL19
24	Influenza Life Cycle Homo sapiens R-HSA-168255	12/136	5.27469e-08	1.27472e-06	0	0	8.80287	147.516	RPS26;RPL5;RPS17;RPL21;CANX;RPL38;RPS20;RPL37;RPL6;RPS13;RPS23;RPL19
25	Metabolism of amino acids and derivatives Homo sapiens R-HSA-71291	18/335	6.16333e-08	1.42021e-06	0	0	5.26048	87.3348	RPL5;OAT;AHCY;NNMT;RPL21;RPL6;PAPSS2;SRM;RPS26;RPS17;TDO2;RPL38;RPS20;PHGDH;RPL37;RPS13;RPS23;RPL19
26	Metabolism of proteins Homo sapiens R-HSA-392499	34/1074	6.36646e-08	1.42021e-06	0	0	3.15666	52.3047	RPL5;EIF4A1;RPN2;UBE2L6;SRP14;THBS1;RPL6;RPS17;CCL2;RPL38;CD59;RPL37;ST3GAL1;RPS13;CCT5;RPL19;XBP1;RPL21;SSR4;TBCA;AGT;YIF1A;PML;RPS26;NAGK;EIF3I;CANX;TCP1;RPS20;EIF3E;TGFBI;ATF4;RPS23;EIF3B
27	Formation of the ternary complex, and subsequently, the 43S complex Homo sapiens R-HSA-72695	1950-08-01	8.9689e-08	1.92665e-06	0	0	17.0823	277.192	RPS26;RPS17;EIF3I;RPS20;EIF3E;RPS13;RPS23;EIF3B
28	RHO GTPases activate PAKs Homo sapiens R-HSA-5627123	2023-06-21	9.66454e-08	2.00194e-06	0	0	35.5982	574.99	CTTN;MYH9;RAC1;CALM1;MYL9;MYL12B
29	Infectious disease Homo sapiens R-HSA-5663205	18/348	1.09235e-07	2.18469e-06	0	0	5.04987	80.9482	RPL5;NPM1;RPL21;PSIP1;ISG15;HLA-A;RPL6;RPS26;RPS17;CANX;RPL38;RPS20;RPL37;RAC1;CALM1;RPS13;RPS23;RPL19
30	Influenza Viral RNA Transcription and Replication Homo sapiens R-HSA-168273	11/128	2.50938e-07	4.85147e-06	0	0	8.5157	129.422	RPS26;RPL5;RPS17;RPL21;RPL38;RPS20;RPL37;RPL6;RPS13;RPS23;RPL19
31	Major pathway of rRNA processing in the nucleolus Homo sapiens R-HSA-6791226	12/166	4.68758e-07	8.77031e-06	0	0	7.0772	103.137	RPS26;RPL5;RPS17;RPL21;RPL38;RPS20;RPL37;RPL6;RPS13;DCAF13;RPS23;RPL19
32	rRNA processing Homo sapiens R-HSA-72312	12/180	1.11234e-06	2.01611e-05	0	0	6.4828	88.8731	RPS26;RPL5;RPS17;RPL21;RPL38;RPS20;RPL37;RPL6;RPS13;DCAF13;RPS23;RPL19
33	Endosomal/Vacuolar pathway Homo sapiens R-HSA-1236977	2023-04-12	7.57876e-06	0.000133202	0	0	44.1161	520.136	CTSL;HLA-B;HLA-A;HLA-F
34	Cytokine Signaling in Immune system Homo sapiens R-HSA-1280215	21/620	9.26537e-06	0.000158056	0	0	3.24722	37.6328	IFITM3;IL32;EIF4A1;IL33;TNFRSF12A;STAT2;HLA-B;IFI6;UBE2L6;ISG15;HLA-A;HLA-F;SAMHD1;YWHAZ;PML;RELB;BST2;IFI27;CALM1;XAF1;TRIM22
35	Gene Expression Homo sapiens R-HSA-74160	38/1631	1.8323e-05	0.000303638	0	0	2.28236	24.8945	RPL5;EIF4A1;RPN2;RTCB;TARS;SRP14;RPL6;RPS17;TAF1D;MYC;RPL38;RPL37;TBL1X;NBN;RPS13;DCAF13;RPL19;SF3A3;NPM1;WARS;RPL21;SSR4;NDUFA4;COX6C;YWHAZ;PML;RPS26;LSM8;RRAGA;LSM6;NFIB;EIF3I;NABP2;RPS20;GARS;EIF3E;RPS23;EIF3B
36	RHO GTPases activate CIT Homo sapiens R-HSA-5625900	2023-04-16	2.68833e-05	0.000426637	0	0	29.4048	309.456	MYH9;RAC1;MYL9;MYL12B
37	Platelet degranulation Homo sapiens R-HSA-114608	8/105	2.72165e-05	0.000426637	0	0	7.37582	77.5323	LGALS3BP;RARRES2;CDC37L1;SERPING1;TIMP3;CALM1;THBS1;SOD1
38	Disease Homo sapiens R-HSA-1643685	22/725	3.06921e-05	0.000468458	0	0	2.89686	30.1028	RPL5;NPM1;RPL21;SDC2;PSIP1;ISG15;HLA-A;THBS1;RPL6;RPS26;RPS17;MYC;CANX;RPL38;RPS20;RPL37;RAC1;TBL1X;CALM1;RPS13;RPS23;RPL19
39	Immune System Homo sapiens R-HSA-168256	36/1547	3.22479e-05	0.000479585	0	0	2.26601	23.4352	IFITM3;EIF4A1;CFH;C1R;IFI6;TNFAIP3;UBE2L6;SAMHD1;RELB;IFI16;CTSL;RNF19A;CD59;ITGAV;RAC1;TRIM22;IL32;IL33;TNFRSF12A;STAT2;HLA-B;ISG15;HLA-A;HLA-F;YWHAZ;PML;SIGIRR;BST2;IFI27;CANX;MYH9;RBCK1;SUGT1;CALM1;XAF1;LGMN
40	Smooth Muscle Contraction Homo sapiens R-HSA-445355	1933-05-01	3.37067e-05	0.000488747	0	0	15.8104	162.812	ANXA2;TPM1;CALM1;MYL9;MYL12B
41	Response to elevated platelet cytosolic Ca2+ Homo sapiens R-HSA-76005	8/110	3.80916e-05	0.000538856	0	0	7.01248	71.3556	LGALS3BP;RARRES2;CDC37L1;SERPING1;TIMP3;CALM1;THBS1;SOD1
42	EPH-Ephrin signaling Homo sapiens R-HSA-2682334	1995-07-01	0.000107706	0.00148737	0	0	7.08494	64.7288	SDC2;ITSN1;CLTB;MYH9;RAC1;MYL9;MYL12B
43	Metabolism Homo sapiens R-HSA-1430728	40/1908	0.000113951	0.00153702	0	0	2.03927	18.5161	RPL5;OAT;AHCY;NNMT;UQCRB;PITPNB;SDC2;RPL6;PAPSS2;SRM;LDHB;RPS17;TDO2;IDS;CPNE3;RPL38;PHGDH;RPL37;APOE;TBL1X;ST3GAL1;RPS13;RPL19;GSTK1;SLC16A1;RPL21;NDUFA4;PTGES3;FMO3;COX6C;CRLS1;AGT;RPS26;NDUFS4;NDUFS3;RPS20;CALM1;RPS23;LGMN;CERS2
44	Sema4D induced cell migration and growth-cone collapse Homo sapiens R-HSA-416572	2023-04-24	0.000146109	0.00192598	0	0	17.6357	155.744	MYH9;RAC1;MYL9;MYL12B
45	Antigen Presentation: Folding, assembly and peptide loading of class I MHC Homo sapiens R-HSA-983170	2023-04-25	0.000172391	0.00222193	0	0	16.7951	145.542	CANX;HLA-B;HLA-A;HLA-F
46	Sema4D in semaphorin signaling Homo sapiens R-HSA-400685	2023-04-27	0.000234932	0.00296218	0	0	15.3331	128.126	MYH9;RAC1;MYL9;MYL12B
47	RHO GTPases activate PKNs Homo sapiens R-HSA-5625740	1960-05-01	0.000604303	0.00745736	0	0	8.03791	59.5725	MYH9;RAC1;YWHAZ;MYL9;MYL12B
48	Platelet activation, signaling and aggregation Homo sapiens R-HSA-76002	10/253	0.000677874	0.00819098	0	0	3.68653	26.8989	LGALS3BP;RARRES2;CDC37L1;SERPING1;TIMP3;RAC1;CALM1;YWHAZ;THBS1;SOD1
49	RHO GTPases Activate ROCKs Homo sapiens R-HSA-5627117	2023-03-17	0.000883476	0.0104575	0	0	18.8171	132.315	MYH9;MYL9;MYL12B
50	Syndecan interactions Homo sapiens R-HSA-3000170	2023-03-20	0.00144424	0.0167532	0	0	15.4941	101.334	SDC2;ITGAV;THBS1
51	The citric acid (TCA) cycle and respiratory electron transport Homo sapiens R-HSA-1428517	7/153	0.00189543	0.0215559	0	0	4.25779	26.6892	LDHB;SLC16A1;UQCRB;NDUFA4;NDUFS4;NDUFS3;COX6C
52	Antigen processing-Cross presentation Homo sapiens R-HSA-1236975	1982-05-01	0.00246657	0.0271347	0	0	5.73496	34.438	CTSL;HLA-B;ITGAV;HLA-A;HLA-F
53	Cytosolic tRNA aminoacylation Homo sapiens R-HSA-379716	2023-03-24	0.00247955	0.0271347	0	0	12.5403	75.2379	WARS;TARS;GARS
54	Respiratory electron transport Homo sapiens R-HSA-611105	1988-05-01	0.00335223	0.0360054	0	0	5.31876	30.307	UQCRB;NDUFA4;NDUFS4;NDUFS3;COX6C
55	Metabolism of ingested SeMet, Sec, MeSec into H2Se Homo sapiens R-HSA-2408508	2023-02-08	0.00346268	0.0365155	0	0	29.1534	165.175	AHCY;NNMT
56	Interferon gamma signaling Homo sapiens R-HSA-877300	1993-05-01	0.00424851	0.0440024	0	0	5.01529	27.3894	HLA-B;HLA-A;HLA-F;TRIM22;PML
57	Hemostasis Homo sapiens R-HSA-109582	14/552	0.00453632	0.046159	0	0	2.33885	12.6196	LGALS3BP;SLC16A1;ANXA2;RARRES2;AK3;YWHAZ;THBS1;SOD1;CDC37L1;SERPING1;TIMP3;ITGAV;RAC1;CALM1
58	Folding of actin by CCT/TriC Homo sapiens R-HSA-390450	2023-02-10	0.00548199	0.0529926	0	0	21.8628	113.824	TCP1;CCT5
59	Gap junction degradation Homo sapiens R-HSA-190873	2023-02-10	0.00548199	0.0529926	0	0	21.8628	113.824	MYO6;CLTB
60	ATF6-alpha activates chaperone genes Homo sapiens R-HSA-381183	2023-02-10	0.00548199	0.0529926	0	0	21.8628	113.824	XBP1;ATF4
61	Detoxification of Reactive Oxygen Species Homo sapiens R-HSA-3299685	1933-03-01	0.00619961	0.0589471	0	0	8.77422	44.6017	GPX3;SOD3;SOD1
62	RHO GTPases activate IQGAPs Homo sapiens R-HSA-5626467	2023-02-11	0.00665011	0.0611097	0	0	19.4326	97.4182	RAC1;CALM1
63	EPHA-mediated growth cone collapse Homo sapiens R-HSA-3928663	1934-03-01	0.00674313	0.0611097	0	0	8.49075	42.4472	MYH9;MYL9;MYL12B
64	Negative regulators of RIG-I/MDA5 signaling Homo sapiens R-HSA-936440	1934-03-01	0.00674313	0.0611097	0	0	8.49075	42.4472	TNFAIP3;UBE2L6;ISG15
65	Semaphorin interactions Homo sapiens R-HSA-373755	1967-04-01	0.00719699	0.0642193	0	0	5.58645	27.5641	MYH9;RAC1;MYL9;MYL12B
66	ATF6-alpha activates chaperones Homo sapiens R-HSA-381033	2023-02-12	0.00792051	0.0696045	0	0	17.4885	84.6146	XBP1;ATF4
67	Respiratory electron transport, ATP synthesis by chemiosmotic coupling, and heat production by uncoupling proteins. Homo sapiens R-HSA-163200	5/109	0.00825497	0.0714609	0	0	4.24026	20.3403	UQCRB;NDUFA4;NDUFS4;NDUFS3;COX6C
68	Class I MHC mediated antigen processing & presentation Homo sapiens R-HSA-983169	9/305	0.00853054	0.0727605	0	0	2.704	12.8821	CTSL;RNF19A;CANX;HLA-B;UBE2L6;ITGAV;HLA-A;RBCK1;HLA-F
69	Trafficking and processing of endosomal TLR Homo sapiens R-HSA-1679131	2023-02-13	0.00929073	0.078096	0	0	15.8978	74.3818	CTSL;LGMN
70	Cellular responses to stress Homo sapiens R-HSA-2262752	10/367	0.00970639	0.0804244	0	0	2.49467	11.5627	RRAGA;HSPH1;CDK6;ST13;GPX3;PTGES3;NBN;HIF1A;SOD3;SOD1
71	Methylation Homo sapiens R-HSA-156581	2023-02-14	0.0107584	0.0878851	0	0	14.5723	66.0426	AHCY;NNMT
72	EPHB-mediated forward signaling Homo sapiens R-HSA-3928662	1942-03-01	0.012104	0.094869	0	0	6.74632	29.7798	SDC2;ITSN1;RAC1
73	Non-integrin membrane-ECM interactions Homo sapiens R-HSA-3000171	1942-03-01	0.012104	0.094869	0	0	6.74632	29.7798	SDC2;ITGAV;THBS1
74	tRNA Aminoacylation Homo sapiens R-HSA-379724	1942-03-01	0.012104	0.094869	0	0	6.74632	29.7798	WARS;TARS;GARS
75	TP53 Regulates Metabolic Genes Homo sapiens R-HSA-5628897	1984-04-01	0.0156085	0.120705	0	0	4.39554	18.2852	RRAGA;NDUFA4;COX6C;YWHAZ
76	NOTCH1 Intracellular Domain Regulates Transcription Homo sapiens R-HSA-2122947	1947-03-01	0.0164028	0.125179	0	0	5.97818	24.5721	MYC;TBL1X;HIF1A
77	Unfolded Protein Response (UPR) Homo sapiens R-HSA-381119	1986-04-01	0.0168808	0.127154	0	0	4.28789	17.5014	XBP1;CCL2;YIF1A;ATF4
78	Metabolism of fat-soluble vitamins Homo sapiens R-HSA-6806667	1951-03-01	0.0203816	0.151555	0	0	5.47889	21.33	SDC2;APOE;LGMN
79	Innate Immune System Homo sapiens R-HSA-168249	16/807	0.022918	0.168259	0	0	1.81103	6.83816	CFH;C1R;HLA-B;TNFAIP3;UBE2L6;ISG15;RELB;SIGIRR;IFI16;CTSL;MYH9;CD59;RAC1;SUGT1;CALM1;LGMN
80	HS-GAG degradation Homo sapiens R-HSA-2024096	2023-02-21	0.0235642	0.168732	0	0	9.20028	34.4829	SDC2;IDS
81	Signal transduction by L1 Homo sapiens R-HSA-445144	2023-02-21	0.0235642	0.168732	0	0	9.20028	34.4829	ITGAV;RAC1
82	Muscle contraction Homo sapiens R-HSA-397014	6/196	0.0251356	0.177204	0	0	2.78549	10.2603	ANXA2;TPM1;FXYD6;CALM1;MYL9;MYL12B
83	Signaling by Rho GTPases Homo sapiens R-HSA-194315	9/367	0.0253585	0.177204	0	0	2.22859	8.18927	CTTN;ITSN1;ARHGDIB;MYH9;RAC1;CALM1;MYL9;YWHAZ;MYL12B
84	RHO GTPase Effectors Homo sapiens R-HSA-195258	7/255	0.0273373	0.186472	0	0	2.49358	8.97564	CTTN;MYH9;RAC1;CALM1;MYL9;YWHAZ;MYL12B
85	Phase II conjugation Homo sapiens R-HSA-156580	4/100	0.0275947	0.186472	0	0	3.65997	13.1398	GSTK1;NNMT;AHCY;PAPSS2
86	BBSome-mediated cargo-targeting to cilium Homo sapiens R-HSA-5620922	2023-02-23	0.0279708	0.186472	0	0	8.32322	29.7688	TCP1;CCT5
87	Laminin interactions Homo sapiens R-HSA-3000157	2023-02-23	0.0279708	0.186472	0	0	8.32322	29.7688	COL18A1;ITGAV
88	Translocation of GLUT4 to the plasma membrane Homo sapiens R-HSA-1445148	1960-03-01	0.031101	0.204984	0	0	4.6117	16.005	RAC1;CALM1;YWHAZ
89	Amino acid synthesis and interconversion (transamination) Homo sapiens R-HSA-70614	2023-02-25	0.032679	0.208284	0	0	7.59869	25.9953	OAT;PHGDH
90	Formation of tubulin folding intermediates by CCT/TriC Homo sapiens R-HSA-389960	2023-02-25	0.032679	0.208284	0	0	7.59869	25.9953	TCP1;CCT5
91	ATF4 activates genes Homo sapiens R-HSA-380994	2023-02-25	0.032679	0.208284	0	0	7.59869	25.9953	CCL2;ATF4
92	Regulation of Complement cascade Homo sapiens R-HSA-977606	2023-02-26	0.0351412	0.214995	0	0	7.28171	24.3819	CFH;CD59
93	Attenuation phase Homo sapiens R-HSA-3371568	2023-02-26	0.0351412	0.214995	0	0	7.28171	24.3819	HSPH1;PTGES3
94	TNFR1-induced NFkappaB signaling pathway Homo sapiens R-HSA-5357956	2023-02-26	0.0351412	0.214995	0	0	7.28171	24.3819	TNFAIP3;RBCK1
95	Circadian Clock Homo sapiens R-HSA-400253	1963-03-01	0.0352147	0.214995	0	0	4.38044	14.6582	TBL1X;HIF1A;MEF2D
96	Prefoldin mediated transfer of substrate to CCT/TriC Homo sapiens R-HSA-389957	2023-02-27	0.037673	0.222963	0	0	6.99009	22.9192	TCP1;CCT5
97	VEGFR2 mediated vascular permeability Homo sapiens R-HSA-5218920	2023-02-27	0.037673	0.222963	0	0	6.99009	22.9192	RAC1;CALM1
98	Pyruvate metabolism Homo sapiens R-HSA-70268	2023-02-27	0.037673	0.222963	0	0	6.99009	22.9192	LDHB;SLC16A1
99	ER-Phagosome pathway Homo sapiens R-HSA-1236974	1965-03-01	0.0381054	0.223244	0	0	4.23871	13.8496	HLA-B;HLA-A;HLA-F
100	Gap junction trafficking Homo sapiens R-HSA-190828	2023-02-28	0.0402724	0.229	0	0	6.7209	21.5881	MYO6;CLTB
101	The role of Nef in HIV-1 replication and disease pathogenesis Homo sapiens R-HSA-164952	2023-02-28	0.0402724	0.229	0	0	6.7209	21.5881	RAC1;HLA-A
102	PERK regulates gene expression Homo sapiens R-HSA-381042	2023-02-28	0.0402724	0.229	0	0	6.7209	21.5881	CCL2;ATF4
103	Integrin cell surface interactions Homo sapiens R-HSA-216083	1967-03-01	0.0411135	0.229287	0	0	4.10583	13.1034	COL18A1;ITGAV;THBS1
104	Signaling by PTK6 Homo sapiens R-HSA-8848021	1967-03-01	0.0411135	0.229287	0	0	4.10583	13.1034	CCND1;RAC1;HIF1A
105	HSF1 activation Homo sapiens R-HSA-3371511	2029-02-01	0.0429375	0.237179	0	0	6.47165	20.3728	HSPH1;PTGES3
106	Gap junction trafficking and regulation Homo sapiens R-HSA-157858	1930-02-01	0.0456666	0.247539	0	0	6.2402	19.2597	MYO6;CLTB
107	Termination of translesion DNA synthesis Homo sapiens R-HSA-5656169	1930-02-01	0.0456666	0.247539	0	0	6.2402	19.2597	UBE2L6;ISG15
108	Regulation of TNFR1 signaling Homo sapiens R-HSA-5357905	1931-02-01	0.0484579	0.256764	0	0	6.02472	18.2372	TNFAIP3;RBCK1
109	ISG15 antiviral mechanism Homo sapiens R-HSA-1169408	1972-03-01	0.0491394	0.256764	0	0	3.80734	11.4719	EIF4A1;UBE2L6;ISG15
110	Antiviral mechanism by IFN-stimulated genes Homo sapiens R-HSA-1169410	1972-03-01	0.0491394	0.256764	0	0	3.80734	11.4719	EIF4A1;UBE2L6;ISG15
111	Signaling by NOTCH1 Homo sapiens R-HSA-1980143	1972-03-01	0.0491394	0.256764	0	0	3.80734	11.4719	MYC;TBL1X;HIF1A
112	Glycosaminoglycan metabolism Homo sapiens R-HSA-1630316	4/121	0.049866	0.258235	0	0	2.99985	8.99479	SDC2;IDS;ST3GAL1;PAPSS2
113	Signaling by NOTCH Homo sapiens R-HSA-157118	4/122	0.0511151	0.261048	0	0	2.97427	8.84452	CCND1;MYC;TBL1X;HIF1A
114	Cooperation of Prefoldin and TriC/CCT in actin and tubulin folding Homo sapiens R-HSA-389958	1932-02-01	0.0513095	0.261048	0	0	5.8236	17.2954	TCP1;CCT5
115	Binding and Uptake of Ligands by Scavenger Receptors Homo sapiens R-HSA-2173782	1974-03-01	0.0525483	0.265026	0	0	3.69972	10.8995	HSPH1;APOE;APOL1
116	APOBEC3G mediated resistance to HIV-1 infection Homo sapiens R-HSA-180689	2023-01-05	0.0557203	0.27622	0	0	21.7709	62.8616	PSIP1
117	PTK6 Expression Homo sapiens R-HSA-8849473	2023-01-05	0.0557203	0.27622	0	0	21.7709	62.8616	HIF1A
118	Vesicle-mediated transport Homo sapiens R-HSA-5653656	10/492	0.0562194	0.276333	0	0	1.83581	5.28438	HSPH1;MYO6;CLTB;CD59;APOE;AP3S1;RAC1;CALM1;APOL1;YWHAZ
119	HSF1-dependent transactivation Homo sapiens R-HSA-3371571	1934-02-01	0.0571871	0.278727	0	0	5.45907	15.6207	HSPH1;PTGES3
120	Host Interactions of HIV factors Homo sapiens R-HSA-162909	4/129	0.0603346	0.291617	0	0	2.80671	7.88083	NPM1;PSIP1;HLA-A;RAC1
121	RIG-I/MDA5 mediated induction of IFN-alpha/beta pathways Homo sapiens R-HSA-168928	1979-03-01	0.0615533	0.295049	0	0	3.45544	9.63325	TNFAIP3;UBE2L6;ISG15
122	Complement cascade Homo sapiens R-HSA-166658	1980-03-01	0.0634353	0.301273	0	0	3.41039	9.40495	CFH;C1R;CD59
123	Translesion synthesis by Y family DNA polymerases bypasses lesions on DNA template Homo sapiens R-HSA-110313	1937-02-01	0.0664144	0.301273	0	0	4.99039	13.5332	UBE2L6;ISG15
124	Proton-coupled monocarboxylate transport Homo sapiens R-HSA-433692	2023-01-06	0.0664878	0.301273	0	0	17.4159	47.2098	SLC16A1
125	Scavenging by Class F Receptors Homo sapiens R-HSA-3000484	2023-01-06	0.0664878	0.301273	0	0	17.4159	47.2098	HSPH1
126	Transport and synthesis of PAPS Homo sapiens R-HSA-174362	2023-01-06	0.0664878	0.301273	0	0	17.4159	47.2098	PAPSS2
127	Sensing of DNA Double Strand Breaks Homo sapiens R-HSA-5693548	2023-01-06	0.0664878	0.301273	0	0	17.4159	47.2098	NBN
128	PTK6 Regulates Cell Cycle Homo sapiens R-HSA-8849470	2023-01-06	0.0664878	0.301273	0	0	17.4159	47.2098	CCND1
129	G1 Phase Homo sapiens R-HSA-69236	1938-02-01	0.0695932	0.310493	0	0	4.85152	12.9297	CDK6;CCND1
130	Cyclin D associated events in G1 Homo sapiens R-HSA-69231	1938-02-01	0.0695932	0.310493	0	0	4.85152	12.9297	CDK6;CCND1
131	Association of TriC/CCT with target proteins during biosynthesis Homo sapiens R-HSA-390471	1939-02-01	0.0728211	0.319971	0	0	4.72016	12.3656	TCP1;CCT5
132	Collagen degradation Homo sapiens R-HSA-1442490	1939-02-01	0.0728211	0.319971	0	0	4.72016	12.3656	COL18A1;CTSL
133	Transcriptional activation of mitochondrial biogenesis Homo sapiens R-HSA-2151201	1940-02-01	0.0760963	0.324182	0	0	4.59571	11.8374	TBL1X;MEF2D
134	Cation-coupled Chloride cotransporters Homo sapiens R-HSA-426117	2023-01-07	0.077133	0.324182	0	0	14.5125	37.1842	SLC12A2
135	Vitamin D (calciferol) metabolism Homo sapiens R-HSA-196791	2023-01-07	0.077133	0.324182	0	0	14.5125	37.1842	LGMN
136	Binding of TCF/LEF:CTNNB1 to target gene promoters Homo sapiens R-HSA-4411364	2023-01-07	0.077133	0.324182	0	0	14.5125	37.1842	MYC
137	2-LTR circle formation Homo sapiens R-HSA-164843	2023-01-07	0.077133	0.324182	0	0	14.5125	37.1842	PSIP1
138	PTK6 promotes HIF1A stabilization Homo sapiens R-HSA-8857538	2023-01-07	0.077133	0.324182	0	0	14.5125	37.1842	HIF1A
139	Biological oxidations Homo sapiens R-HSA-211859	5/199	0.077997	0.325455	0	0	2.26272	5.7724	GSTK1;AHCY;NNMT;FMO3;PAPSS2
140	TNF signaling Homo sapiens R-HSA-75893	1941-02-01	0.0794175	0.329015	0	0	4.47765	11.342	TNFAIP3;RBCK1
141	Retinoid metabolism and transport Homo sapiens R-HSA-975634	1942-02-01	0.0827832	0.335764	0	0	4.36549	10.8767	SDC2;APOE
142	Cooperation of PDCL (PhLP1) and TRiC/CCT in G-protein beta folding Homo sapiens R-HSA-6814122	1942-02-01	0.0827832	0.335764	0	0	4.36549	10.8767	TCP1;CCT5
143	BMAL1:CLOCK,NPAS2 activates circadian gene expression Homo sapiens R-HSA-1368108	1942-02-01	0.0827832	0.335764	0	0	4.36549	10.8767	TBL1X;HIF1A
144	Sema4D mediated inhibition of cell attachment and migration Homo sapiens R-HSA-416550	2023-01-08	0.0876573	0.343522	0	0	12.4386	30.2796	RAC1
145	Insulin-like Growth Factor-2 mRNA Binding Proteins (IGF2BPs/IMPs/VICKZs) bind RNA Homo sapiens R-HSA-428359	2023-01-08	0.0876573	0.343522	0	0	12.4386	30.2796	MYC
146	Synthesis of UDP-N-acetyl-glucosamine Homo sapiens R-HSA-446210	2023-01-08	0.0876573	0.343522	0	0	12.4386	30.2796	NAGK
147	Cross-presentation of particulate exogenous antigens (phagosomes) Homo sapiens R-HSA-1236973	2023-01-08	0.0876573	0.343522	0	0	12.4386	30.2796	ITGAV
148	Nef and signal transduction Homo sapiens R-HSA-164944	2023-01-08	0.0876573	0.343522	0	0	12.4386	30.2796	RAC1
149	NRAGE signals death through JNK Homo sapiens R-HSA-193648	1945-02-01	0.0931329	0.362531	0	0	4.0603	9.63805	ITSN1;RAC1
150	DNA Damage Bypass Homo sapiens R-HSA-73893	1946-02-01	0.0966624	0.366431	0	0	3.96782	9.27093	UBE2L6;ISG15
151	Cellular response to heat stress Homo sapiens R-HSA-3371556	1996-03-01	0.0969701	0.366431	0	0	2.82136	6.58323	HSPH1;ST13;PTGES3
152	Adaptive Immune System Homo sapiens R-HSA-1280218	13/762	0.0972116	0.366431	0	0	1.53568	3.57947	HLA-B;UBE2L6;HLA-A;HLA-F;YWHAZ;CTSL;RNF19A;CANX;ITGAV;RBCK1;RAC1;CALM1;LGMN
153	Inactivation of Cdc42 and Rac Homo sapiens R-HSA-428543	2023-01-09	0.0980622	0.366431	0	0	10.8833	25.2726	RAC1
154	Integration of provirus Homo sapiens R-HSA-162592	2023-01-09	0.0980622	0.366431	0	0	10.8833	25.2726	PSIP1
155	Formation of annular gap junctions Homo sapiens R-HSA-196025	2023-01-09	0.0980622	0.366431	0	0	10.8833	25.2726	CLTB
156	Visual phototransduction Homo sapiens R-HSA-2187338	1997-03-01	0.0992662	0.366431	0	0	2.79121	6.44755	SDC2;APOE;CALM1
157	Nucleotide-binding domain, leucine rich repeat containing receptor (NLR) signaling pathways Homo sapiens R-HSA-168643	1947-02-01	0.10023	0.366431	0	0	3.87945	8.92387	TNFAIP3;SUGT1
158	EPH-ephrin mediated repulsion of cells Homo sapiens R-HSA-3928665	1948-02-01	0.103833	0.366431	0	0	3.79492	8.59539	CLTB;RAC1
159	Pyruvate metabolism and Citric Acid (TCA) cycle Homo sapiens R-HSA-71406	1948-02-01	0.103833	0.366431	0	0	3.79492	8.59539	LDHB;SLC16A1
160	Death Receptor Signalling Homo sapiens R-HSA-73887	1948-02-01	0.103833	0.366431	0	0	3.79492	8.59539	TNFAIP3;RBCK1
161	Transcriptional Regulation by TP53 Homo sapiens R-HSA-3700989	7/348	0.10425	0.366431	0	0	1.80487	4.08075	RRAGA;NPM1;NDUFA4;NBN;COX6C;YWHAZ;PML
162	Mitochondrial biogenesis Homo sapiens R-HSA-1592230	1949-02-01	0.107471	0.366431	0	0	3.71399	8.28417	TBL1X;MEF2D
163	Complex I biogenesis Homo sapiens R-HSA-6799198	1949-02-01	0.107471	0.366431	0	0	3.71399	8.28417	NDUFS4;NDUFS3
164	GP1b-IX-V activation signalling Homo sapiens R-HSA-430116	2023-01-10	0.108349	0.366431	0	0	9.67352	21.4984	YWHAZ
165	Nef mediated downregulation of MHC class I complex cell surface expression Homo sapiens R-HSA-164940	2023-01-10	0.108349	0.366431	0	0	9.67352	21.4984	HLA-A
166	Activation of Ca-permeable Kainate Receptor Homo sapiens R-HSA-451308	2023-01-10	0.108349	0.366431	0	0	9.67352	21.4984	CALM1
167	Ionotropic activity of Kainate Receptors Homo sapiens R-HSA-451306	2023-01-10	0.108349	0.366431	0	0	9.67352	21.4984	CALM1
168	eNOS activation Homo sapiens R-HSA-203615	2023-01-10	0.108349	0.366431	0	0	9.67352	21.4984	CALM1
169	Tetrahydrobiopterin (BH4) synthesis, recycling, salvage and regulation Homo sapiens R-HSA-1474151	2023-01-10	0.108349	0.366431	0	0	9.67352	21.4984	CALM1
170	HDR through MMEJ (alt-NHEJ) Homo sapiens R-HSA-5685939	2023-01-10	0.108349	0.366431	0	0	9.67352	21.4984	NBN
171	Regulation of gene expression by Hypoxia-inducible Factor Homo sapiens R-HSA-1234158	2023-01-10	0.108349	0.366431	0	0	9.67352	21.4984	HIF1A
172	Protein folding Homo sapiens R-HSA-391251	3/101	0.108666	0.366431	0	0	2.67673	5.94095	TCP1;TBCA;CCT5
173	Glycerophospholipid biosynthesis Homo sapiens R-HSA-1483206	3/102	0.111068	0.368361	0	0	2.64956	5.82271	PITPNB;CPNE3;CRLS1
174	Chondroitin sulfate/dermatan sulfate metabolism Homo sapiens R-HSA-1793185	1950-02-01	0.111143	0.368361	0	0	3.63643	7.989	SDC2;IDS
175	Deadenylation-dependent mRNA decay Homo sapiens R-HSA-429914	1950-02-01	0.111143	0.368361	0	0	3.63643	7.989	EIF4A1;LSM6
176	MHC class II antigen presentation Homo sapiens R-HSA-2132295	3/103	0.113491	0.373592	0	0	2.62293	5.70759	CTSL;CANX;LGMN
177	Cargo trafficking to the periciliary membrane Homo sapiens R-HSA-5620920	1951-02-01	0.114848	0.373592	0	0	3.56204	7.70877	TCP1;CCT5
178	Ion homeostasis Homo sapiens R-HSA-5578775	1951-02-01	0.114848	0.373592	0	0	3.56204	7.70877	FXYD6;CALM1
179	Uptake and function of anthrax toxins Homo sapiens R-HSA-5210891	2023-01-11	0.118519	0.373592	0	0	8.70573	18.5666	CALM1
180	RHO GTPases activate KTN1 Homo sapiens R-HSA-5625970	2023-01-11	0.118519	0.373592	0	0	8.70573	18.5666	RAC1
181	Sodium/Calcium exchangers Homo sapiens R-HSA-425561	2023-01-11	0.118519	0.373592	0	0	8.70573	18.5666	CALM1
182	CLEC7A (Dectin-1) induces NFAT activation Homo sapiens R-HSA-5607763	2023-01-11	0.118519	0.373592	0	0	8.70573	18.5666	CALM1
183	Tryptophan catabolism Homo sapiens R-HSA-71240	2023-01-11	0.118519	0.373592	0	0	8.70573	18.5666	TDO2
184	DSCAM interactions Homo sapiens R-HSA-376172	2023-01-11	0.118519	0.373592	0	0	8.70573	18.5666	RAC1
185	XBP1(S) activates chaperone genes Homo sapiens R-HSA-381038	1953-02-01	0.12235	0.383583	0	0	3.422	7.18919	XBP1;YIF1A
186	Heparan sulfate/heparin (HS-GAG) metabolism Homo sapiens R-HSA-1638091	1954-02-01	0.126145	0.384394	0	0	3.35602	6.94807	SDC2;IDS
187	Assembly of collagen fibrils and other multimeric structures Homo sapiens R-HSA-2022090	1954-02-01	0.126145	0.384394	0	0	3.35602	6.94807	COL18A1;CTSL
188	PECAM1 interactions Homo sapiens R-HSA-210990	2023-01-12	0.128573	0.384394	0	0	7.9139	16.2334	ITGAV
189	Defective EXT2 causes exostoses 2 Homo sapiens R-HSA-3656237	2023-01-12	0.128573	0.384394	0	0	7.9139	16.2334	SDC2
190	Defective EXT1 causes exostoses 1, TRPS2 and CHDS Homo sapiens R-HSA-3656253	2023-01-12	0.128573	0.384394	0	0	7.9139	16.2334	SDC2
191	Reduction of cytosolic Ca++ levels Homo sapiens R-HSA-418359	2023-01-12	0.128573	0.384394	0	0	7.9139	16.2334	CALM1
192	Chk1/Chk2(Cds1) mediated inactivation of Cyclin B:Cdk1 complex Homo sapiens R-HSA-75035	2023-01-12	0.128573	0.384394	0	0	7.9139	16.2334	YWHAZ
193	The NLRP3 inflammasome Homo sapiens R-HSA-844456	2023-01-12	0.128573	0.384394	0	0	7.9139	16.2334	SUGT1
194	CD28 dependent Vav1 pathway Homo sapiens R-HSA-389359	2023-01-12	0.128573	0.384394	0	0	7.9139	16.2334	RAC1
195	Ion transport by P-type ATPases Homo sapiens R-HSA-936837	1955-02-01	0.129967	0.384597	0	0	3.29254	6.71833	FXYD6;CALM1
196	IRE1alpha activates chaperones Homo sapiens R-HSA-381070	1955-02-01	0.129967	0.384597	0	0	3.29254	6.71833	XBP1;YIF1A
197	Axon guidance Homo sapiens R-HSA-422475	9/515	0.135757	0.388105	0	0	1.56473	3.12459	SDC2;ITSN1;CLTB;MYH9;ITGAV;RAC1;CALM1;MYL9;MYL12B
198	Constitutive Signaling by NOTCH1 HD+PEST Domain Mutants Homo sapiens R-HSA-2894862	1957-02-01	0.137691	0.388105	0	0	3.17249	6.29021	MYC;TBL1X
199	Signaling by NOTCH1 in Cancer Homo sapiens R-HSA-2644603	1957-02-01	0.137691	0.388105	0	0	3.17249	6.29021	MYC;TBL1X
200	Signaling by NOTCH1 PEST Domain Mutants in Cancer Homo sapiens R-HSA-2644602	1957-02-01	0.137691	0.388105	0	0	3.17249	6.29021	MYC;TBL1X
201	Constitutive Signaling by NOTCH1 PEST Domain Mutants Homo sapiens R-HSA-2644606	1957-02-01	0.137691	0.388105	0	0	3.17249	6.29021	MYC;TBL1X
202	Signaling by NOTCH1 HD+PEST Domain Mutants in Cancer Homo sapiens R-HSA-2894858	1957-02-01	0.137691	0.388105	0	0	3.17249	6.29021	MYC;TBL1X
203	Dissolution of Fibrin Clot Homo sapiens R-HSA-75205	2023-01-13	0.138513	0.388105	0	0	7.25404	14.3397	ANXA2
204	WNT5A-dependent internalization of FZD2, FZD5 and ROR2 Homo sapiens R-HSA-5140745	2023-01-13	0.138513	0.388105	0	0	7.25404	14.3397	CLTB
205	RHO GTPases Activate NADPH Oxidases Homo sapiens R-HSA-5668599	2023-01-13	0.138513	0.388105	0	0	7.25404	14.3397	RAC1
206	IRF3-mediated induction of type I IFN Homo sapiens R-HSA-3270619	2023-01-13	0.138513	0.388105	0	0	7.25404	14.3397	IFI16
207	TNFR1-induced proapoptotic signaling Homo sapiens R-HSA-5357786	2023-01-13	0.138513	0.388105	0	0	7.25404	14.3397	TNFAIP3
208	Bile salt and organic anion SLC transporters Homo sapiens R-HSA-425471	2023-01-14	0.148341	0.402045	0	0	6.6957	12.777	SLC16A1
209	DCC mediated attractive signaling Homo sapiens R-HSA-418885	2023-01-14	0.148341	0.402045	0	0	6.6957	12.777	RAC1
210	SEMA3A-Plexin repulsion signaling by inhibiting Integrin adhesion Homo sapiens R-HSA-399955	2023-01-14	0.148341	0.402045	0	0	6.6957	12.777	RAC1
211	Activation of Rac Homo sapiens R-HSA-428540	2023-01-14	0.148341	0.402045	0	0	6.6957	12.777	RAC1
212	CS/DS degradation Homo sapiens R-HSA-2024101	2023-01-14	0.148341	0.402045	0	0	6.6957	12.777	IDS
213	Early Phase of HIV Life Cycle Homo sapiens R-HSA-162594	2023-01-14	0.148341	0.402045	0	0	6.6957	12.777	PSIP1
214	Synthesis of Prostaglandins (PG) and Thromboxanes (TX) Homo sapiens R-HSA-2162123	2023-01-14	0.148341	0.402045	0	0	6.6957	12.777	PTGES3
215	Cell death signalling via NRAGE, NRIF and NADE Homo sapiens R-HSA-204998	1961-02-01	0.153426	0.413893	0	0	2.9568	5.54264	ITSN1;RAC1
216	CREB phosphorylation through the activation of CaMKII Homo sapiens R-HSA-442729	2023-01-15	0.158056	0.414809	0	0	6.21712	11.4694	CALM1
217	WNT5A-dependent internalization of FZD4 Homo sapiens R-HSA-5099900	2023-01-15	0.158056	0.414809	0	0	6.21712	11.4694	CLTB
218	Calnexin/calreticulin cycle Homo sapiens R-HSA-901042	2023-01-15	0.158056	0.414809	0	0	6.21712	11.4694	CANX
219	mRNA decay by 5' to 3' exoribonuclease Homo sapiens R-HSA-430039	2023-01-15	0.158056	0.414809	0	0	6.21712	11.4694	LSM6
220	Activation of BAD and translocation to mitochondria Homo sapiens R-HSA-111447	2023-01-15	0.158056	0.414809	0	0	6.21712	11.4694	YWHAZ
221	Glycogen breakdown (glycogenolysis) Homo sapiens R-HSA-70221	2023-01-15	0.158056	0.414809	0	0	6.21712	11.4694	CALM1
222	Synthesis of substrates in N-glycan biosythesis Homo sapiens R-HSA-446219	1963-02-01	0.161419	0.421726	0	0	2.85957	5.21514	NAGK;ST3GAL1
223	Rho GTPase cycle Homo sapiens R-HSA-194840	3/122	0.162977	0.423886	0	0	2.20202	3.99478	ITSN1;ARHGDIB;RAC1
224	Cell-extracellular matrix interactions Homo sapiens R-HSA-446353	2023-01-16	0.167662	0.426508	0	0	5.80235	10.3619	ILK
225	Rap1 signalling Homo sapiens R-HSA-392517	2023-01-16	0.167662	0.426508	0	0	5.80235	10.3619	YWHAZ
226	Sema3A PAK dependent Axon repulsion Homo sapiens R-HSA-399954	2023-01-16	0.167662	0.426508	0	0	5.80235	10.3619	RAC1
227	Metabolism of Angiotensinogen to Angiotensins Homo sapiens R-HSA-2022377	2023-01-16	0.167662	0.426508	0	0	5.80235	10.3619	AGT
228	STING mediated induction of host immune responses Homo sapiens R-HSA-1834941	2023-01-16	0.167662	0.426508	0	0	5.80235	10.3619	IFI16
229	Organelle biogenesis and maintenance Homo sapiens R-HSA-1852241	6/326	0.16966	0.429707	0	0	1.64291	2.91445	TCP1;MRPL37;TBL1X;MRPL12;MEF2D;CCT5
230	Asparagine N-linked glycosylation Homo sapiens R-HSA-446203	5/259	0.17469	0.433551	0	0	1.72293	3.00607	NAGK;RPN2;CANX;CD59;ST3GAL1
231	Ras activation uopn Ca2+ infux through NMDA receptor Homo sapiens R-HSA-442982	2023-01-17	0.177158	0.433551	0	0	5.43943	9.41409	CALM1
232	TNF receptor superfamily (TNFSF) members mediating non-canonical NF-kB pathway Homo sapiens R-HSA-5676594	2023-01-17	0.177158	0.433551	0	0	5.43943	9.41409	TNFRSF12A
233	Chylomicron-mediated lipid transport Homo sapiens R-HSA-174800	2023-01-17	0.177158	0.433551	0	0	5.43943	9.41409	APOE
234	N-glycan trimming in the ER and Calnexin/Calreticulin cycle Homo sapiens R-HSA-532668	2023-01-17	0.177158	0.433551	0	0	5.43943	9.41409	CANX
235	KSRP (KHSRP) binds and destabilizes mRNA Homo sapiens R-HSA-450604	2023-01-17	0.177158	0.433551	0	0	5.43943	9.41409	YWHAZ
236	Inflammasomes Homo sapiens R-HSA-622312	2023-01-17	0.177158	0.433551	0	0	5.43943	9.41409	SUGT1
237	Acyl chain remodelling of PG Homo sapiens R-HSA-1482925	2023-01-17	0.177158	0.433551	0	0	5.43943	9.41409	CRLS1
238	Peptide ligand-binding receptors Homo sapiens R-HSA-375276	4/193	0.179001	0.436221	0	0	1.85025	3.1831	EDNRA;EDN1;CCL2;AGT
239	Amyloid fiber formation Homo sapiens R-HSA-977225	1968-02-01	0.18171	0.439133	0	0	2.64226	4.50596	UBE2L6;TGFBI
240	Cyclin E associated events during G1/S transition Homo sapiens R-HSA-69202	1968-02-01	0.18171	0.439133	0	0	2.64226	4.50596	CCND1;MYC
241	Cyclin A:Cdk2-associated events at S phase entry Homo sapiens R-HSA-69656	1969-02-01	0.185814	0.445255	0	0	2.60269	4.38036	CCND1;MYC
242	Cytosolic sulfonation of small molecules Homo sapiens R-HSA-156584	2023-01-18	0.186546	0.445255	0	0	5.1192	8.59553	PAPSS2
243	Oxygen-dependent proline hydroxylation of Hypoxia-inducible Factor Alpha Homo sapiens R-HSA-1234176	2023-01-18	0.186546	0.445255	0	0	5.1192	8.59553	HIF1A
244	trans-Golgi Network Vesicle Budding Homo sapiens R-HSA-199992	1970-02-01	0.189931	0.449632	0	0	2.56429	4.25953	CLTB;AP3S1
245	Clathrin derived vesicle budding Homo sapiens R-HSA-421837	1970-02-01	0.189931	0.449632	0	0	2.56429	4.25953	CLTB;AP3S1
246	Ephrin signaling Homo sapiens R-HSA-3928664	2023-01-19	0.195828	0.452511	0	0	4.83456	7.88283	RAC1
247	Defective B3GALT6 causes EDSP2 and SEMDJL1 Homo sapiens R-HSA-4420332	2023-01-19	0.195828	0.452511	0	0	4.83456	7.88283	SDC2
248	Defective B4GALT7 causes EDS, progeroid type Homo sapiens R-HSA-3560783	2023-01-19	0.195828	0.452511	0	0	4.83456	7.88283	SDC2
249	Defective B3GAT3 causes JDSSDHD Homo sapiens R-HSA-3560801	2023-01-19	0.195828	0.452511	0	0	4.83456	7.88283	SDC2
250	Scavenging by Class A Receptors Homo sapiens R-HSA-3000480	2023-01-19	0.195828	0.452511	0	0	4.83456	7.88283	APOE
251	HDL-mediated lipid transport Homo sapiens R-HSA-194223	2023-01-19	0.195828	0.452511	0	0	4.83456	7.88283	APOE
252	mRNA Splicing - Major Pathway Homo sapiens R-HSA-72163	3/134	0.197006	0.453425	0	0	1.99908	3.24756	SF3A3;LSM8;LSM6
253	Mitotic G1-G1/S phases Homo sapiens R-HSA-453279	3/136	0.202839	0.464463	0	0	1.96882	3.14094	CDK6;CCND1;MYC
254	Membrane Trafficking Homo sapiens R-HSA-199991	7/420	0.204719	0.464463	0	0	1.4847	2.35491	MYO6;CLTB;CD59;AP3S1;RAC1;CALM1;YWHAZ
255	eNOS activation and regulation Homo sapiens R-HSA-203765	2023-01-20	0.205004	0.464463	0	0	4.57987	7.25784	CALM1
256	Metabolism of nitric oxide Homo sapiens R-HSA-202131	2023-01-20	0.205004	0.464463	0	0	4.57987	7.25784	CALM1
257	G alpha (12/13) signalling events Homo sapiens R-HSA-416482	1975-02-01	0.210683	0.475123	0	0	2.38805	3.71914	ITSN1;RAC1
258	CD209 (DC-SIGN) signaling Homo sapiens R-HSA-5621575	2023-01-21	0.214076	0.475123	0	0	4.35066	6.70621	RELB
259	Nef-mediates down modulation of cell surface receptors by recruiting them to clathrin adapters Homo sapiens R-HSA-164938	2023-01-21	0.214076	0.475123	0	0	4.35066	6.70621	HLA-A
260	TP53 regulates transcription of additional cell cycle genes whose exact role in the p53 pathway remain uncertain Homo sapiens R-HSA-6804115	2023-01-21	0.214076	0.475123	0	0	4.35066	6.70621	NPM1
261	Mitochondrial tRNA aminoacylation Homo sapiens R-HSA-379726	2023-01-21	0.214076	0.475123	0	0	4.35066	6.70621	GARS
262	Toll-Like Receptors Cascades Homo sapiens R-HSA-168898	3/140	0.214624	0.475123	0	0	1.91095	2.94069	SIGIRR;CTSL;LGMN
263	Metabolism of carbohydrates Homo sapiens R-HSA-71387	5/282	0.220197	0.48134	0	0	1.57801	2.38789	SDC2;IDS;CALM1;ST3GAL1;PAPSS2
264	Extracellular matrix organization Homo sapiens R-HSA-1474244	5/283	0.222255	0.48134	0	0	1.57225	2.36455	COL18A1;CTSL;SDC2;ITGAV;THBS1
265	Post-chaperonin tubulin folding pathway Homo sapiens R-HSA-389977	2023-01-22	0.223045	0.48134	0	0	4.14328	6.21649	TBCA
266	Intrinsic Pathway of Fibrin Clot Formation Homo sapiens R-HSA-140837	2023-01-22	0.223045	0.48134	0	0	4.14328	6.21649	SERPING1
267	mTORC1-mediated signalling Homo sapiens R-HSA-166208	2023-01-22	0.223045	0.48134	0	0	4.14328	6.21649	RRAGA
268	Biosynthesis of the N-glycan precursor (dolichol lipid-linked oligosaccharide, LLO) and transfer to a nascent protein Homo sapiens R-HSA-446193	1978-02-01	0.223242	0.48134	0	0	2.29343	3.439	NAGK;ST3GAL1
269	G2/M DNA damage checkpoint Homo sapiens R-HSA-69473	1978-02-01	0.223242	0.48134	0	0	2.29343	3.439	NBN;YWHAZ
270	mRNA Splicing Homo sapiens R-HSA-72172	3/144	0.226552	0.484871	0	0	1.85636	2.75629	SF3A3;LSM8;LSM6
271	Beta-catenin independent WNT signaling Homo sapiens R-HSA-3858494	3/144	0.226552	0.484871	0	0	1.85636	2.75629	CLTB;RAC1;CALM1
272	Regulation of HSF1-mediated heat shock response Homo sapiens R-HSA-3371453	1980-02-01	0.231647	0.489124	0	0	2.2344	3.2679	HSPH1;ST13
273	Deadenylation of mRNA Homo sapiens R-HSA-429947	2023-01-23	0.231912	0.489124	0	0	3.95475	5.77945	EIF4A1
274	Regulation of TP53 Activity through Acetylation Homo sapiens R-HSA-6804758	2023-01-23	0.231912	0.489124	0	0	3.95475	5.77945	PML
275	RNA Polymerase III Transcription Termination Homo sapiens R-HSA-73980	2023-01-23	0.231912	0.489124	0	0	3.95475	5.77945	NFIB
276	Metabolism of vitamins and cofactors Homo sapiens R-HSA-196854	3/148	0.238603	0.501413	0	0	1.80478	2.58617	SDC2;APOE;LGMN
277	DARPP-32 events Homo sapiens R-HSA-180024	2023-01-24	0.240679	0.503669	0	0	3.78261	5.38754	CALM1
278	p75 NTR receptor-mediated signalling Homo sapiens R-HSA-193704	1983-02-01	0.24429	0.503669	0	0	2.15132	3.03207	ITSN1;RAC1
279	Signaling by Wnt Homo sapiens R-HSA-195721	5/295	0.247387	0.503669	0	0	1.50626	2.10395	MYC;CLTB;RAC1;CALM1;YWHAZ
280	HIV Infection Homo sapiens R-HSA-162906	4/222	0.247861	0.503669	0	0	1.60174	2.23424	NPM1;PSIP1;HLA-A;RAC1
281	Mitochondrial translation initiation Homo sapiens R-HSA-5368286	1984-02-01	0.248511	0.503669	0	0	2.12497	2.95853	MRPL37;MRPL12
282	Mitochondrial translation termination Homo sapiens R-HSA-5419276	1984-02-01	0.248511	0.503669	0	0	2.12497	2.95853	MRPL37;MRPL12
283	Mitochondrial translation elongation Homo sapiens R-HSA-5389840	1984-02-01	0.248511	0.503669	0	0	2.12497	2.95853	MRPL37;MRPL12
284	Basigin interactions Homo sapiens R-HSA-210991	2023-01-25	0.249345	0.503669	0	0	3.62482	5.03457	SLC16A1
285	Synthesis of IP3 and IP4 in the cytosol Homo sapiens R-HSA-1855204	2023-01-25	0.249345	0.503669	0	0	3.62482	5.03457	CALM1
286	Sulfur amino acid metabolism Homo sapiens R-HSA-1614635	2023-01-25	0.249345	0.503669	0	0	3.62482	5.03457	AHCY
287	Regulation of IFNA signaling Homo sapiens R-HSA-912694	2023-01-25	0.249345	0.503669	0	0	3.62482	5.03457	STAT2
288	Collagen formation Homo sapiens R-HSA-1474290	1985-02-01	0.252734	0.503669	0	0	2.09926	2.88736	COL18A1;CTSL
289	Diseases associated with glycosaminoglycan metabolism Homo sapiens R-HSA-3560782	2023-01-26	0.257913	0.503669	0	0	3.47965	4.71538	SDC2
290	A tetrasaccharide linker sequence is required for GAG synthesis Homo sapiens R-HSA-1971475	2023-01-26	0.257913	0.503669	0	0	3.47965	4.71538	SDC2
291	Termination of O-glycan biosynthesis Homo sapiens R-HSA-977068	2023-01-26	0.257913	0.503669	0	0	3.47965	4.71538	ST3GAL1
292	CaM pathway Homo sapiens R-HSA-111997	2023-01-26	0.257913	0.503669	0	0	3.47965	4.71538	CALM1
293	Calmodulin induced events Homo sapiens R-HSA-111933	2023-01-26	0.257913	0.503669	0	0	3.47965	4.71538	CALM1
294	Resolution of D-loop Structures through Synthesis-Dependent Strand Annealing (SDSA) Homo sapiens R-HSA-5693554	2023-01-26	0.257913	0.503669	0	0	3.47965	4.71538	NBN
295	Regulation of Hypoxia-inducible Factor (HIF) by oxygen Homo sapiens R-HSA-1234174	2023-01-26	0.257913	0.503669	0	0	3.47965	4.71538	HIF1A
296	Cellular response to hypoxia Homo sapiens R-HSA-2262749	2023-01-26	0.257913	0.503669	0	0	3.47965	4.71538	HIF1A
297	PTK6 Regulates RHO GTPases, RAS GTPase and MAP kinases Homo sapiens R-HSA-8849471	2023-01-26	0.257913	0.503669	0	0	3.47965	4.71538	RAC1
298	Diseases of glycosylation Homo sapiens R-HSA-3781865	1988-02-01	0.265413	0.508233	0	0	2.02573	2.68706	SDC2;THBS1
299	Immunoregulatory interactions between a Lymphoid and a non-Lymphoid cell Homo sapiens R-HSA-198933	3/157	0.266085	0.508233	0	0	1.69853	2.24875	HLA-B;HLA-A;HLA-F
300	Uptake and actions of bacterial toxins Homo sapiens R-HSA-5339562	2023-01-27	0.266384	0.508233	0	0	3.34565	4.42567	CALM1
301	Keratan sulfate biosynthesis Homo sapiens R-HSA-2022854	2023-01-27	0.266384	0.508233	0	0	3.34565	4.42567	ST3GAL1
302	CREB phosphorylation through the activation of Ras Homo sapiens R-HSA-442742	2023-01-27	0.266384	0.508233	0	0	3.34565	4.42567	CALM1
303	Platelet calcium homeostasis Homo sapiens R-HSA-418360	2023-01-27	0.266384	0.508233	0	0	3.34565	4.42567	CALM1
304	RORA activates gene expression Homo sapiens R-HSA-1368082	2023-01-27	0.266384	0.508233	0	0	3.34565	4.42567	TBL1X
305	Mitochondrial translation Homo sapiens R-HSA-5368287	1990-02-01	0.273867	0.519088	0	0	1.97949	2.56366	MRPL37;MRPL12
306	Ca-dependent events Homo sapiens R-HSA-111996	2023-01-28	0.274759	0.519088	0	0	3.22157	4.16182	CALM1
307	Energy dependent regulation of mTOR by LKB1-AMPK Homo sapiens R-HSA-380972	2023-01-28	0.274759	0.519088	0	0	3.22157	4.16182	RRAGA
308	PCP/CE pathway Homo sapiens R-HSA-4086400	1991-02-01	0.278092	0.522607	0	0	1.95714	2.50476	CLTB;RAC1
309	Phospholipid metabolism Homo sapiens R-HSA-1483257	3/161	0.278424	0.522607	0	0	1.65519	2.11635	PITPNB;CPNE3;CRLS1
310	MAPK6/MAPK4 signaling Homo sapiens R-HSA-5687128	1992-02-01	0.282317	0.522809	0	0	1.9353	2.44762	MYC;RAC1
311	Myogenesis Homo sapiens R-HSA-525793	2023-01-29	0.283038	0.522809	0	0	3.10636	3.92076	MEF2D
312	CDO in myogenesis Homo sapiens R-HSA-375170	2023-01-29	0.283038	0.522809	0	0	3.10636	3.92076	MEF2D
313	Activation of BH3-only proteins Homo sapiens R-HSA-114452	2023-01-29	0.283038	0.522809	0	0	3.10636	3.92076	YWHAZ
314	YAP1- and WWTR1 (TAZ)-stimulated gene expression Homo sapiens R-HSA-2032785	2023-01-29	0.283038	0.522809	0	0	3.10636	3.92076	TBL1X
315	Developmental Biology Homo sapiens R-HSA-1266738	11/786	0.28608	0.52675	0	0	1.24256	1.55504	SDC2;ITSN1;CLTB;MYH9;ITGAV;RAC1;TBL1X;CALM1;MYL9;MEF2D;MYL12B
316	Activation of Kainate Receptors upon glutamate binding Homo sapiens R-HSA-451326	2023-01-30	0.291223	0.530485	0	0	2.99909	3.69987	CALM1
317	Molecules associated with elastic fibres Homo sapiens R-HSA-2129379	2023-01-30	0.291223	0.530485	0	0	2.99909	3.69987	ITGAV
318	RNA Polymerase I Promoter Escape Homo sapiens R-HSA-73772	2023-01-30	0.291223	0.530485	0	0	2.99909	3.69987	TAF1D
319	Chaperonin-mediated protein folding Homo sapiens R-HSA-390466	1995-02-01	0.294974	0.530485	0	0	1.87259	2.28618	TCP1;CCT5
320	TNFR2 non-canonical NF-kB pathway Homo sapiens R-HSA-5668541	1995-02-01	0.294974	0.530485	0	0	1.87259	2.28618	TNFRSF12A;RELB
321	L1CAM interactions Homo sapiens R-HSA-373760	1996-02-01	0.299187	0.530485	0	0	1.85257	2.23547	ITGAV;RAC1
322	HS-GAG biosynthesis Homo sapiens R-HSA-2022928	2023-01-31	0.299315	0.530485	0	0	2.89897	3.49691	SDC2
323	Trafficking of AMPA receptors Homo sapiens R-HSA-399719	2023-01-31	0.299315	0.530485	0	0	2.89897	3.49691	MYO6
324	Glutamate Binding, Activation of AMPA Receptors and Synaptic Plasticity Homo sapiens R-HSA-399721	2023-01-31	0.299315	0.530485	0	0	2.89897	3.49691	MYO6
325	NOD1/2 Signaling Pathway Homo sapiens R-HSA-168638	2023-01-31	0.299315	0.530485	0	0	2.89897	3.49691	TNFAIP3
326	Regulation of actin dynamics for phagocytic cup formation Homo sapiens R-HSA-2029482	1997-02-01	0.303396	0.530485	0	0	1.83298	2.18622	MYH9;RAC1
327	Signaling by Robo receptor Homo sapiens R-HSA-376176	1932-01-01	0.307316	0.530485	0	0	2.80531	3.30993	RAC1
328	Keratan sulfate/keratin metabolism Homo sapiens R-HSA-1638074	1932-01-01	0.307316	0.530485	0	0	2.80531	3.30993	ST3GAL1
329	Activation of Matrix Metalloproteinases Homo sapiens R-HSA-1592389	1932-01-01	0.307316	0.530485	0	0	2.80531	3.30993	COL18A1
330	DAG and IP3 signaling Homo sapiens R-HSA-1489509	1932-01-01	0.307316	0.530485	0	0	2.80531	3.30993	CALM1
331	Nuclear import of Rev protein Homo sapiens R-HSA-180746	1932-01-01	0.307316	0.530485	0	0	2.80531	3.30993	NPM1
332	Vpr-mediated nuclear import of PICs Homo sapiens R-HSA-180910	1932-01-01	0.307316	0.530485	0	0	2.80531	3.30993	PSIP1
333	RNA Polymerase I Transcription Termination Homo sapiens R-HSA-73863	1932-01-01	0.307316	0.530485	0	0	2.80531	3.30993	TAF1D
334	Resolution of D-loop Structures through Holliday Junction Intermediates Homo sapiens R-HSA-5693568	1932-01-01	0.307316	0.530485	0	0	2.80531	3.30993	NBN
335	Oncogene Induced Senescence Homo sapiens R-HSA-2559585	1932-01-01	0.307316	0.530485	0	0	2.80531	3.30993	CDK6
336	SMAD2/SMAD3:SMAD4 heterotrimer regulates transcription Homo sapiens R-HSA-2173796	1932-01-01	0.307316	0.530485	0	0	2.80531	3.30993	MYC
337	Transport of inorganic cations/anions and amino acids/oligopeptides Homo sapiens R-HSA-425393	1999-02-01	0.3118	0.531484	0	0	1.795	2.09188	SLC12A2;CALM1
338	CLEC7A (Dectin-1) signaling Homo sapiens R-HSA-5607764	1999-02-01	0.3118	0.531484	0	0	1.795	2.09188	CALM1;RELB
339	Sphingolipid de novo biosynthesis Homo sapiens R-HSA-1660661	1933-01-01	0.315225	0.531484	0	0	2.71751	3.13728	CERS2
340	Inactivation, recovery and regulation of the phototransduction cascade Homo sapiens R-HSA-2514859	1933-01-01	0.315225	0.531484	0	0	2.71751	3.13728	CALM1
341	Sialic acid metabolism Homo sapiens R-HSA-4085001	1933-01-01	0.315225	0.531484	0	0	2.71751	3.13728	ST3GAL1
342	Cargo concentration in the ER Homo sapiens R-HSA-5694530	1933-01-01	0.315225	0.531484	0	0	2.71751	3.13728	CD59
343	CD28 co-stimulation Homo sapiens R-HSA-389356	1933-01-01	0.315225	0.531484	0	0	2.71751	3.13728	RAC1
344	Resolution of D-Loop Structures Homo sapiens R-HSA-5693537	1933-01-01	0.315225	0.531484	0	0	2.71751	3.13728	NBN
345	Cell surface interactions at the vascular wall Homo sapiens R-HSA-202733	2/101	0.320183	0.53533	0	0	1.75856	2.00276	SLC16A1;ITGAV
346	EGFR interacts with phospholipase C-gamma Homo sapiens R-HSA-212718	1934-01-01	0.323044	0.53533	0	0	2.63503	2.97749	CALM1
347	PLC-gamma1 signalling Homo sapiens R-HSA-167021	1934-01-01	0.323044	0.53533	0	0	2.63503	2.97749	CALM1
348	The phototransduction cascade Homo sapiens R-HSA-2514856	1934-01-01	0.323044	0.53533	0	0	2.63503	2.97749	CALM1
349	Striated Muscle Contraction Homo sapiens R-HSA-390522	1934-01-01	0.323044	0.53533	0	0	2.63503	2.97749	TPM1
350	Lipoprotein metabolism Homo sapiens R-HSA-174824	1934-01-01	0.323044	0.53533	0	0	2.63503	2.97749	APOE
351	Post NMDA receptor activation events Homo sapiens R-HSA-438064	1935-01-01	0.330775	0.540421	0	0	2.5574	2.8293	CALM1
352	Lysosome Vesicle Biogenesis Homo sapiens R-HSA-432720	1935-01-01	0.330775	0.540421	0	0	2.5574	2.8293	CLTB
353	Interactions of Rev with host cellular proteins Homo sapiens R-HSA-177243	1935-01-01	0.330775	0.540421	0	0	2.5574	2.8293	NPM1
354	Interactions of Vpr with host cellular proteins Homo sapiens R-HSA-176033	1935-01-01	0.330775	0.540421	0	0	2.5574	2.8293	PSIP1
355	SIRT1 negatively regulates rRNA Expression Homo sapiens R-HSA-427359	1935-01-01	0.330775	0.540421	0	0	2.5574	2.8293	TAF1D
356	RHO GTPases Activate WASPs and WAVEs Homo sapiens R-HSA-5663213	1936-01-01	0.338417	0.551354	0	0	2.4842	2.69158	RAC1
357	Degradation of the extracellular matrix Homo sapiens R-HSA-1474228	2/106	0.341025	0.554046	0	0	1.67359	1.80045	COL18A1;CTSL
358	Defective B3GALTL causes Peters-plus syndrome (PpS) Homo sapiens R-HSA-5083635	1937-01-01	0.345973	0.557401	0	0	2.41508	2.56335	THBS1
359	Steroid hormones Homo sapiens R-HSA-209943	1937-01-01	0.345973	0.557401	0	0	2.41508	2.56335	LGMN
360	HDR through Single Strand Annealing (SSA) Homo sapiens R-HSA-5685938	1937-01-01	0.345973	0.557401	0	0	2.41508	2.56335	NBN
361	O-glycosylation of TSR domain-containing proteins Homo sapiens R-HSA-5173214	1938-01-01	0.353443	0.566289	0	0	2.34968	2.44375	THBS1
362	Glutathione conjugation Homo sapiens R-HSA-156590	1938-01-01	0.353443	0.566289	0	0	2.34968	2.44375	GSTK1
363	O-linked glycosylation Homo sapiens R-HSA-5173105	2/110	0.357555	0.568695	0	0	1.61127	1.65714	ST3GAL1;THBS1
364	Activation of NMDA receptor upon glutamate binding and postsynaptic events Homo sapiens R-HSA-442755	1939-01-01	0.360827	0.568695	0	0	2.28773	2.33202	CALM1
365	Formation of Fibrin Clot (Clotting Cascade) Homo sapiens R-HSA-140877	1939-01-01	0.360827	0.568695	0	0	2.28773	2.33202	SERPING1
366	mTOR signalling Homo sapiens R-HSA-165159	1939-01-01	0.360827	0.568695	0	0	2.28773	2.33202	RRAGA
367	NS1 Mediated Effects on Host Pathways Homo sapiens R-HSA-168276	1939-01-01	0.360827	0.568695	0	0	2.28773	2.33202	ISG15
368	Presynaptic phase of homologous DNA pairing and strand exchange Homo sapiens R-HSA-5693616	1939-01-01	0.360827	0.568695	0	0	2.28773	2.33202	NBN
369	G1/S Transition Homo sapiens R-HSA-69206	2/112	0.365765	0.574713	0	0	1.58182	1.59094	CCND1;MYC
370	PKB-mediated events Homo sapiens R-HSA-109703	1940-01-01	0.368128	0.574713	0	0	2.22896	2.22746	RRAGA
371	PPARA activates gene expression Homo sapiens R-HSA-1989781	2/113	0.369855	0.574713	0	0	1.56749	1.55909	TBL1X;AGT
372	G alpha (q) signalling events Homo sapiens R-HSA-416476	3/191	0.371704	0.574713	0	0	1.38894	1.37457	EDNRA;EDN1;AGT
373	Elastic fibre formation Homo sapiens R-HSA-1566948	1941-01-01	0.375346	0.574713	0	0	2.17313	2.12946	ITGAV
374	Host Interactions with Influenza Factors Homo sapiens R-HSA-168253	1941-01-01	0.375346	0.574713	0	0	2.17313	2.12946	ISG15
375	Histidine, lysine, phenylalanine, tyrosine, proline and tryptophan catabolism Homo sapiens R-HSA-6788656	1941-01-01	0.375346	0.574713	0	0	2.17313	2.12946	TDO2
376	RNA Polymerase III Abortive And Retractive Initiation Homo sapiens R-HSA-749476	1941-01-01	0.375346	0.574713	0	0	2.17313	2.12946	NFIB
377	RNA Polymerase III Transcription Homo sapiens R-HSA-74158	1941-01-01	0.375346	0.574713	0	0	2.17313	2.12946	NFIB
378	Pre-NOTCH Transcription and Translation Homo sapiens R-HSA-1912408	1941-01-01	0.375346	0.574713	0	0	2.17313	2.12946	CCND1
379	Processing of Capped Intron-Containing Pre-mRNA Homo sapiens R-HSA-72203	3/193	0.37789	0.574713	0	0	1.37418	1.33728	SF3A3;LSM8;LSM6
380	Regulation of lipid metabolism by Peroxisome proliferator-activated receptor alpha (PPARalpha) Homo sapiens R-HSA-400206	2/116	0.382062	0.574713	0	0	1.52601	1.46828	TBL1X;AGT
381	RNA Polymerase I, RNA Polymerase III, and Mitochondrial Transcription Homo sapiens R-HSA-504046	2/116	0.382062	0.574713	0	0	1.52601	1.46828	TAF1D;NFIB
382	Netrin-1 signaling Homo sapiens R-HSA-373752	1942-01-01	0.382482	0.574713	0	0	2.12002	2.0375	RAC1
383	Intrinsic Pathway for Apoptosis Homo sapiens R-HSA-109606	1942-01-01	0.382482	0.574713	0	0	2.12002	2.0375	YWHAZ
384	Activation of gene expression by SREBF (SREBP) Homo sapiens R-HSA-2426168	1942-01-01	0.382482	0.574713	0	0	2.12002	2.0375	TBL1X
385	Homologous DNA Pairing and Strand Exchange Homo sapiens R-HSA-5693579	1942-01-01	0.382482	0.574713	0	0	2.12002	2.0375	NBN
386	Deactivation of the beta-catenin transactivating complex Homo sapiens R-HSA-3769402	1942-01-01	0.382482	0.574713	0	0	2.12002	2.0375	YWHAZ
387	Post-translational protein modification Homo sapiens R-HSA-597592	7/521	0.383742	0.575117	0	0	1.18674	1.13664	NAGK;RPN2;CANX;CD59;ST3GAL1;THBS1;PML
388	Classical antibody-mediated complement activation Homo sapiens R-HSA-173623	1943-01-01	0.389536	0.582296	0	0	2.06944	1.95106	C1R
389	Phospholipase C-mediated cascade; FGFR3 Homo sapiens R-HSA-5654227	1944-01-01	0.39651	0.585181	0	0	2.02121	1.86972	CALM1
390	PLC beta mediated events Homo sapiens R-HSA-112043	1944-01-01	0.39651	0.585181	0	0	2.02121	1.86972	CALM1
391	Phase 0 - rapid depolarisation Homo sapiens R-HSA-5576892	1944-01-01	0.39651	0.585181	0	0	2.02121	1.86972	CALM1
392	Inositol phosphate metabolism Homo sapiens R-HSA-1483249	1944-01-01	0.39651	0.585181	0	0	2.02121	1.86972	CALM1
393	Transcriptional activity of SMAD2/SMAD3:SMAD4 heterotrimer Homo sapiens R-HSA-2173793	1944-01-01	0.39651	0.585181	0	0	2.02121	1.86972	MYC
394	Fcgamma receptor (FCGR) dependent phagocytosis Homo sapiens R-HSA-2029480	2/120	0.398179	0.586152	0	0	1.47398	1.35732	MYH9;RAC1
395	G-protein mediated events Homo sapiens R-HSA-112040	1945-01-01	0.403405	0.590846	0	0	1.97517	1.79309	CALM1
396	RMTs methylate histone arginines Homo sapiens R-HSA-3214858	1945-01-01	0.403405	0.590846	0	0	1.97517	1.79309	CCND1
397	C-type lectin receptors (CLRs) Homo sapiens R-HSA-5621481	2/123	0.410139	0.596312	0	0	1.43721	1.28093	CALM1;RELB
398	Scavenging of heme from plasma Homo sapiens R-HSA-2168880	1946-01-01	0.410222	0.596312	0	0	1.93118	1.72079	APOL1
399	Phospholipase C-mediated cascade; FGFR4 Homo sapiens R-HSA-5654228	1946-01-01	0.410222	0.596312	0	0	1.93118	1.72079	CALM1
400	S Phase Homo sapiens R-HSA-69242	2/124	0.4141	0.600092	0	0	1.42536	1.25667	CCND1;MYC
401	Antigen activates B Cell Receptor (BCR) leading to generation of second messengers Homo sapiens R-HSA-983695	1947-01-01	0.416961	0.600092	0	0	1.8891	1.65252	CALM1
402	Phospholipase C-mediated cascade: FGFR1 Homo sapiens R-HSA-5654219	1947-01-01	0.416961	0.600092	0	0	1.8891	1.65252	CALM1
403	RNA Polymerase I Transcription Initiation Homo sapiens R-HSA-73762	1947-01-01	0.416961	0.600092	0	0	1.8891	1.65252	TAF1D
404	TP53 Regulates Transcription of Cell Cycle Genes Homo sapiens R-HSA-6791312	1948-01-01	0.423623	0.608172	0	0	1.84881	1.58797	NPM1
405	Creation of C4 and C2 activators Homo sapiens R-HSA-166786	1949-01-01	0.430209	0.614585	0	0	1.81021	1.52688	C1R
406	Phospholipase C-mediated cascade; FGFR2 Homo sapiens R-HSA-5654221	1949-01-01	0.430209	0.614585	0	0	1.81021	1.52688	CALM1
407	Ubiquitin-dependent degradation of Cyclin D1 Homo sapiens R-HSA-69229	1950-01-01	0.436721	0.620829	0	0	1.77317	1.469	CCND1
408	Ubiquitin-dependent degradation of Cyclin D Homo sapiens R-HSA-75815	1950-01-01	0.436721	0.620829	0	0	1.77317	1.469	CCND1
409	Cell-Cell communication Homo sapiens R-HSA-1500931	2/131	0.441445	0.62601	0	0	1.34753	1.10188	ILK;RAC1
410	Deposition of new CENPA-containing nucleosomes at the centromere Homo sapiens R-HSA-606279	1952-01-01	0.449523	0.632823	0	0	1.70346	1.36204	NPM1
411	Nucleosome assembly Homo sapiens R-HSA-774815	1952-01-01	0.449523	0.632823	0	0	1.70346	1.36204	NPM1
412	Nonhomologous End-Joining (NHEJ) Homo sapiens R-HSA-5693571	1952-01-01	0.449523	0.632823	0	0	1.70346	1.36204	NBN
413	GPVI-mediated activation cascade Homo sapiens R-HSA-114604	1953-01-01	0.455814	0.638356	0	0	1.67062	1.31256	RAC1
414	Arachidonic acid metabolism Homo sapiens R-HSA-2142753	1953-01-01	0.455814	0.638356	0	0	1.67062	1.31256	PTGES3
415	Cardiac conduction Homo sapiens R-HSA-5576891	2/135	0.456755	0.638356	0	0	1.30674	1.02397	FXYD6;CALM1
416	Golgi Associated Vesicle Biogenesis Homo sapiens R-HSA-432722	1954-01-01	0.462035	0.642638	0	0	1.63902	1.26551	AP3S1
417	Meiotic recombination Homo sapiens R-HSA-912446	1954-01-01	0.462035	0.642638	0	0	1.63902	1.26551	NBN
418	Cell Cycle Homo sapiens R-HSA-1640170	7/566	0.467378	0.64654	0	0	1.08865	0.828047	NPM1;CDK6;CCND1;MYC;NBN;YWHAZ;OPTN
419	ECM proteoglycans Homo sapiens R-HSA-3000178	1955-01-01	0.468184	0.64654	0	0	1.60858	1.22074	ITGAV
420	Regulation of cholesterol biosynthesis by SREBP (SREBF) Homo sapiens R-HSA-1655829	1955-01-01	0.468184	0.64654	0	0	1.60858	1.22074	TBL1X
421	Chemokine receptors bind chemokines Homo sapiens R-HSA-380108	1956-01-01	0.474263	0.648287	0	0	1.57926	1.17811	CCL2
422	Chromatin organization Homo sapiens R-HSA-4839726	3/226	0.477278	0.648287	0	0	1.16885	0.864547	ENY2;CCND1;TBL1X
423	Chromatin modifying enzymes Homo sapiens R-HSA-3247509	3/226	0.477278	0.648287	0	0	1.16885	0.864547	ENY2;CCND1;TBL1X
424	Metabolism of lipids and lipoproteins Homo sapiens R-HSA-556833	8/659	0.478868	0.648287	0	0	1.06806	0.786447	PITPNB;PTGES3;CPNE3;APOE;TBL1X;CRLS1;AGT;CERS2
425	Factors involved in megakaryocyte development and platelet production Homo sapiens R-HSA-983231	2/141	0.47926	0.648287	0	0	1.24995	0.919354	AK3;RAC1
426	tRNA processing in the nucleus Homo sapiens R-HSA-6784531	1957-01-01	0.480274	0.648287	0	0	1.55098	1.13748	RTCB
427	RNA Polymerase I Chain Elongation Homo sapiens R-HSA-73777	1957-01-01	0.480274	0.648287	0	0	1.55098	1.13748	TAF1D
428	Pre-NOTCH Expression and Processing Homo sapiens R-HSA-1912422	1957-01-01	0.480274	0.648287	0	0	1.55098	1.13748	CCND1
429	Neurotransmitter Receptor Binding And Downstream Transmission In The Postsynaptic Cell Homo sapiens R-HSA-112314	2/142	0.482956	0.648287	0	0	1.24096	0.903208	MYO6;CALM1
430	Initial triggering of complement Homo sapiens R-HSA-166663	1958-01-01	0.486215	0.648287	0	0	1.52369	1.09874	C1R
431	rRNA modification in the nucleus Homo sapiens R-HSA-6790901	1958-01-01	0.486215	0.648287	0	0	1.52369	1.09874	DCAF13
432	Formation of the beta-catenin:TCF transactivating complex Homo sapiens R-HSA-201722	1958-01-01	0.486215	0.648287	0	0	1.52369	1.09874	MYC
433	B-WICH complex positively regulates rRNA expression Homo sapiens R-HSA-5250924	1958-01-01	0.486215	0.648287	0	0	1.52369	1.09874	TAF1D
434	Recruitment and ATM-mediated phosphorylation of repair and signaling proteins at DNA double strand breaks Homo sapiens R-HSA-5693565	1958-01-01	0.486215	0.648287	0	0	1.52369	1.09874	NBN
435	NIK-->noncanonical NF-kB signaling Homo sapiens R-HSA-5676590	1958-01-01	0.486215	0.648287	0	0	1.52369	1.09874	RELB
436	DNA Damage/Telomere Stress Induced Senescence Homo sapiens R-HSA-2559586	1959-01-01	0.49209	0.651626	0	0	1.49734	1.06176	NBN
437	DNA Double Strand Break Response Homo sapiens R-HSA-5693606	1959-01-01	0.49209	0.651626	0	0	1.49734	1.06176	NBN
438	SCF(Skp2)-mediated degradation of p27/p21 Homo sapiens R-HSA-187577	1959-01-01	0.49209	0.651626	0	0	1.49734	1.06176	CCND1
439	PI Metabolism Homo sapiens R-HSA-1483255	1960-01-01	0.497897	0.656319	0	0	1.47189	1.02644	PITPNB
440	HDACs deacetylate histones Homo sapiens R-HSA-3214815	1960-01-01	0.497897	0.656319	0	0	1.47189	1.02644	TBL1X
441	Ca2+ pathway Homo sapiens R-HSA-4086398	1961-01-01	0.503638	0.659987	0	0	1.44728	0.992688	CALM1
442	Dectin-1 mediated noncanonical NF-kB signaling Homo sapiens R-HSA-5607761	1961-01-01	0.503638	0.659987	0	0	1.44728	0.992688	RELB
443	Class A/1 (Rhodopsin-like receptors) Homo sapiens R-HSA-373076	4/323	0.504094	0.659987	0	0	1.08895	0.745923	EDNRA;EDN1;CCL2;AGT
444	FCERI mediated Ca+2 mobilization Homo sapiens R-HSA-2871809	1962-01-01	0.509314	0.663825	0	0	1.42349	0.960412	CALM1
445	Diseases associated with O-glycosylation of proteins Homo sapiens R-HSA-3906995	1962-01-01	0.509314	0.663825	0	0	1.42349	0.960412	THBS1
446	G2/M Checkpoints Homo sapiens R-HSA-69481	2/150	0.51193	0.665739	0	0	1.1734	0.785672	NBN;YWHAZ
447	Collagen biosynthesis and modifying enzymes Homo sapiens R-HSA-1650814	1963-01-01	0.514925	0.667358	0	0	1.40045	0.929529	COL18A1
448	Regulation of TP53 Activity Homo sapiens R-HSA-5633007	2/151	0.515477	0.667358	0	0	1.16547	0.772313	NBN;PML
449	HDR through Homologous Recombination (HRR) Homo sapiens R-HSA-5685942	1964-01-01	0.520472	0.672325	0	0	1.37816	0.899961	NBN
450	O-linked glycosylation of mucins Homo sapiens R-HSA-913709	1966-01-01	0.531378	0.683369	0	0	1.33562	0.844484	ST3GAL1
451	Cytosolic sensors of pathogen-associated DNA Homo sapiens R-HSA-1834949	1966-01-01	0.531378	0.683369	0	0	1.33562	0.844484	IFI16
452	Macroautophagy Homo sapiens R-HSA-1632852	1967-01-01	0.536738	0.688735	0	0	1.31531	0.818446	RRAGA
453	COPII (Coat Protein 2) Mediated Vesicle Transport Homo sapiens R-HSA-204005	1968-01-01	0.542037	0.693999	0	0	1.29561	0.793461	CD59
454	Cellular Senescence Homo sapiens R-HSA-2559583	2/161	0.549996	0.702638	0	0	1.09161	0.652615	CDK6;NBN
455	Lipid digestion, mobilization, and transport Homo sapiens R-HSA-73923	1971-01-01	0.557575	0.710754	0	0	1.2399	0.724298	APOE
456	Costimulation by the CD28 family Homo sapiens R-HSA-388841	1972-01-01	0.562636	0.715634	0	0	1.22237	0.703014	RAC1
457	Positive epigenetic regulation of rRNA expression Homo sapiens R-HSA-5250913	1973-01-01	0.56764	0.71728	0	0	1.20534	0.682542	TAF1D
458	NoRC negatively regulates rRNA expression Homo sapiens R-HSA-427413	1973-01-01	0.56764	0.71728	0	0	1.20534	0.682542	TAF1D
459	Signaling by TGF-beta Receptor Complex Homo sapiens R-HSA-170834	1973-01-01	0.56764	0.71728	0	0	1.20534	0.682542	MYC
460	Antigen processing: Ubiquitination & Proteasome degradation Homo sapiens R-HSA-983168	3/260	0.57137	0.720392	0	0	1.01245	0.566687	RNF19A;UBE2L6;RBCK1
461	Sphingolipid metabolism Homo sapiens R-HSA-428157	1974-01-01	0.572587	0.720392	0	0	1.18876	0.662843	CERS2
462	SUMOylation of DNA damage response and repair proteins Homo sapiens R-HSA-3108214	1975-01-01	0.577478	0.724972	0	0	1.17264	0.643879	PML
463	Generic Transcription Pathway Homo sapiens R-HSA-212436	9/812	0.581911	0.726325	0	0	0.970794	0.525624	RRAGA;NPM1;NDUFA4;MYC;TBL1X;NBN;COX6C;YWHAZ;PML
464	Negative epigenetic regulation of rRNA expression Homo sapiens R-HSA-5250941	1976-01-01	0.582313	0.726325	0	0	1.15695	0.625616	TAF1D
465	RNA Polymerase I Promoter Clearance Homo sapiens R-HSA-73854	1976-01-01	0.582313	0.726325	0	0	1.15695	0.625616	TAF1D
466	Senescence-Associated Secretory Phenotype (SASP) Homo sapiens R-HSA-2559582	1977-01-01	0.587092	0.729151	0	0	1.14166	0.60802	CDK6
467	RNA polymerase II transcribes snRNA genes Homo sapiens R-HSA-6807505	1977-01-01	0.587092	0.729151	0	0	1.14166	0.60802	NABP2
468	COPI-mediated anterograde transport Homo sapiens R-HSA-6807878	1978-01-01	0.591818	0.731424	0	0	1.12678	0.59106	CD59
469	SLC-mediated transmembrane transport Homo sapiens R-HSA-425407	3/268	0.591949	0.731424	0	0	0.981484	0.514626	SLC12A2;SLC16A1;CALM1
470	PI3K Cascade Homo sapiens R-HSA-109704	1979-01-01	0.596489	0.731424	0	0	1.11228	0.574708	RRAGA
471	Transcriptional regulation of white adipocyte differentiation Homo sapiens R-HSA-381340	1979-01-01	0.596489	0.731424	0	0	1.11228	0.574708	TBL1X
472	RNA Polymerase I Transcription Homo sapiens R-HSA-73864	1979-01-01	0.596489	0.731424	0	0	1.11228	0.574708	TAF1D
473	Glucose metabolism Homo sapiens R-HSA-70326	1979-01-01	0.596489	0.731424	0	0	1.11228	0.574708	CALM1
474	Peptide hormone metabolism Homo sapiens R-HSA-2980736	1981-01-01	0.605673	0.738005	0	0	1.08436	0.543715	AGT
475	Opioid Signalling Homo sapiens R-HSA-111885	1981-01-01	0.605673	0.738005	0	0	1.08436	0.543715	CALM1
476	Processing of DNA double-strand break ends Homo sapiens R-HSA-5693607	1981-01-01	0.605673	0.738005	0	0	1.08436	0.543715	NBN
477	Cell Cycle Checkpoints Homo sapiens R-HSA-69620	2/182	0.616739	0.749914	0	0	0.963225	0.465535	NBN;YWHAZ
478	Metabolism of polyamines Homo sapiens R-HSA-351202	1984-01-01	0.61906	0.751161	0	0	1.04501	0.501137	SRM
479	Meiosis Homo sapiens R-HSA-1500620	1985-01-01	0.623421	0.754232	0	0	1.03252	0.487898	NBN
480	Cell junction organization Homo sapiens R-HSA-446728	1986-01-01	0.627732	0.754232	0	0	1.02032	0.475101	ILK
481	Chromosome Maintenance Homo sapiens R-HSA-73886	1986-01-01	0.627732	0.754232	0	0	1.02032	0.475101	NPM1
482	Regulation of mRNA stability by proteins that bind AU-rich elements Homo sapiens R-HSA-450531	1986-01-01	0.627732	0.754232	0	0	1.02032	0.475101	YWHAZ
483	MAPK family signaling cascades Homo sapiens R-HSA-5683057	3/284	0.631161	0.754232	0	0	0.92484	0.425606	MYC;RAC1;CALM1
484	Assembly of the primary cilium Homo sapiens R-HSA-5617833	2/187	0.631472	0.754232	0	0	0.936953	0.430719	TCP1;CCT5
485	Platelet homeostasis Homo sapiens R-HSA-418346	1987-01-01	0.631995	0.754232	0	0	1.0084	0.462729	CALM1
486	Regulation of PLK1 Activity at G2/M Transition Homo sapiens R-HSA-2565942	1987-01-01	0.631995	0.754232	0	0	1.0084	0.462729	OPTN
487	DNA Repair Homo sapiens R-HSA-73894	3/285	0.633523	0.754504	0	0	0.921513	0.420632	UBE2L6;ISG15;NBN
488	Regulation of TP53 Activity through Phosphorylation Homo sapiens R-HSA-6804756	1989-01-01	0.640374	0.7611	0	0	0.985382	0.439188	NBN
489	Oxidative Stress Induced Senescence Homo sapiens R-HSA-2559580	1991-01-01	0.648563	0.766196	0	0	0.963387	0.417143	CDK6
490	Phase 1 - Functionalization of compounds Homo sapiens R-HSA-211945	1992-01-01	0.652588	0.766196	0	0	0.952752	0.406644	FMO3
491	MyD88:Mal cascade initiated on plasma membrane Homo sapiens R-HSA-166058	1992-01-01	0.652588	0.766196	0	0	0.952752	0.406644	SIGIRR
492	Toll Like Receptor TLR1:TLR2 Cascade Homo sapiens R-HSA-168179	1992-01-01	0.652588	0.766196	0	0	0.952752	0.406644	SIGIRR
493	Toll Like Receptor TLR6:TLR2 Cascade Homo sapiens R-HSA-168188	1992-01-01	0.652588	0.766196	0	0	0.952752	0.406644	SIGIRR
494	Toll Like Receptor 2 (TLR2) Cascade Homo sapiens R-HSA-181438	1992-01-01	0.652588	0.766196	0	0	0.952752	0.406644	SIGIRR
495	Signaling by Interleukins Homo sapiens R-HSA-449147	4/392	0.656319	0.76902	0	0	0.892121	0.375679	IL32;IL33;CALM1;YWHAZ
496	TCF dependent signaling in response to WNT Homo sapiens R-HSA-201681	2/199	0.665028	0.777653	0	0	0.879341	0.358706	MYC;YWHAZ
497	SUMO E3 ligases SUMOylate target proteins Homo sapiens R-HSA-3108232	1996-01-01	0.668232	0.779829	0	0	0.912451	0.367826	PML
498	Ion channel transport Homo sapiens R-HSA-983712	2/203	0.675655	0.786908	0	0	0.861665	0.337835	FXYD6;CALM1
499	Stimuli-sensing channels Homo sapiens R-HSA-2672351	1/100	0.683176	0.794072	0	0	0.875406	0.333532	CALM1
500	Transport of glucose and other sugars, bile salts and organic acids, metal ions and amine compounds Homo sapiens R-HSA-425366	1/101	0.686806	0.795105	0	0	0.866608	0.325588	SLC16A1
501	SUMOylation Homo sapiens R-HSA-2990846	1/101	0.686806	0.795105	0	0	0.866608	0.325588	PML
502	tRNA processing Homo sapiens R-HSA-72306	1/103	0.693942	0.801766	0	0	0.849529	0.31039	RTCB
503	Transmission across Chemical Synapses Homo sapiens R-HSA-112315	2/211	0.69609	0.802648	0	0	0.828344	0.30009	MYO6;CALM1
504	HATs acetylate histones Homo sapiens R-HSA-3214847	1/107	0.707732	0.814454	0	0	0.817305	0.282534	ENY2
505	VEGFA-VEGFR2 Pathway Homo sapiens R-HSA-4420097	3/320	0.709592	0.814649	0	0	0.818297	0.280729	ITGAV;RAC1;CALM1
506	Fatty acid, triacylglycerol, and ketone body metabolism Homo sapiens R-HSA-535734	2/217	0.710711	0.814649	0	0	0.80498	0.274893	TBL1X;AGT
507	HDR through Homologous Recombination (HR) or Single Strand Annealing (SSA) Homo sapiens R-HSA-5693567	1/112	0.724103	0.826332	0	0	0.780291	0.251895	NBN
508	Activated TLR4 signalling Homo sapiens R-HSA-166054	1/112	0.724103	0.826332	0	0	0.780291	0.251895	SIGIRR
509	Signaling by VEGF Homo sapiens R-HSA-194138	3/328	0.725177	0.826332	0	0	0.797826	0.256373	ITGAV;RAC1;CALM1
510	Gastrin-CREB signalling pathway via PKC and MAPK Homo sapiens R-HSA-881907	4/432	0.728883	0.828926	0	0	0.807076	0.255231	EDNRA;EDN1;CALM1;AGT
511	RHO GTPases Activate Formins Homo sapiens R-HSA-5663220	1/114	0.730393	0.829017	0	0	0.766403	0.240783	RAC1
512	Epigenetic regulation of gene expression Homo sapiens R-HSA-212165	1/115	0.733484	0.8309	0	0	0.759641	0.235451	TAF1D
513	Homology Directed Repair Homo sapiens R-HSA-5693538	1/118	0.742547	0.839527	0	0	0.74005	0.22029	NBN
514	GPCR ligand binding Homo sapiens R-HSA-500792	4/447	0.752972	0.849341	0	0	0.779144	0.221064	EDNRA;EDN1;CCL2;AGT
515	Toll Like Receptor 4 (TLR4) Cascade Homo sapiens R-HSA-166016	1/122	0.754156	0.849341	0	0	0.71544	0.201866	SIGIRR
516	Signal Transduction Homo sapiens R-HSA-162582	25/2465	0.763593	0.858302	0	0	0.874788	0.235949	SDC2;ITSN1;CLTB;TNFAIP3;HIF1A;THBS1;MYL12B;EDNRA;CCND1;MYC;ARHGDIB;CCL2;ITGAV;APOE;RAC1;TBL1X;EDN1;YWHAZ;AGT;RRAGA;CTTN;MYH9;RBCK1;CALM1;MYL9
517	Cell Cycle, Mitotic Homo sapiens R-HSA-69278	4/462	0.775393	0.86988	0	0	0.753041	0.191563	CDK6;CCND1;MYC;OPTN
518	ER to Golgi Anterograde Transport Homo sapiens R-HSA-199977	1/131	0.778405	0.871078	0	0	0.665605	0.16674	CD59
519	DAP12 interactions Homo sapiens R-HSA-2172127	3/359	0.779464	0.871078	0	0	0.727191	0.181178	HLA-B;RAC1;CALM1
520	Interleukin-3, 5 and GM-CSF signaling Homo sapiens R-HSA-512988	2/261	0.80082	0.893222	0	0	0.666724	0.148092	CALM1;YWHAZ
521	HIV Life Cycle Homo sapiens R-HSA-162587	1/141	0.802565	0.89345	0	0	0.617747	0.135869	PSIP1
522	DNA Double-Strand Break Repair Homo sapiens R-HSA-5693532	1/145	0.811477	0.901641	0	0	0.600465	0.125436	NBN
523	IRS-mediated signalling Homo sapiens R-HSA-112399	2/284	0.837284	0.924824	0	0	0.611624	0.10862	RRAGA;CALM1
524	Insulin receptor signalling cascade Homo sapiens R-HSA-74751	2/287	0.841569	0.924824	0	0	0.605092	0.104371	RRAGA;CALM1
525	Diseases of signal transduction Homo sapiens R-HSA-5663202	2/288	0.842975	0.924824	0	0	0.602946	0.102994	MYC;TBL1X
526	IGF1R signaling cascade Homo sapiens R-HSA-2428924	2/288	0.842975	0.924824	0	0	0.602946	0.102994	RRAGA;CALM1
527	Signaling by Type 1 Insulin-like Growth Factor 1 Receptor (IGF1R) Homo sapiens R-HSA-2404192	2/288	0.842975	0.924824	0	0	0.602946	0.102994	RRAGA;CALM1
528	IRS-related events triggered by IGF1R Homo sapiens R-HSA-2428928	2/288	0.842975	0.924824	0	0	0.602946	0.102994	RRAGA;CALM1
529	FCERI mediated MAPK activation Homo sapiens R-HSA-2871796	2/289	0.844369	0.924824	0	0	0.600814	0.101637	RAC1;CALM1
530	Transport to the Golgi and subsequent modification Homo sapiens R-HSA-948021	1/162	0.845098	0.924824	0	0	0.536597	0.090311	CD59
531	Apoptosis Homo sapiens R-HSA-109581	1/163	0.846878	0.925027	0	0	0.533257	0.0886267	YWHAZ
532	Programmed Cell Death Homo sapiens R-HSA-5357801	1/166	0.852097	0.928978	0	0	0.523482	0.0837856	YWHAZ
533	Neuronal System Homo sapiens R-HSA-112316	2/301	0.86025	0.936107	0	0	0.576346	0.0867587	MYO6;CALM1
534	G2/M Transition Homo sapiens R-HSA-69275	1/173	0.863598	0.93799	0	0	0.501998	0.0736171	OPTN
535	Mitotic G2-G2/M phases Homo sapiens R-HSA-453274	1/175	0.866717	0.939618	0	0	0.496177	0.0709747	OPTN
536	Signaling by Insulin receptor Homo sapiens R-HSA-74752	2/311	0.87234	0.94395	0	0	0.557408	0.0761282	RRAGA;CALM1
537	Signaling by SCF-KIT Homo sapiens R-HSA-1433557	2/325	0.88766	0.958739	0	0	0.532864	0.0634995	RAC1;CALM1
538	Signalling by NGF Homo sapiens R-HSA-166520	3/450	0.890008	0.959488	0	0	0.576435	0.0671693	ITSN1;RAC1;CALM1
539	DAP12 signaling Homo sapiens R-HSA-2424491	2/344	0.905744	0.972865	0	0	0.502769	0.0497737	RAC1;CALM1
540	Transmembrane transport of small molecules Homo sapiens R-HSA-382551	4/594	0.910114	0.972865	0	0	0.580569	0.054681	SLC12A2;SLC16A1;FXYD6;CALM1
541	Signaling by PDGF Homo sapiens R-HSA-186797	2/364	0.921826	0.972865	0	0	0.474503	0.0386242	CALM1;THBS1
542	Signaling by the B Cell Receptor (BCR) Homo sapiens R-HSA-983705	1/233	0.931925	0.972865	0	0	0.371031	0.026159	CALM1
543	GRB2 events in EGFR signaling Homo sapiens R-HSA-179812	1/235	0.933486	0.972865	0	0	0.367823	0.025317	CALM1
544	SHC1 events in EGFR signaling Homo sapiens R-HSA-180336	1/235	0.933486	0.972865	0	0	0.367823	0.025317	CALM1
545	SOS-mediated signalling Homo sapiens R-HSA-112412	1/235	0.933486	0.972865	0	0	0.367823	0.025317	CALM1
546	SHC1 events in ERBB4 signaling Homo sapiens R-HSA-1250347	1/235	0.933486	0.972865	0	0	0.367823	0.025317	CALM1
547	RAF/MAP kinase cascade Homo sapiens R-HSA-5673001	1/235	0.933486	0.972865	0	0	0.367823	0.025317	CALM1
548	FRS-mediated FGFR2 signaling Homo sapiens R-HSA-5654700	1/236	0.934253	0.972865	0	0	0.366239	0.0249071	CALM1
549	FRS-mediated FGFR4 signaling Homo sapiens R-HSA-5654712	1/236	0.934253	0.972865	0	0	0.366239	0.0249071	CALM1
550	FRS-mediated FGFR3 signaling Homo sapiens R-HSA-5654706	1/236	0.934253	0.972865	0	0	0.366239	0.0249071	CALM1
551	FRS-mediated FGFR1 signaling Homo sapiens R-HSA-5654693	1/236	0.934253	0.972865	0	0	0.366239	0.0249071	CALM1
552	ARMS-mediated activation Homo sapiens R-HSA-170984	1/239	0.936502	0.972865	0	0	0.361567	0.0237199	CALM1
553	Signalling to p38 via RIT and RIN Homo sapiens R-HSA-187706	1/239	0.936502	0.972865	0	0	0.361567	0.0237199	CALM1
554	G alpha (i) signalling events Homo sapiens R-HSA-418594	1/240	0.937235	0.972865	0	0	0.360035	0.0233379	AGT
555	Frs2-mediated activation Homo sapiens R-HSA-170968	1/240	0.937235	0.972865	0	0	0.360035	0.0233379	CALM1
556	MAPK1/MAPK3 signaling Homo sapiens R-HSA-5684996	1/241	0.937959	0.972865	0	0	0.358517	0.0229626	CALM1
557	Prolonged ERK activation events Homo sapiens R-HSA-169893	1/242	0.938675	0.972865	0	0	0.357011	0.0225937	CALM1
558	Signaling by Leptin Homo sapiens R-HSA-2586552	1/243	0.939383	0.972865	0	0	0.355518	0.0222313	CALM1
559	Interleukin receptor SHC signaling Homo sapiens R-HSA-912526	1/245	0.940774	0.972865	0	0	0.352567	0.0215252	CALM1
560	Signalling to RAS Homo sapiens R-HSA-167044	1/246	0.941457	0.972865	0	0	0.35111	0.0211812	CALM1
561	Fc epsilon receptor (FCERI) signaling Homo sapiens R-HSA-2454202	2/395	0.941754	0.972865	0	0	0.436376	0.0261875	RAC1;CALM1
562	VEGFR2 mediated cell proliferation Homo sapiens R-HSA-5218921	1/248	0.942801	0.972865	0	0	0.348232	0.0205109	CALM1
563	Interleukin-2 signaling Homo sapiens R-HSA-451927	1/252	0.945397	0.972865	0	0	0.342612	0.0192379	CALM1
564	Signalling to ERKs Homo sapiens R-HSA-187687	1/253	0.946027	0.972865	0	0	0.341235	0.0189331	CALM1
565	NCAM signaling for neurite out-growth Homo sapiens R-HSA-375165	1/266	0.953592	0.978909	0	0	0.324279	0.0154095	CALM1
566	Downstream signaling of activated FGFR2 Homo sapiens R-HSA-5654696	1/329	0.977708	0.990229	0	0	0.261148	0.00588749	CALM1
567	Downstream signaling of activated FGFR4 Homo sapiens R-HSA-5654716	1/329	0.977708	0.990229	0	0	0.261148	0.00588749	CALM1
568	Downstream signaling of activated FGFR3 Homo sapiens R-HSA-5654708	1/329	0.977708	0.990229	0	0	0.261148	0.00588749	CALM1
569	Signaling by ERBB4 Homo sapiens R-HSA-1236394	1/330	0.977966	0.990229	0	0	0.26034	0.00580051	CALM1
570	Signaling by FGFR4 Homo sapiens R-HSA-5654743	1/332	0.978474	0.990229	0	0	0.258741	0.00563055	CALM1
571	Downstream signaling of activated FGFR1 Homo sapiens R-HSA-5654687	1/332	0.978474	0.990229	0	0	0.258741	0.00563055	CALM1
572	Signaling by FGFR3 Homo sapiens R-HSA-5654741	1/333	0.978723	0.990229	0	0	0.257948	0.00554753	CALM1
573	Signaling by FGFR1 Homo sapiens R-HSA-5654736	1/336	0.979455	0.990229	0	0	0.255599	0.00530607	CALM1
574	Downstream signal transduction Homo sapiens R-HSA-186763	1/341	0.980618	0.990229	0	0	0.251775	0.00492772	CALM1
575	Signaling by EGFR Homo sapiens R-HSA-177929	1/355	0.983539	0.990229	0	0	0.241644	0.00401072	CALM1
576	Signaling by FGFR2 Homo sapiens R-HSA-5654738	1/361	0.984653	0.990229	0	0	0.237543	0.00367389	CALM1
577	Signaling by FGFR Homo sapiens R-HSA-190236	1/366	0.985523	0.990229	0	0	0.234228	0.00341568	CALM1
578	NGF signalling via TRKA from the plasma membrane Homo sapiens R-HSA-187037	1/374	0.986815	0.990229	0	0	0.22911	0.003041	CALM1
579	GPCR downstream signaling Homo sapiens R-HSA-388396	5/983	0.98874	0.990447	0	0	0.430869	0.00487919	EDNRA;EDN1;ITSN1;RAC1;AGT
580	Signaling by GPCR Homo sapiens R-HSA-372790	7/1293	0.992782	0.992782	0	0	0.455311	0.00329826	EDNRA;EDN1;ITSN1;CCL2;RAC1;CALM1;AGT

## Sheet: Table S4
	Term	Overlap	P.value	Adjusted.P.value	Old.P.value	Old.Adjusted.P.value	Odds.Ratio	Combined.Score	Genes
1	Translation Homo sapiens R-HSA-72766	18/151	1.2785e-13	7.41531e-11	0	0	12.6567	375.751	RPL5;EIF4A1;RPL21;RPN2;SSR4;SRP14;RPL6;RPS26;RPS17;EIF3I;RPL38;RPS20;EIF3E;RPL37;RPS13;RPS23;RPL19;EIF3B
2	L13a-mediated translational silencing of Ceruloplasmin expression Homo sapiens R-HSA-156827	15/106	1.16451e-12	1.94422e-10	0	0	15.2306	418.518	RPL5;EIF4A1;RPL21;RPL6;RPS26;RPS17;EIF3I;RPL38;RPS20;EIF3E;RPL37;RPS13;RPS23;RPL19;EIF3B
3	3' -UTR-mediated translational regulation Homo sapiens R-HSA-157279	15/106	1.16451e-12	1.94422e-10	0	0	15.2306	418.518	RPL5;EIF4A1;RPL21;RPL6;RPS26;RPS17;EIF3I;RPL38;RPS20;EIF3E;RPL37;RPS13;RPS23;RPL19;EIF3B
4	GTP hydrolysis and joining of the 60S ribosomal subunit Homo sapiens R-HSA-72706	15/107	1.34084e-12	1.94422e-10	0	0	15.0643	411.824	RPL5;EIF4A1;RPL21;RPL6;RPS26;RPS17;EIF3I;RPL38;RPS20;EIF3E;RPL37;RPS13;RPS23;RPL19;EIF3B
5	Cap-dependent Translation Initiation Homo sapiens R-HSA-72737	15/114	3.4544e-12	3.33926e-10	0	0	13.9942	369.325	RPL5;EIF4A1;RPL21;RPL6;RPS26;RPS17;EIF3I;RPL38;RPS20;EIF3E;RPL37;RPS13;RPS23;RPL19;EIF3B
6	Eukaryotic Translation Initiation Homo sapiens R-HSA-72613	15/114	3.4544e-12	3.33926e-10	0	0	13.9942	369.325	RPL5;EIF4A1;RPL21;RPL6;RPS26;RPS17;EIF3I;RPL38;RPS20;EIF3E;RPL37;RPS13;RPS23;RPL19;EIF3B
7	Formation of a pool of free 40S subunits Homo sapiens R-HSA-72689	14/96	4.39424e-12	3.64094e-10	0	0	15.7089	410.799	RPL5;RPL21;RPL6;RPS26;RPS17;EIF3I;RPL38;RPS20;EIF3E;RPL37;RPS13;RPL19;RPS23;EIF3B
8	SRP-dependent cotranslational protein targeting to membrane Homo sapiens R-HSA-1799339	14/107	1.99988e-11	1.44991e-09	0	0	13.8431	341.03	RPL5;RPL21;RPN2;SSR4;SRP14;RPL6;RPS26;RPS17;RPL38;RPS20;RPL37;RPS13;RPS23;RPL19
9	Selenoamino acid metabolism Homo sapiens R-HSA-2408522	14/111	3.32073e-11	2.14002e-09	0	0	13.2696	320.172	RPL5;NNMT;AHCY;RPL21;RPL6;PAPSS2;RPS26;RPS17;RPL38;RPS20;RPL37;RPS13;RPS23;RPL19
10	Interferon alpha/beta signaling Homo sapiens R-HSA-909733	1968-11-01	2.87607e-10	1.66812e-08	0	0	17.5329	385.189	IFITM3;BST2;IFI27;STAT2;HLA-B;IFI6;ISG15;HLA-A;HLA-F;SAMHD1;XAF1
11	Viral mRNA Translation Homo sapiens R-HSA-192823	1984-11-01	2.9703e-09	1.43564e-07	0	0	13.679	268.582	RPS26;RPL5;RPS17;RPL21;RPL38;RPS20;RPL37;RPL6;RPS13;RPL19;RPS23
12	Peptide chain elongation Homo sapiens R-HSA-156902	1984-11-01	2.9703e-09	1.43564e-07	0	0	13.679	268.582	RPS26;RPL5;RPS17;RPL21;RPL38;RPS20;RPL37;RPL6;RPS13;RPL19;RPS23
13	Selenocysteine synthesis Homo sapiens R-HSA-2408557	1987-11-01	4.34641e-09	1.80065e-07	0	0	13.137	252.939	RPS26;RPL5;RPS17;RPL21;RPL38;RPS20;RPL37;RPL6;RPS13;RPL19;RPS23
14	Eukaryotic Translation Termination Homo sapiens R-HSA-72764	1987-11-01	4.34641e-09	1.80065e-07	0	0	13.137	252.939	RPS26;RPL5;RPS17;RPL21;RPL38;RPS20;RPL37;RPL6;RPS13;RPL19;RPS23
15	Eukaryotic Translation Elongation Homo sapiens R-HSA-156842	1989-11-01	5.55586e-09	2.014e-07	0	0	12.7989	243.287	RPS26;RPL5;RPS17;RPL21;RPL38;RPS20;RPL37;RPL6;RPS13;RPL19;RPS23
16	Nonsense Mediated Decay (NMD) independent of the Exon Junction Complex (EJC) Homo sapiens R-HSA-975956	1989-11-01	5.55586e-09	2.014e-07	0	0	12.7989	243.287	RPS26;RPL5;RPS17;RPL21;RPL38;RPS20;RPL37;RPL6;RPS13;RPL19;RPS23
17	Interferon Signaling Homo sapiens R-HSA-913531	15/196	7.76996e-09	2.65093e-07	0	0	7.62236	142.332	IFITM3;EIF4A1;STAT2;HLA-B;IFI6;UBE2L6;ISG15;HLA-A;HLA-F;SAMHD1;PML;BST2;IFI27;XAF1;TRIM22
18	Influenza Infection Homo sapiens R-HSA-168254	13/147	1.41159e-08	4.50419e-07	0	0	8.8613	160.177	RPL5;RPL21;ISG15;RPL6;RPS26;RPS17;CANX;RPL38;RPS20;RPL37;RPS13;RPS23;RPL19
19	Ribosomal scanning and start codon recognition Homo sapiens R-HSA-72702	1957-09-01	1.55317e-08	4.50419e-07	0	0	16.887	303.635	RPS26;EIF4A1;RPS17;EIF3I;RPS20;EIF3E;RPS13;RPS23;EIF3B
20	Translation initiation complex formation Homo sapiens R-HSA-72649	1957-09-01	1.55317e-08	4.50419e-07	0	0	16.887	303.635	RPS26;EIF4A1;RPS17;EIF3I;RPS20;EIF3E;RPS13;RPS23;EIF3B
21	Activation of the mRNA upon binding of the cap-binding complex and eIFs, and subsequent binding to 43S Homo sapiens R-HSA-72662	1958-09-01	1.82037e-08	5.0277e-07	0	0	16.5415	294.797	RPS26;EIF4A1;RPS17;EIF3I;RPS20;EIF3E;RPS13;RPS23;EIF3B
22	Nonsense-Mediated Decay (NMD) Homo sapiens R-HSA-927802	11/106	3.5696e-08	9.00161e-07	0	0	10.4995	180.048	RPS26;RPL5;RPS17;RPL21;RPL38;RPS20;RPL37;RPL6;RPS13;RPS23;RPL19
23	Nonsense Mediated Decay (NMD) enhanced by the Exon Junction Complex (EJC) Homo sapiens R-HSA-975957	11/106	3.5696e-08	9.00161e-07	0	0	10.4995	180.048	RPS26;RPL5;RPS17;RPL21;RPL38;RPS20;RPL37;RPL6;RPS13;RPS23;RPL19
24	Influenza Life Cycle Homo sapiens R-HSA-168255	12/136	5.27469e-08	1.27472e-06	0	0	8.80287	147.516	RPS26;RPL5;RPS17;RPL21;CANX;RPL38;RPS20;RPL37;RPL6;RPS13;RPS23;RPL19
25	Metabolism of amino acids and derivatives Homo sapiens R-HSA-71291	18/335	6.16333e-08	1.42021e-06	0	0	5.26048	87.3348	RPL5;OAT;AHCY;NNMT;RPL21;RPL6;PAPSS2;SRM;RPS26;RPS17;TDO2;RPL38;RPS20;PHGDH;RPL37;RPS13;RPS23;RPL19
26	Metabolism of proteins Homo sapiens R-HSA-392499	34/1074	6.36646e-08	1.42021e-06	0	0	3.15666	52.3047	RPL5;EIF4A1;RPN2;UBE2L6;SRP14;THBS1;RPL6;RPS17;CCL2;RPL38;CD59;RPL37;ST3GAL1;RPS13;CCT5;RPL19;XBP1;RPL21;SSR4;TBCA;AGT;YIF1A;PML;RPS26;NAGK;EIF3I;CANX;TCP1;RPS20;EIF3E;TGFBI;ATF4;RPS23;EIF3B
27	Formation of the ternary complex, and subsequently, the 43S complex Homo sapiens R-HSA-72695	1950-08-01	8.9689e-08	1.92665e-06	0	0	17.0823	277.192	RPS26;RPS17;EIF3I;RPS20;EIF3E;RPS13;RPS23;EIF3B
28	RHO GTPases activate PAKs Homo sapiens R-HSA-5627123	2023-06-21	9.66454e-08	2.00194e-06	0	0	35.5982	574.99	CTTN;MYH9;RAC1;CALM1;MYL9;MYL12B
29	Infectious disease Homo sapiens R-HSA-5663205	18/348	1.09235e-07	2.18469e-06	0	0	5.04987	80.9482	RPL5;NPM1;RPL21;PSIP1;ISG15;HLA-A;RPL6;RPS26;RPS17;CANX;RPL38;RPS20;RPL37;RAC1;CALM1;RPS13;RPS23;RPL19
30	Influenza Viral RNA Transcription and Replication Homo sapiens R-HSA-168273	11/128	2.50938e-07	4.85147e-06	0	0	8.5157	129.422	RPS26;RPL5;RPS17;RPL21;RPL38;RPS20;RPL37;RPL6;RPS13;RPS23;RPL19
31	Major pathway of rRNA processing in the nucleolus Homo sapiens R-HSA-6791226	12/166	4.68758e-07	8.77031e-06	0	0	7.0772	103.137	RPS26;RPL5;RPS17;RPL21;RPL38;RPS20;RPL37;RPL6;RPS13;DCAF13;RPS23;RPL19
32	rRNA processing Homo sapiens R-HSA-72312	12/180	1.11234e-06	2.01611e-05	0	0	6.4828	88.8731	RPS26;RPL5;RPS17;RPL21;RPL38;RPS20;RPL37;RPL6;RPS13;DCAF13;RPS23;RPL19
33	Endosomal/Vacuolar pathway Homo sapiens R-HSA-1236977	2023-04-12	7.57876e-06	0.000133202	0	0	44.1161	520.136	CTSL;HLA-B;HLA-A;HLA-F
34	Cytokine Signaling in Immune system Homo sapiens R-HSA-1280215	21/620	9.26537e-06	0.000158056	0	0	3.24722	37.6328	IFITM3;IL32;EIF4A1;IL33;TNFRSF12A;STAT2;HLA-B;IFI6;UBE2L6;ISG15;HLA-A;HLA-F;SAMHD1;YWHAZ;PML;RELB;BST2;IFI27;CALM1;XAF1;TRIM22
35	Gene Expression Homo sapiens R-HSA-74160	38/1631	1.8323e-05	0.000303638	0	0	2.28236	24.8945	RPL5;EIF4A1;RPN2;RTCB;TARS;SRP14;RPL6;RPS17;TAF1D;MYC;RPL38;RPL37;TBL1X;NBN;RPS13;DCAF13;RPL19;SF3A3;NPM1;WARS;RPL21;SSR4;NDUFA4;COX6C;YWHAZ;PML;RPS26;LSM8;RRAGA;LSM6;NFIB;EIF3I;NABP2;RPS20;GARS;EIF3E;RPS23;EIF3B
36	RHO GTPases activate CIT Homo sapiens R-HSA-5625900	2023-04-16	2.68833e-05	0.000426637	0	0	29.4048	309.456	MYH9;RAC1;MYL9;MYL12B
37	Platelet degranulation Homo sapiens R-HSA-114608	8/105	2.72165e-05	0.000426637	0	0	7.37582	77.5323	LGALS3BP;RARRES2;CDC37L1;SERPING1;TIMP3;CALM1;THBS1;SOD1
38	Disease Homo sapiens R-HSA-1643685	22/725	3.06921e-05	0.000468458	0	0	2.89686	30.1028	RPL5;NPM1;RPL21;SDC2;PSIP1;ISG15;HLA-A;THBS1;RPL6;RPS26;RPS17;MYC;CANX;RPL38;RPS20;RPL37;RAC1;TBL1X;CALM1;RPS13;RPS23;RPL19
39	Immune System Homo sapiens R-HSA-168256	36/1547	3.22479e-05	0.000479585	0	0	2.26601	23.4352	IFITM3;EIF4A1;CFH;C1R;IFI6;TNFAIP3;UBE2L6;SAMHD1;RELB;IFI16;CTSL;RNF19A;CD59;ITGAV;RAC1;TRIM22;IL32;IL33;TNFRSF12A;STAT2;HLA-B;ISG15;HLA-A;HLA-F;YWHAZ;PML;SIGIRR;BST2;IFI27;CANX;MYH9;RBCK1;SUGT1;CALM1;XAF1;LGMN
40	Smooth Muscle Contraction Homo sapiens R-HSA-445355	1933-05-01	3.37067e-05	0.000488747	0	0	15.8104	162.812	ANXA2;TPM1;CALM1;MYL9;MYL12B
41	Response to elevated platelet cytosolic Ca2+ Homo sapiens R-HSA-76005	8/110	3.80916e-05	0.000538856	0	0	7.01248	71.3556	LGALS3BP;RARRES2;CDC37L1;SERPING1;TIMP3;CALM1;THBS1;SOD1
42	EPH-Ephrin signaling Homo sapiens R-HSA-2682334	1995-07-01	0.000107706	0.00148737	0	0	7.08494	64.7288	SDC2;ITSN1;CLTB;MYH9;RAC1;MYL9;MYL12B
43	Metabolism Homo sapiens R-HSA-1430728	40/1908	0.000113951	0.00153702	0	0	2.03927	18.5161	RPL5;OAT;AHCY;NNMT;UQCRB;PITPNB;SDC2;RPL6;PAPSS2;SRM;LDHB;RPS17;TDO2;IDS;CPNE3;RPL38;PHGDH;RPL37;APOE;TBL1X;ST3GAL1;RPS13;RPL19;GSTK1;SLC16A1;RPL21;NDUFA4;PTGES3;FMO3;COX6C;CRLS1;AGT;RPS26;NDUFS4;NDUFS3;RPS20;CALM1;RPS23;LGMN;CERS2
44	Sema4D induced cell migration and growth-cone collapse Homo sapiens R-HSA-416572	2023-04-24	0.000146109	0.00192598	0	0	17.6357	155.744	MYH9;RAC1;MYL9;MYL12B
45	Antigen Presentation: Folding, assembly and peptide loading of class I MHC Homo sapiens R-HSA-983170	2023-04-25	0.000172391	0.00222193	0	0	16.7951	145.542	CANX;HLA-B;HLA-A;HLA-F
46	Sema4D in semaphorin signaling Homo sapiens R-HSA-400685	2023-04-27	0.000234932	0.00296218	0	0	15.3331	128.126	MYH9;RAC1;MYL9;MYL12B
47	RHO GTPases activate PKNs Homo sapiens R-HSA-5625740	1960-05-01	0.000604303	0.00745736	0	0	8.03791	59.5725	MYH9;RAC1;YWHAZ;MYL9;MYL12B
48	Platelet activation, signaling and aggregation Homo sapiens R-HSA-76002	10/253	0.000677874	0.00819098	0	0	3.68653	26.8989	LGALS3BP;RARRES2;CDC37L1;SERPING1;TIMP3;RAC1;CALM1;YWHAZ;THBS1;SOD1
49	RHO GTPases Activate ROCKs Homo sapiens R-HSA-5627117	2023-03-17	0.000883476	0.0104575	0	0	18.8171	132.315	MYH9;MYL9;MYL12B
50	Syndecan interactions Homo sapiens R-HSA-3000170	2023-03-20	0.00144424	0.0167532	0	0	15.4941	101.334	SDC2;ITGAV;THBS1
51	The citric acid (TCA) cycle and respiratory electron transport Homo sapiens R-HSA-1428517	7/153	0.00189543	0.0215559	0	0	4.25779	26.6892	LDHB;SLC16A1;UQCRB;NDUFA4;NDUFS4;NDUFS3;COX6C
52	Antigen processing-Cross presentation Homo sapiens R-HSA-1236975	1982-05-01	0.00246657	0.0271347	0	0	5.73496	34.438	CTSL;HLA-B;ITGAV;HLA-A;HLA-F
53	Cytosolic tRNA aminoacylation Homo sapiens R-HSA-379716	2023-03-24	0.00247955	0.0271347	0	0	12.5403	75.2379	WARS;TARS;GARS
54	Respiratory electron transport Homo sapiens R-HSA-611105	1988-05-01	0.00335223	0.0360054	0	0	5.31876	30.307	UQCRB;NDUFA4;NDUFS4;NDUFS3;COX6C
55	Metabolism of ingested SeMet, Sec, MeSec into H2Se Homo sapiens R-HSA-2408508	2023-02-08	0.00346268	0.0365155	0	0	29.1534	165.175	AHCY;NNMT
56	Interferon gamma signaling Homo sapiens R-HSA-877300	1993-05-01	0.00424851	0.0440024	0	0	5.01529	27.3894	HLA-B;HLA-A;HLA-F;TRIM22;PML
57	Hemostasis Homo sapiens R-HSA-109582	14/552	0.00453632	0.046159	0	0	2.33885	12.6196	LGALS3BP;SLC16A1;ANXA2;RARRES2;AK3;YWHAZ;THBS1;SOD1;CDC37L1;SERPING1;TIMP3;ITGAV;RAC1;CALM1
58	Folding of actin by CCT/TriC Homo sapiens R-HSA-390450	2023-02-10	0.00548199	0.0529926	0	0	21.8628	113.824	TCP1;CCT5
59	Gap junction degradation Homo sapiens R-HSA-190873	2023-02-10	0.00548199	0.0529926	0	0	21.8628	113.824	MYO6;CLTB
60	ATF6-alpha activates chaperone genes Homo sapiens R-HSA-381183	2023-02-10	0.00548199	0.0529926	0	0	21.8628	113.824	XBP1;ATF4
61	Detoxification of Reactive Oxygen Species Homo sapiens R-HSA-3299685	1933-03-01	0.00619961	0.0589471	0	0	8.77422	44.6017	GPX3;SOD3;SOD1
62	RHO GTPases activate IQGAPs Homo sapiens R-HSA-5626467	2023-02-11	0.00665011	0.0611097	0	0	19.4326	97.4182	RAC1;CALM1
63	EPHA-mediated growth cone collapse Homo sapiens R-HSA-3928663	1934-03-01	0.00674313	0.0611097	0	0	8.49075	42.4472	MYH9;MYL9;MYL12B
64	Negative regulators of RIG-I/MDA5 signaling Homo sapiens R-HSA-936440	1934-03-01	0.00674313	0.0611097	0	0	8.49075	42.4472	TNFAIP3;UBE2L6;ISG15
65	Semaphorin interactions Homo sapiens R-HSA-373755	1967-04-01	0.00719699	0.0642193	0	0	5.58645	27.5641	MYH9;RAC1;MYL9;MYL12B
66	ATF6-alpha activates chaperones Homo sapiens R-HSA-381033	2023-02-12	0.00792051	0.0696045	0	0	17.4885	84.6146	XBP1;ATF4
67	Respiratory electron transport, ATP synthesis by chemiosmotic coupling, and heat production by uncoupling proteins. Homo sapiens R-HSA-163200	5/109	0.00825497	0.0714609	0	0	4.24026	20.3403	UQCRB;NDUFA4;NDUFS4;NDUFS3;COX6C
68	Class I MHC mediated antigen processing & presentation Homo sapiens R-HSA-983169	9/305	0.00853054	0.0727605	0	0	2.704	12.8821	CTSL;RNF19A;CANX;HLA-B;UBE2L6;ITGAV;HLA-A;RBCK1;HLA-F
69	Trafficking and processing of endosomal TLR Homo sapiens R-HSA-1679131	2023-02-13	0.00929073	0.078096	0	0	15.8978	74.3818	CTSL;LGMN
70	Cellular responses to stress Homo sapiens R-HSA-2262752	10/367	0.00970639	0.0804244	0	0	2.49467	11.5627	RRAGA;HSPH1;CDK6;ST13;GPX3;PTGES3;NBN;HIF1A;SOD3;SOD1
71	Methylation Homo sapiens R-HSA-156581	2023-02-14	0.0107584	0.0878851	0	0	14.5723	66.0426	AHCY;NNMT
72	EPHB-mediated forward signaling Homo sapiens R-HSA-3928662	1942-03-01	0.012104	0.094869	0	0	6.74632	29.7798	SDC2;ITSN1;RAC1
73	Non-integrin membrane-ECM interactions Homo sapiens R-HSA-3000171	1942-03-01	0.012104	0.094869	0	0	6.74632	29.7798	SDC2;ITGAV;THBS1
74	tRNA Aminoacylation Homo sapiens R-HSA-379724	1942-03-01	0.012104	0.094869	0	0	6.74632	29.7798	WARS;TARS;GARS
75	TP53 Regulates Metabolic Genes Homo sapiens R-HSA-5628897	1984-04-01	0.0156085	0.120705	0	0	4.39554	18.2852	RRAGA;NDUFA4;COX6C;YWHAZ
76	NOTCH1 Intracellular Domain Regulates Transcription Homo sapiens R-HSA-2122947	1947-03-01	0.0164028	0.125179	0	0	5.97818	24.5721	MYC;TBL1X;HIF1A
77	Unfolded Protein Response (UPR) Homo sapiens R-HSA-381119	1986-04-01	0.0168808	0.127154	0	0	4.28789	17.5014	XBP1;CCL2;YIF1A;ATF4
78	Metabolism of fat-soluble vitamins Homo sapiens R-HSA-6806667	1951-03-01	0.0203816	0.151555	0	0	5.47889	21.33	SDC2;APOE;LGMN
79	Innate Immune System Homo sapiens R-HSA-168249	16/807	0.022918	0.168259	0	0	1.81103	6.83816	CFH;C1R;HLA-B;TNFAIP3;UBE2L6;ISG15;RELB;SIGIRR;IFI16;CTSL;MYH9;CD59;RAC1;SUGT1;CALM1;LGMN
80	HS-GAG degradation Homo sapiens R-HSA-2024096	2023-02-21	0.0235642	0.168732	0	0	9.20028	34.4829	SDC2;IDS
81	Signal transduction by L1 Homo sapiens R-HSA-445144	2023-02-21	0.0235642	0.168732	0	0	9.20028	34.4829	ITGAV;RAC1
82	Muscle contraction Homo sapiens R-HSA-397014	6/196	0.0251356	0.177204	0	0	2.78549	10.2603	ANXA2;TPM1;FXYD6;CALM1;MYL9;MYL12B
83	Signaling by Rho GTPases Homo sapiens R-HSA-194315	9/367	0.0253585	0.177204	0	0	2.22859	8.18927	CTTN;ITSN1;ARHGDIB;MYH9;RAC1;CALM1;MYL9;YWHAZ;MYL12B
84	RHO GTPase Effectors Homo sapiens R-HSA-195258	7/255	0.0273373	0.186472	0	0	2.49358	8.97564	CTTN;MYH9;RAC1;CALM1;MYL9;YWHAZ;MYL12B
85	Phase II conjugation Homo sapiens R-HSA-156580	4/100	0.0275947	0.186472	0	0	3.65997	13.1398	GSTK1;NNMT;AHCY;PAPSS2
86	BBSome-mediated cargo-targeting to cilium Homo sapiens R-HSA-5620922	2023-02-23	0.0279708	0.186472	0	0	8.32322	29.7688	TCP1;CCT5
87	Laminin interactions Homo sapiens R-HSA-3000157	2023-02-23	0.0279708	0.186472	0	0	8.32322	29.7688	COL18A1;ITGAV
88	Translocation of GLUT4 to the plasma membrane Homo sapiens R-HSA-1445148	1960-03-01	0.031101	0.204984	0	0	4.6117	16.005	RAC1;CALM1;YWHAZ
89	Amino acid synthesis and interconversion (transamination) Homo sapiens R-HSA-70614	2023-02-25	0.032679	0.208284	0	0	7.59869	25.9953	OAT;PHGDH
90	Formation of tubulin folding intermediates by CCT/TriC Homo sapiens R-HSA-389960	2023-02-25	0.032679	0.208284	0	0	7.59869	25.9953	TCP1;CCT5
91	ATF4 activates genes Homo sapiens R-HSA-380994	2023-02-25	0.032679	0.208284	0	0	7.59869	25.9953	CCL2;ATF4
92	Regulation of Complement cascade Homo sapiens R-HSA-977606	2023-02-26	0.0351412	0.214995	0	0	7.28171	24.3819	CFH;CD59
93	Attenuation phase Homo sapiens R-HSA-3371568	2023-02-26	0.0351412	0.214995	0	0	7.28171	24.3819	HSPH1;PTGES3
94	TNFR1-induced NFkappaB signaling pathway Homo sapiens R-HSA-5357956	2023-02-26	0.0351412	0.214995	0	0	7.28171	24.3819	TNFAIP3;RBCK1
95	Circadian Clock Homo sapiens R-HSA-400253	1963-03-01	0.0352147	0.214995	0	0	4.38044	14.6582	TBL1X;HIF1A;MEF2D
96	Prefoldin mediated transfer of substrate to CCT/TriC Homo sapiens R-HSA-389957	2023-02-27	0.037673	0.222963	0	0	6.99009	22.9192	TCP1;CCT5
97	VEGFR2 mediated vascular permeability Homo sapiens R-HSA-5218920	2023-02-27	0.037673	0.222963	0	0	6.99009	22.9192	RAC1;CALM1
98	Pyruvate metabolism Homo sapiens R-HSA-70268	2023-02-27	0.037673	0.222963	0	0	6.99009	22.9192	LDHB;SLC16A1
99	ER-Phagosome pathway Homo sapiens R-HSA-1236974	1965-03-01	0.0381054	0.223244	0	0	4.23871	13.8496	HLA-B;HLA-A;HLA-F
100	Gap junction trafficking Homo sapiens R-HSA-190828	2023-02-28	0.0402724	0.229	0	0	6.7209	21.5881	MYO6;CLTB
101	The role of Nef in HIV-1 replication and disease pathogenesis Homo sapiens R-HSA-164952	2023-02-28	0.0402724	0.229	0	0	6.7209	21.5881	RAC1;HLA-A
102	PERK regulates gene expression Homo sapiens R-HSA-381042	2023-02-28	0.0402724	0.229	0	0	6.7209	21.5881	CCL2;ATF4
103	Integrin cell surface interactions Homo sapiens R-HSA-216083	1967-03-01	0.0411135	0.229287	0	0	4.10583	13.1034	COL18A1;ITGAV;THBS1
104	Signaling by PTK6 Homo sapiens R-HSA-8848021	1967-03-01	0.0411135	0.229287	0	0	4.10583	13.1034	CCND1;RAC1;HIF1A
105	HSF1 activation Homo sapiens R-HSA-3371511	2029-02-01	0.0429375	0.237179	0	0	6.47165	20.3728	HSPH1;PTGES3
106	Gap junction trafficking and regulation Homo sapiens R-HSA-157858	1930-02-01	0.0456666	0.247539	0	0	6.2402	19.2597	MYO6;CLTB
107	Termination of translesion DNA synthesis Homo sapiens R-HSA-5656169	1930-02-01	0.0456666	0.247539	0	0	6.2402	19.2597	UBE2L6;ISG15
108	Regulation of TNFR1 signaling Homo sapiens R-HSA-5357905	1931-02-01	0.0484579	0.256764	0	0	6.02472	18.2372	TNFAIP3;RBCK1
109	ISG15 antiviral mechanism Homo sapiens R-HSA-1169408	1972-03-01	0.0491394	0.256764	0	0	3.80734	11.4719	EIF4A1;UBE2L6;ISG15
110	Antiviral mechanism by IFN-stimulated genes Homo sapiens R-HSA-1169410	1972-03-01	0.0491394	0.256764	0	0	3.80734	11.4719	EIF4A1;UBE2L6;ISG15
111	Signaling by NOTCH1 Homo sapiens R-HSA-1980143	1972-03-01	0.0491394	0.256764	0	0	3.80734	11.4719	MYC;TBL1X;HIF1A
112	Glycosaminoglycan metabolism Homo sapiens R-HSA-1630316	4/121	0.049866	0.258235	0	0	2.99985	8.99479	SDC2;IDS;ST3GAL1;PAPSS2
113	Signaling by NOTCH Homo sapiens R-HSA-157118	4/122	0.0511151	0.261048	0	0	2.97427	8.84452	CCND1;MYC;TBL1X;HIF1A
114	Cooperation of Prefoldin and TriC/CCT in actin and tubulin folding Homo sapiens R-HSA-389958	1932-02-01	0.0513095	0.261048	0	0	5.8236	17.2954	TCP1;CCT5
115	Binding and Uptake of Ligands by Scavenger Receptors Homo sapiens R-HSA-2173782	1974-03-01	0.0525483	0.265026	0	0	3.69972	10.8995	HSPH1;APOE;APOL1
116	APOBEC3G mediated resistance to HIV-1 infection Homo sapiens R-HSA-180689	2023-01-05	0.0557203	0.27622	0	0	21.7709	62.8616	PSIP1
117	PTK6 Expression Homo sapiens R-HSA-8849473	2023-01-05	0.0557203	0.27622	0	0	21.7709	62.8616	HIF1A
118	Vesicle-mediated transport Homo sapiens R-HSA-5653656	10/492	0.0562194	0.276333	0	0	1.83581	5.28438	HSPH1;MYO6;CLTB;CD59;APOE;AP3S1;RAC1;CALM1;APOL1;YWHAZ
119	HSF1-dependent transactivation Homo sapiens R-HSA-3371571	1934-02-01	0.0571871	0.278727	0	0	5.45907	15.6207	HSPH1;PTGES3
120	Host Interactions of HIV factors Homo sapiens R-HSA-162909	4/129	0.0603346	0.291617	0	0	2.80671	7.88083	NPM1;PSIP1;HLA-A;RAC1
121	RIG-I/MDA5 mediated induction of IFN-alpha/beta pathways Homo sapiens R-HSA-168928	1979-03-01	0.0615533	0.295049	0	0	3.45544	9.63325	TNFAIP3;UBE2L6;ISG15
122	Complement cascade Homo sapiens R-HSA-166658	1980-03-01	0.0634353	0.301273	0	0	3.41039	9.40495	CFH;C1R;CD59
123	Translesion synthesis by Y family DNA polymerases bypasses lesions on DNA template Homo sapiens R-HSA-110313	1937-02-01	0.0664144	0.301273	0	0	4.99039	13.5332	UBE2L6;ISG15
124	Proton-coupled monocarboxylate transport Homo sapiens R-HSA-433692	2023-01-06	0.0664878	0.301273	0	0	17.4159	47.2098	SLC16A1
125	Scavenging by Class F Receptors Homo sapiens R-HSA-3000484	2023-01-06	0.0664878	0.301273	0	0	17.4159	47.2098	HSPH1
126	Transport and synthesis of PAPS Homo sapiens R-HSA-174362	2023-01-06	0.0664878	0.301273	0	0	17.4159	47.2098	PAPSS2
127	Sensing of DNA Double Strand Breaks Homo sapiens R-HSA-5693548	2023-01-06	0.0664878	0.301273	0	0	17.4159	47.2098	NBN
128	PTK6 Regulates Cell Cycle Homo sapiens R-HSA-8849470	2023-01-06	0.0664878	0.301273	0	0	17.4159	47.2098	CCND1
129	G1 Phase Homo sapiens R-HSA-69236	1938-02-01	0.0695932	0.310493	0	0	4.85152	12.9297	CDK6;CCND1
130	Cyclin D associated events in G1 Homo sapiens R-HSA-69231	1938-02-01	0.0695932	0.310493	0	0	4.85152	12.9297	CDK6;CCND1
131	Association of TriC/CCT with target proteins during biosynthesis Homo sapiens R-HSA-390471	1939-02-01	0.0728211	0.319971	0	0	4.72016	12.3656	TCP1;CCT5
132	Collagen degradation Homo sapiens R-HSA-1442490	1939-02-01	0.0728211	0.319971	0	0	4.72016	12.3656	COL18A1;CTSL
133	Transcriptional activation of mitochondrial biogenesis Homo sapiens R-HSA-2151201	1940-02-01	0.0760963	0.324182	0	0	4.59571	11.8374	TBL1X;MEF2D
134	Cation-coupled Chloride cotransporters Homo sapiens R-HSA-426117	2023-01-07	0.077133	0.324182	0	0	14.5125	37.1842	SLC12A2
135	Vitamin D (calciferol) metabolism Homo sapiens R-HSA-196791	2023-01-07	0.077133	0.324182	0	0	14.5125	37.1842	LGMN
136	Binding of TCF/LEF:CTNNB1 to target gene promoters Homo sapiens R-HSA-4411364	2023-01-07	0.077133	0.324182	0	0	14.5125	37.1842	MYC
137	2-LTR circle formation Homo sapiens R-HSA-164843	2023-01-07	0.077133	0.324182	0	0	14.5125	37.1842	PSIP1
138	PTK6 promotes HIF1A stabilization Homo sapiens R-HSA-8857538	2023-01-07	0.077133	0.324182	0	0	14.5125	37.1842	HIF1A
139	Biological oxidations Homo sapiens R-HSA-211859	5/199	0.077997	0.325455	0	0	2.26272	5.7724	GSTK1;AHCY;NNMT;FMO3;PAPSS2
140	TNF signaling Homo sapiens R-HSA-75893	1941-02-01	0.0794175	0.329015	0	0	4.47765	11.342	TNFAIP3;RBCK1
141	Retinoid metabolism and transport Homo sapiens R-HSA-975634	1942-02-01	0.0827832	0.335764	0	0	4.36549	10.8767	SDC2;APOE
142	Cooperation of PDCL (PhLP1) and TRiC/CCT in G-protein beta folding Homo sapiens R-HSA-6814122	1942-02-01	0.0827832	0.335764	0	0	4.36549	10.8767	TCP1;CCT5
143	BMAL1:CLOCK,NPAS2 activates circadian gene expression Homo sapiens R-HSA-1368108	1942-02-01	0.0827832	0.335764	0	0	4.36549	10.8767	TBL1X;HIF1A
144	Sema4D mediated inhibition of cell attachment and migration Homo sapiens R-HSA-416550	2023-01-08	0.0876573	0.343522	0	0	12.4386	30.2796	RAC1
145	Insulin-like Growth Factor-2 mRNA Binding Proteins (IGF2BPs/IMPs/VICKZs) bind RNA Homo sapiens R-HSA-428359	2023-01-08	0.0876573	0.343522	0	0	12.4386	30.2796	MYC
146	Synthesis of UDP-N-acetyl-glucosamine Homo sapiens R-HSA-446210	2023-01-08	0.0876573	0.343522	0	0	12.4386	30.2796	NAGK
147	Cross-presentation of particulate exogenous antigens (phagosomes) Homo sapiens R-HSA-1236973	2023-01-08	0.0876573	0.343522	0	0	12.4386	30.2796	ITGAV
148	Nef and signal transduction Homo sapiens R-HSA-164944	2023-01-08	0.0876573	0.343522	0	0	12.4386	30.2796	RAC1
149	NRAGE signals death through JNK Homo sapiens R-HSA-193648	1945-02-01	0.0931329	0.362531	0	0	4.0603	9.63805	ITSN1;RAC1
150	DNA Damage Bypass Homo sapiens R-HSA-73893	1946-02-01	0.0966624	0.366431	0	0	3.96782	9.27093	UBE2L6;ISG15
151	Cellular response to heat stress Homo sapiens R-HSA-3371556	1996-03-01	0.0969701	0.366431	0	0	2.82136	6.58323	HSPH1;ST13;PTGES3
152	Adaptive Immune System Homo sapiens R-HSA-1280218	13/762	0.0972116	0.366431	0	0	1.53568	3.57947	HLA-B;UBE2L6;HLA-A;HLA-F;YWHAZ;CTSL;RNF19A;CANX;ITGAV;RBCK1;RAC1;CALM1;LGMN
153	Inactivation of Cdc42 and Rac Homo sapiens R-HSA-428543	2023-01-09	0.0980622	0.366431	0	0	10.8833	25.2726	RAC1
154	Integration of provirus Homo sapiens R-HSA-162592	2023-01-09	0.0980622	0.366431	0	0	10.8833	25.2726	PSIP1
155	Formation of annular gap junctions Homo sapiens R-HSA-196025	2023-01-09	0.0980622	0.366431	0	0	10.8833	25.2726	CLTB
156	Visual phototransduction Homo sapiens R-HSA-2187338	1997-03-01	0.0992662	0.366431	0	0	2.79121	6.44755	SDC2;APOE;CALM1
157	Nucleotide-binding domain, leucine rich repeat containing receptor (NLR) signaling pathways Homo sapiens R-HSA-168643	1947-02-01	0.10023	0.366431	0	0	3.87945	8.92387	TNFAIP3;SUGT1
158	EPH-ephrin mediated repulsion of cells Homo sapiens R-HSA-3928665	1948-02-01	0.103833	0.366431	0	0	3.79492	8.59539	CLTB;RAC1
159	Pyruvate metabolism and Citric Acid (TCA) cycle Homo sapiens R-HSA-71406	1948-02-01	0.103833	0.366431	0	0	3.79492	8.59539	LDHB;SLC16A1
160	Death Receptor Signalling Homo sapiens R-HSA-73887	1948-02-01	0.103833	0.366431	0	0	3.79492	8.59539	TNFAIP3;RBCK1
161	Transcriptional Regulation by TP53 Homo sapiens R-HSA-3700989	7/348	0.10425	0.366431	0	0	1.80487	4.08075	RRAGA;NPM1;NDUFA4;NBN;COX6C;YWHAZ;PML
162	Mitochondrial biogenesis Homo sapiens R-HSA-1592230	1949-02-01	0.107471	0.366431	0	0	3.71399	8.28417	TBL1X;MEF2D
163	Complex I biogenesis Homo sapiens R-HSA-6799198	1949-02-01	0.107471	0.366431	0	0	3.71399	8.28417	NDUFS4;NDUFS3
164	GP1b-IX-V activation signalling Homo sapiens R-HSA-430116	2023-01-10	0.108349	0.366431	0	0	9.67352	21.4984	YWHAZ
165	Nef mediated downregulation of MHC class I complex cell surface expression Homo sapiens R-HSA-164940	2023-01-10	0.108349	0.366431	0	0	9.67352	21.4984	HLA-A
166	Activation of Ca-permeable Kainate Receptor Homo sapiens R-HSA-451308	2023-01-10	0.108349	0.366431	0	0	9.67352	21.4984	CALM1
167	Ionotropic activity of Kainate Receptors Homo sapiens R-HSA-451306	2023-01-10	0.108349	0.366431	0	0	9.67352	21.4984	CALM1
168	eNOS activation Homo sapiens R-HSA-203615	2023-01-10	0.108349	0.366431	0	0	9.67352	21.4984	CALM1
169	Tetrahydrobiopterin (BH4) synthesis, recycling, salvage and regulation Homo sapiens R-HSA-1474151	2023-01-10	0.108349	0.366431	0	0	9.67352	21.4984	CALM1
170	HDR through MMEJ (alt-NHEJ) Homo sapiens R-HSA-5685939	2023-01-10	0.108349	0.366431	0	0	9.67352	21.4984	NBN
171	Regulation of gene expression by Hypoxia-inducible Factor Homo sapiens R-HSA-1234158	2023-01-10	0.108349	0.366431	0	0	9.67352	21.4984	HIF1A
172	Protein folding Homo sapiens R-HSA-391251	3/101	0.108666	0.366431	0	0	2.67673	5.94095	TCP1;TBCA;CCT5
173	Glycerophospholipid biosynthesis Homo sapiens R-HSA-1483206	3/102	0.111068	0.368361	0	0	2.64956	5.82271	PITPNB;CPNE3;CRLS1
174	Chondroitin sulfate/dermatan sulfate metabolism Homo sapiens R-HSA-1793185	1950-02-01	0.111143	0.368361	0	0	3.63643	7.989	SDC2;IDS
175	Deadenylation-dependent mRNA decay Homo sapiens R-HSA-429914	1950-02-01	0.111143	0.368361	0	0	3.63643	7.989	EIF4A1;LSM6
176	MHC class II antigen presentation Homo sapiens R-HSA-2132295	3/103	0.113491	0.373592	0	0	2.62293	5.70759	CTSL;CANX;LGMN
177	Cargo trafficking to the periciliary membrane Homo sapiens R-HSA-5620920	1951-02-01	0.114848	0.373592	0	0	3.56204	7.70877	TCP1;CCT5
178	Ion homeostasis Homo sapiens R-HSA-5578775	1951-02-01	0.114848	0.373592	0	0	3.56204	7.70877	FXYD6;CALM1
179	Uptake and function of anthrax toxins Homo sapiens R-HSA-5210891	2023-01-11	0.118519	0.373592	0	0	8.70573	18.5666	CALM1
180	RHO GTPases activate KTN1 Homo sapiens R-HSA-5625970	2023-01-11	0.118519	0.373592	0	0	8.70573	18.5666	RAC1
181	Sodium/Calcium exchangers Homo sapiens R-HSA-425561	2023-01-11	0.118519	0.373592	0	0	8.70573	18.5666	CALM1
182	CLEC7A (Dectin-1) induces NFAT activation Homo sapiens R-HSA-5607763	2023-01-11	0.118519	0.373592	0	0	8.70573	18.5666	CALM1
183	Tryptophan catabolism Homo sapiens R-HSA-71240	2023-01-11	0.118519	0.373592	0	0	8.70573	18.5666	TDO2
184	DSCAM interactions Homo sapiens R-HSA-376172	2023-01-11	0.118519	0.373592	0	0	8.70573	18.5666	RAC1
185	XBP1(S) activates chaperone genes Homo sapiens R-HSA-381038	1953-02-01	0.12235	0.383583	0	0	3.422	7.18919	XBP1;YIF1A
186	Heparan sulfate/heparin (HS-GAG) metabolism Homo sapiens R-HSA-1638091	1954-02-01	0.126145	0.384394	0	0	3.35602	6.94807	SDC2;IDS
187	Assembly of collagen fibrils and other multimeric structures Homo sapiens R-HSA-2022090	1954-02-01	0.126145	0.384394	0	0	3.35602	6.94807	COL18A1;CTSL
188	PECAM1 interactions Homo sapiens R-HSA-210990	2023-01-12	0.128573	0.384394	0	0	7.9139	16.2334	ITGAV
189	Defective EXT2 causes exostoses 2 Homo sapiens R-HSA-3656237	2023-01-12	0.128573	0.384394	0	0	7.9139	16.2334	SDC2
190	Defective EXT1 causes exostoses 1, TRPS2 and CHDS Homo sapiens R-HSA-3656253	2023-01-12	0.128573	0.384394	0	0	7.9139	16.2334	SDC2
191	Reduction of cytosolic Ca++ levels Homo sapiens R-HSA-418359	2023-01-12	0.128573	0.384394	0	0	7.9139	16.2334	CALM1
192	Chk1/Chk2(Cds1) mediated inactivation of Cyclin B:Cdk1 complex Homo sapiens R-HSA-75035	2023-01-12	0.128573	0.384394	0	0	7.9139	16.2334	YWHAZ
193	The NLRP3 inflammasome Homo sapiens R-HSA-844456	2023-01-12	0.128573	0.384394	0	0	7.9139	16.2334	SUGT1
194	CD28 dependent Vav1 pathway Homo sapiens R-HSA-389359	2023-01-12	0.128573	0.384394	0	0	7.9139	16.2334	RAC1
195	Ion transport by P-type ATPases Homo sapiens R-HSA-936837	1955-02-01	0.129967	0.384597	0	0	3.29254	6.71833	FXYD6;CALM1
196	IRE1alpha activates chaperones Homo sapiens R-HSA-381070	1955-02-01	0.129967	0.384597	0	0	3.29254	6.71833	XBP1;YIF1A
197	Axon guidance Homo sapiens R-HSA-422475	9/515	0.135757	0.388105	0	0	1.56473	3.12459	SDC2;ITSN1;CLTB;MYH9;ITGAV;RAC1;CALM1;MYL9;MYL12B
198	Constitutive Signaling by NOTCH1 HD+PEST Domain Mutants Homo sapiens R-HSA-2894862	1957-02-01	0.137691	0.388105	0	0	3.17249	6.29021	MYC;TBL1X
199	Signaling by NOTCH1 in Cancer Homo sapiens R-HSA-2644603	1957-02-01	0.137691	0.388105	0	0	3.17249	6.29021	MYC;TBL1X
200	Signaling by NOTCH1 PEST Domain Mutants in Cancer Homo sapiens R-HSA-2644602	1957-02-01	0.137691	0.388105	0	0	3.17249	6.29021	MYC;TBL1X
201	Constitutive Signaling by NOTCH1 PEST Domain Mutants Homo sapiens R-HSA-2644606	1957-02-01	0.137691	0.388105	0	0	3.17249	6.29021	MYC;TBL1X
202	Signaling by NOTCH1 HD+PEST Domain Mutants in Cancer Homo sapiens R-HSA-2894858	1957-02-01	0.137691	0.388105	0	0	3.17249	6.29021	MYC;TBL1X
203	Dissolution of Fibrin Clot Homo sapiens R-HSA-75205	2023-01-13	0.138513	0.388105	0	0	7.25404	14.3397	ANXA2
204	WNT5A-dependent internalization of FZD2, FZD5 and ROR2 Homo sapiens R-HSA-5140745	2023-01-13	0.138513	0.388105	0	0	7.25404	14.3397	CLTB
205	RHO GTPases Activate NADPH Oxidases Homo sapiens R-HSA-5668599	2023-01-13	0.138513	0.388105	0	0	7.25404	14.3397	RAC1
206	IRF3-mediated induction of type I IFN Homo sapiens R-HSA-3270619	2023-01-13	0.138513	0.388105	0	0	7.25404	14.3397	IFI16
207	TNFR1-induced proapoptotic signaling Homo sapiens R-HSA-5357786	2023-01-13	0.138513	0.388105	0	0	7.25404	14.3397	TNFAIP3
208	Bile salt and organic anion SLC transporters Homo sapiens R-HSA-425471	2023-01-14	0.148341	0.402045	0	0	6.6957	12.777	SLC16A1
209	DCC mediated attractive signaling Homo sapiens R-HSA-418885	2023-01-14	0.148341	0.402045	0	0	6.6957	12.777	RAC1
210	SEMA3A-Plexin repulsion signaling by inhibiting Integrin adhesion Homo sapiens R-HSA-399955	2023-01-14	0.148341	0.402045	0	0	6.6957	12.777	RAC1
211	Activation of Rac Homo sapiens R-HSA-428540	2023-01-14	0.148341	0.402045	0	0	6.6957	12.777	RAC1
212	CS/DS degradation Homo sapiens R-HSA-2024101	2023-01-14	0.148341	0.402045	0	0	6.6957	12.777	IDS
213	Early Phase of HIV Life Cycle Homo sapiens R-HSA-162594	2023-01-14	0.148341	0.402045	0	0	6.6957	12.777	PSIP1
214	Synthesis of Prostaglandins (PG) and Thromboxanes (TX) Homo sapiens R-HSA-2162123	2023-01-14	0.148341	0.402045	0	0	6.6957	12.777	PTGES3
215	Cell death signalling via NRAGE, NRIF and NADE Homo sapiens R-HSA-204998	1961-02-01	0.153426	0.413893	0	0	2.9568	5.54264	ITSN1;RAC1
216	CREB phosphorylation through the activation of CaMKII Homo sapiens R-HSA-442729	2023-01-15	0.158056	0.414809	0	0	6.21712	11.4694	CALM1
217	WNT5A-dependent internalization of FZD4 Homo sapiens R-HSA-5099900	2023-01-15	0.158056	0.414809	0	0	6.21712	11.4694	CLTB
218	Calnexin/calreticulin cycle Homo sapiens R-HSA-901042	2023-01-15	0.158056	0.414809	0	0	6.21712	11.4694	CANX
219	mRNA decay by 5' to 3' exoribonuclease Homo sapiens R-HSA-430039	2023-01-15	0.158056	0.414809	0	0	6.21712	11.4694	LSM6
220	Activation of BAD and translocation to mitochondria Homo sapiens R-HSA-111447	2023-01-15	0.158056	0.414809	0	0	6.21712	11.4694	YWHAZ
221	Glycogen breakdown (glycogenolysis) Homo sapiens R-HSA-70221	2023-01-15	0.158056	0.414809	0	0	6.21712	11.4694	CALM1
222	Synthesis of substrates in N-glycan biosythesis Homo sapiens R-HSA-446219	1963-02-01	0.161419	0.421726	0	0	2.85957	5.21514	NAGK;ST3GAL1
223	Rho GTPase cycle Homo sapiens R-HSA-194840	3/122	0.162977	0.423886	0	0	2.20202	3.99478	ITSN1;ARHGDIB;RAC1
224	Cell-extracellular matrix interactions Homo sapiens R-HSA-446353	2023-01-16	0.167662	0.426508	0	0	5.80235	10.3619	ILK
225	Rap1 signalling Homo sapiens R-HSA-392517	2023-01-16	0.167662	0.426508	0	0	5.80235	10.3619	YWHAZ
226	Sema3A PAK dependent Axon repulsion Homo sapiens R-HSA-399954	2023-01-16	0.167662	0.426508	0	0	5.80235	10.3619	RAC1
227	Metabolism of Angiotensinogen to Angiotensins Homo sapiens R-HSA-2022377	2023-01-16	0.167662	0.426508	0	0	5.80235	10.3619	AGT
228	STING mediated induction of host immune responses Homo sapiens R-HSA-1834941	2023-01-16	0.167662	0.426508	0	0	5.80235	10.3619	IFI16
229	Organelle biogenesis and maintenance Homo sapiens R-HSA-1852241	6/326	0.16966	0.429707	0	0	1.64291	2.91445	TCP1;MRPL37;TBL1X;MRPL12;MEF2D;CCT5
230	Asparagine N-linked glycosylation Homo sapiens R-HSA-446203	5/259	0.17469	0.433551	0	0	1.72293	3.00607	NAGK;RPN2;CANX;CD59;ST3GAL1
231	Ras activation uopn Ca2+ infux through NMDA receptor Homo sapiens R-HSA-442982	2023-01-17	0.177158	0.433551	0	0	5.43943	9.41409	CALM1
232	TNF receptor superfamily (TNFSF) members mediating non-canonical NF-kB pathway Homo sapiens R-HSA-5676594	2023-01-17	0.177158	0.433551	0	0	5.43943	9.41409	TNFRSF12A
233	Chylomicron-mediated lipid transport Homo sapiens R-HSA-174800	2023-01-17	0.177158	0.433551	0	0	5.43943	9.41409	APOE
234	N-glycan trimming in the ER and Calnexin/Calreticulin cycle Homo sapiens R-HSA-532668	2023-01-17	0.177158	0.433551	0	0	5.43943	9.41409	CANX
235	KSRP (KHSRP) binds and destabilizes mRNA Homo sapiens R-HSA-450604	2023-01-17	0.177158	0.433551	0	0	5.43943	9.41409	YWHAZ
236	Inflammasomes Homo sapiens R-HSA-622312	2023-01-17	0.177158	0.433551	0	0	5.43943	9.41409	SUGT1
237	Acyl chain remodelling of PG Homo sapiens R-HSA-1482925	2023-01-17	0.177158	0.433551	0	0	5.43943	9.41409	CRLS1
238	Peptide ligand-binding receptors Homo sapiens R-HSA-375276	4/193	0.179001	0.436221	0	0	1.85025	3.1831	EDNRA;EDN1;CCL2;AGT
239	Amyloid fiber formation Homo sapiens R-HSA-977225	1968-02-01	0.18171	0.439133	0	0	2.64226	4.50596	UBE2L6;TGFBI
240	Cyclin E associated events during G1/S transition Homo sapiens R-HSA-69202	1968-02-01	0.18171	0.439133	0	0	2.64226	4.50596	CCND1;MYC
241	Cyclin A:Cdk2-associated events at S phase entry Homo sapiens R-HSA-69656	1969-02-01	0.185814	0.445255	0	0	2.60269	4.38036	CCND1;MYC
242	Cytosolic sulfonation of small molecules Homo sapiens R-HSA-156584	2023-01-18	0.186546	0.445255	0	0	5.1192	8.59553	PAPSS2
243	Oxygen-dependent proline hydroxylation of Hypoxia-inducible Factor Alpha Homo sapiens R-HSA-1234176	2023-01-18	0.186546	0.445255	0	0	5.1192	8.59553	HIF1A
244	trans-Golgi Network Vesicle Budding Homo sapiens R-HSA-199992	1970-02-01	0.189931	0.449632	0	0	2.56429	4.25953	CLTB;AP3S1
245	Clathrin derived vesicle budding Homo sapiens R-HSA-421837	1970-02-01	0.189931	0.449632	0	0	2.56429	4.25953	CLTB;AP3S1
246	Ephrin signaling Homo sapiens R-HSA-3928664	2023-01-19	0.195828	0.452511	0	0	4.83456	7.88283	RAC1
247	Defective B3GALT6 causes EDSP2 and SEMDJL1 Homo sapiens R-HSA-4420332	2023-01-19	0.195828	0.452511	0	0	4.83456	7.88283	SDC2
248	Defective B4GALT7 causes EDS, progeroid type Homo sapiens R-HSA-3560783	2023-01-19	0.195828	0.452511	0	0	4.83456	7.88283	SDC2
249	Defective B3GAT3 causes JDSSDHD Homo sapiens R-HSA-3560801	2023-01-19	0.195828	0.452511	0	0	4.83456	7.88283	SDC2
250	Scavenging by Class A Receptors Homo sapiens R-HSA-3000480	2023-01-19	0.195828	0.452511	0	0	4.83456	7.88283	APOE
251	HDL-mediated lipid transport Homo sapiens R-HSA-194223	2023-01-19	0.195828	0.452511	0	0	4.83456	7.88283	APOE
252	mRNA Splicing - Major Pathway Homo sapiens R-HSA-72163	3/134	0.197006	0.453425	0	0	1.99908	3.24756	SF3A3;LSM8;LSM6
253	Mitotic G1-G1/S phases Homo sapiens R-HSA-453279	3/136	0.202839	0.464463	0	0	1.96882	3.14094	CDK6;CCND1;MYC
254	Membrane Trafficking Homo sapiens R-HSA-199991	7/420	0.204719	0.464463	0	0	1.4847	2.35491	MYO6;CLTB;CD59;AP3S1;RAC1;CALM1;YWHAZ
255	eNOS activation and regulation Homo sapiens R-HSA-203765	2023-01-20	0.205004	0.464463	0	0	4.57987	7.25784	CALM1
256	Metabolism of nitric oxide Homo sapiens R-HSA-202131	2023-01-20	0.205004	0.464463	0	0	4.57987	7.25784	CALM1
257	G alpha (12/13) signalling events Homo sapiens R-HSA-416482	1975-02-01	0.210683	0.475123	0	0	2.38805	3.71914	ITSN1;RAC1
258	CD209 (DC-SIGN) signaling Homo sapiens R-HSA-5621575	2023-01-21	0.214076	0.475123	0	0	4.35066	6.70621	RELB
259	Nef-mediates down modulation of cell surface receptors by recruiting them to clathrin adapters Homo sapiens R-HSA-164938	2023-01-21	0.214076	0.475123	0	0	4.35066	6.70621	HLA-A
260	TP53 regulates transcription of additional cell cycle genes whose exact role in the p53 pathway remain uncertain Homo sapiens R-HSA-6804115	2023-01-21	0.214076	0.475123	0	0	4.35066	6.70621	NPM1
261	Mitochondrial tRNA aminoacylation Homo sapiens R-HSA-379726	2023-01-21	0.214076	0.475123	0	0	4.35066	6.70621	GARS
262	Toll-Like Receptors Cascades Homo sapiens R-HSA-168898	3/140	0.214624	0.475123	0	0	1.91095	2.94069	SIGIRR;CTSL;LGMN
263	Metabolism of carbohydrates Homo sapiens R-HSA-71387	5/282	0.220197	0.48134	0	0	1.57801	2.38789	SDC2;IDS;CALM1;ST3GAL1;PAPSS2
264	Extracellular matrix organization Homo sapiens R-HSA-1474244	5/283	0.222255	0.48134	0	0	1.57225	2.36455	COL18A1;CTSL;SDC2;ITGAV;THBS1
265	Post-chaperonin tubulin folding pathway Homo sapiens R-HSA-389977	2023-01-22	0.223045	0.48134	0	0	4.14328	6.21649	TBCA
266	Intrinsic Pathway of Fibrin Clot Formation Homo sapiens R-HSA-140837	2023-01-22	0.223045	0.48134	0	0	4.14328	6.21649	SERPING1
267	mTORC1-mediated signalling Homo sapiens R-HSA-166208	2023-01-22	0.223045	0.48134	0	0	4.14328	6.21649	RRAGA
268	Biosynthesis of the N-glycan precursor (dolichol lipid-linked oligosaccharide, LLO) and transfer to a nascent protein Homo sapiens R-HSA-446193	1978-02-01	0.223242	0.48134	0	0	2.29343	3.439	NAGK;ST3GAL1
269	G2/M DNA damage checkpoint Homo sapiens R-HSA-69473	1978-02-01	0.223242	0.48134	0	0	2.29343	3.439	NBN;YWHAZ
270	mRNA Splicing Homo sapiens R-HSA-72172	3/144	0.226552	0.484871	0	0	1.85636	2.75629	SF3A3;LSM8;LSM6
271	Beta-catenin independent WNT signaling Homo sapiens R-HSA-3858494	3/144	0.226552	0.484871	0	0	1.85636	2.75629	CLTB;RAC1;CALM1
272	Regulation of HSF1-mediated heat shock response Homo sapiens R-HSA-3371453	1980-02-01	0.231647	0.489124	0	0	2.2344	3.2679	HSPH1;ST13
273	Deadenylation of mRNA Homo sapiens R-HSA-429947	2023-01-23	0.231912	0.489124	0	0	3.95475	5.77945	EIF4A1
274	Regulation of TP53 Activity through Acetylation Homo sapiens R-HSA-6804758	2023-01-23	0.231912	0.489124	0	0	3.95475	5.77945	PML
275	RNA Polymerase III Transcription Termination Homo sapiens R-HSA-73980	2023-01-23	0.231912	0.489124	0	0	3.95475	5.77945	NFIB
276	Metabolism of vitamins and cofactors Homo sapiens R-HSA-196854	3/148	0.238603	0.501413	0	0	1.80478	2.58617	SDC2;APOE;LGMN
277	DARPP-32 events Homo sapiens R-HSA-180024	2023-01-24	0.240679	0.503669	0	0	3.78261	5.38754	CALM1
278	p75 NTR receptor-mediated signalling Homo sapiens R-HSA-193704	1983-02-01	0.24429	0.503669	0	0	2.15132	3.03207	ITSN1;RAC1
279	Signaling by Wnt Homo sapiens R-HSA-195721	5/295	0.247387	0.503669	0	0	1.50626	2.10395	MYC;CLTB;RAC1;CALM1;YWHAZ
280	HIV Infection Homo sapiens R-HSA-162906	4/222	0.247861	0.503669	0	0	1.60174	2.23424	NPM1;PSIP1;HLA-A;RAC1
281	Mitochondrial translation initiation Homo sapiens R-HSA-5368286	1984-02-01	0.248511	0.503669	0	0	2.12497	2.95853	MRPL37;MRPL12
282	Mitochondrial translation termination Homo sapiens R-HSA-5419276	1984-02-01	0.248511	0.503669	0	0	2.12497	2.95853	MRPL37;MRPL12
283	Mitochondrial translation elongation Homo sapiens R-HSA-5389840	1984-02-01	0.248511	0.503669	0	0	2.12497	2.95853	MRPL37;MRPL12
284	Basigin interactions Homo sapiens R-HSA-210991	2023-01-25	0.249345	0.503669	0	0	3.62482	5.03457	SLC16A1
285	Synthesis of IP3 and IP4 in the cytosol Homo sapiens R-HSA-1855204	2023-01-25	0.249345	0.503669	0	0	3.62482	5.03457	CALM1
286	Sulfur amino acid metabolism Homo sapiens R-HSA-1614635	2023-01-25	0.249345	0.503669	0	0	3.62482	5.03457	AHCY
287	Regulation of IFNA signaling Homo sapiens R-HSA-912694	2023-01-25	0.249345	0.503669	0	0	3.62482	5.03457	STAT2
288	Collagen formation Homo sapiens R-HSA-1474290	1985-02-01	0.252734	0.503669	0	0	2.09926	2.88736	COL18A1;CTSL
289	Diseases associated with glycosaminoglycan metabolism Homo sapiens R-HSA-3560782	2023-01-26	0.257913	0.503669	0	0	3.47965	4.71538	SDC2
290	A tetrasaccharide linker sequence is required for GAG synthesis Homo sapiens R-HSA-1971475	2023-01-26	0.257913	0.503669	0	0	3.47965	4.71538	SDC2
291	Termination of O-glycan biosynthesis Homo sapiens R-HSA-977068	2023-01-26	0.257913	0.503669	0	0	3.47965	4.71538	ST3GAL1
292	CaM pathway Homo sapiens R-HSA-111997	2023-01-26	0.257913	0.503669	0	0	3.47965	4.71538	CALM1
293	Calmodulin induced events Homo sapiens R-HSA-111933	2023-01-26	0.257913	0.503669	0	0	3.47965	4.71538	CALM1
294	Resolution of D-loop Structures through Synthesis-Dependent Strand Annealing (SDSA) Homo sapiens R-HSA-5693554	2023-01-26	0.257913	0.503669	0	0	3.47965	4.71538	NBN
295	Regulation of Hypoxia-inducible Factor (HIF) by oxygen Homo sapiens R-HSA-1234174	2023-01-26	0.257913	0.503669	0	0	3.47965	4.71538	HIF1A
296	Cellular response to hypoxia Homo sapiens R-HSA-2262749	2023-01-26	0.257913	0.503669	0	0	3.47965	4.71538	HIF1A
297	PTK6 Regulates RHO GTPases, RAS GTPase and MAP kinases Homo sapiens R-HSA-8849471	2023-01-26	0.257913	0.503669	0	0	3.47965	4.71538	RAC1
298	Diseases of glycosylation Homo sapiens R-HSA-3781865	1988-02-01	0.265413	0.508233	0	0	2.02573	2.68706	SDC2;THBS1
299	Immunoregulatory interactions between a Lymphoid and a non-Lymphoid cell Homo sapiens R-HSA-198933	3/157	0.266085	0.508233	0	0	1.69853	2.24875	HLA-B;HLA-A;HLA-F
300	Uptake and actions of bacterial toxins Homo sapiens R-HSA-5339562	2023-01-27	0.266384	0.508233	0	0	3.34565	4.42567	CALM1
301	Keratan sulfate biosynthesis Homo sapiens R-HSA-2022854	2023-01-27	0.266384	0.508233	0	0	3.34565	4.42567	ST3GAL1
302	CREB phosphorylation through the activation of Ras Homo sapiens R-HSA-442742	2023-01-27	0.266384	0.508233	0	0	3.34565	4.42567	CALM1
303	Platelet calcium homeostasis Homo sapiens R-HSA-418360	2023-01-27	0.266384	0.508233	0	0	3.34565	4.42567	CALM1
304	RORA activates gene expression Homo sapiens R-HSA-1368082	2023-01-27	0.266384	0.508233	0	0	3.34565	4.42567	TBL1X
305	Mitochondrial translation Homo sapiens R-HSA-5368287	1990-02-01	0.273867	0.519088	0	0	1.97949	2.56366	MRPL37;MRPL12
306	Ca-dependent events Homo sapiens R-HSA-111996	2023-01-28	0.274759	0.519088	0	0	3.22157	4.16182	CALM1
307	Energy dependent regulation of mTOR by LKB1-AMPK Homo sapiens R-HSA-380972	2023-01-28	0.274759	0.519088	0	0	3.22157	4.16182	RRAGA
308	PCP/CE pathway Homo sapiens R-HSA-4086400	1991-02-01	0.278092	0.522607	0	0	1.95714	2.50476	CLTB;RAC1
309	Phospholipid metabolism Homo sapiens R-HSA-1483257	3/161	0.278424	0.522607	0	0	1.65519	2.11635	PITPNB;CPNE3;CRLS1
310	MAPK6/MAPK4 signaling Homo sapiens R-HSA-5687128	1992-02-01	0.282317	0.522809	0	0	1.9353	2.44762	MYC;RAC1
311	Myogenesis Homo sapiens R-HSA-525793	2023-01-29	0.283038	0.522809	0	0	3.10636	3.92076	MEF2D
312	CDO in myogenesis Homo sapiens R-HSA-375170	2023-01-29	0.283038	0.522809	0	0	3.10636	3.92076	MEF2D
313	Activation of BH3-only proteins Homo sapiens R-HSA-114452	2023-01-29	0.283038	0.522809	0	0	3.10636	3.92076	YWHAZ
314	YAP1- and WWTR1 (TAZ)-stimulated gene expression Homo sapiens R-HSA-2032785	2023-01-29	0.283038	0.522809	0	0	3.10636	3.92076	TBL1X
315	Developmental Biology Homo sapiens R-HSA-1266738	11/786	0.28608	0.52675	0	0	1.24256	1.55504	SDC2;ITSN1;CLTB;MYH9;ITGAV;RAC1;TBL1X;CALM1;MYL9;MEF2D;MYL12B
316	Activation of Kainate Receptors upon glutamate binding Homo sapiens R-HSA-451326	2023-01-30	0.291223	0.530485	0	0	2.99909	3.69987	CALM1
317	Molecules associated with elastic fibres Homo sapiens R-HSA-2129379	2023-01-30	0.291223	0.530485	0	0	2.99909	3.69987	ITGAV
318	RNA Polymerase I Promoter Escape Homo sapiens R-HSA-73772	2023-01-30	0.291223	0.530485	0	0	2.99909	3.69987	TAF1D
319	Chaperonin-mediated protein folding Homo sapiens R-HSA-390466	1995-02-01	0.294974	0.530485	0	0	1.87259	2.28618	TCP1;CCT5
320	TNFR2 non-canonical NF-kB pathway Homo sapiens R-HSA-5668541	1995-02-01	0.294974	0.530485	0	0	1.87259	2.28618	TNFRSF12A;RELB
321	L1CAM interactions Homo sapiens R-HSA-373760	1996-02-01	0.299187	0.530485	0	0	1.85257	2.23547	ITGAV;RAC1
322	HS-GAG biosynthesis Homo sapiens R-HSA-2022928	2023-01-31	0.299315	0.530485	0	0	2.89897	3.49691	SDC2
323	Trafficking of AMPA receptors Homo sapiens R-HSA-399719	2023-01-31	0.299315	0.530485	0	0	2.89897	3.49691	MYO6
324	Glutamate Binding, Activation of AMPA Receptors and Synaptic Plasticity Homo sapiens R-HSA-399721	2023-01-31	0.299315	0.530485	0	0	2.89897	3.49691	MYO6
325	NOD1/2 Signaling Pathway Homo sapiens R-HSA-168638	2023-01-31	0.299315	0.530485	0	0	2.89897	3.49691	TNFAIP3
326	Regulation of actin dynamics for phagocytic cup formation Homo sapiens R-HSA-2029482	1997-02-01	0.303396	0.530485	0	0	1.83298	2.18622	MYH9;RAC1
327	Signaling by Robo receptor Homo sapiens R-HSA-376176	1932-01-01	0.307316	0.530485	0	0	2.80531	3.30993	RAC1
328	Keratan sulfate/keratin metabolism Homo sapiens R-HSA-1638074	1932-01-01	0.307316	0.530485	0	0	2.80531	3.30993	ST3GAL1
329	Activation of Matrix Metalloproteinases Homo sapiens R-HSA-1592389	1932-01-01	0.307316	0.530485	0	0	2.80531	3.30993	COL18A1
330	DAG and IP3 signaling Homo sapiens R-HSA-1489509	1932-01-01	0.307316	0.530485	0	0	2.80531	3.30993	CALM1
331	Nuclear import of Rev protein Homo sapiens R-HSA-180746	1932-01-01	0.307316	0.530485	0	0	2.80531	3.30993	NPM1
332	Vpr-mediated nuclear import of PICs Homo sapiens R-HSA-180910	1932-01-01	0.307316	0.530485	0	0	2.80531	3.30993	PSIP1
333	RNA Polymerase I Transcription Termination Homo sapiens R-HSA-73863	1932-01-01	0.307316	0.530485	0	0	2.80531	3.30993	TAF1D
334	Resolution of D-loop Structures through Holliday Junction Intermediates Homo sapiens R-HSA-5693568	1932-01-01	0.307316	0.530485	0	0	2.80531	3.30993	NBN
335	Oncogene Induced Senescence Homo sapiens R-HSA-2559585	1932-01-01	0.307316	0.530485	0	0	2.80531	3.30993	CDK6
336	SMAD2/SMAD3:SMAD4 heterotrimer regulates transcription Homo sapiens R-HSA-2173796	1932-01-01	0.307316	0.530485	0	0	2.80531	3.30993	MYC
337	Transport of inorganic cations/anions and amino acids/oligopeptides Homo sapiens R-HSA-425393	1999-02-01	0.3118	0.531484	0	0	1.795	2.09188	SLC12A2;CALM1
338	CLEC7A (Dectin-1) signaling Homo sapiens R-HSA-5607764	1999-02-01	0.3118	0.531484	0	0	1.795	2.09188	CALM1;RELB
339	Sphingolipid de novo biosynthesis Homo sapiens R-HSA-1660661	1933-01-01	0.315225	0.531484	0	0	2.71751	3.13728	CERS2
340	Inactivation, recovery and regulation of the phototransduction cascade Homo sapiens R-HSA-2514859	1933-01-01	0.315225	0.531484	0	0	2.71751	3.13728	CALM1
341	Sialic acid metabolism Homo sapiens R-HSA-4085001	1933-01-01	0.315225	0.531484	0	0	2.71751	3.13728	ST3GAL1
342	Cargo concentration in the ER Homo sapiens R-HSA-5694530	1933-01-01	0.315225	0.531484	0	0	2.71751	3.13728	CD59
343	CD28 co-stimulation Homo sapiens R-HSA-389356	1933-01-01	0.315225	0.531484	0	0	2.71751	3.13728	RAC1
344	Resolution of D-Loop Structures Homo sapiens R-HSA-5693537	1933-01-01	0.315225	0.531484	0	0	2.71751	3.13728	NBN
345	Cell surface interactions at the vascular wall Homo sapiens R-HSA-202733	2/101	0.320183	0.53533	0	0	1.75856	2.00276	SLC16A1;ITGAV
346	EGFR interacts with phospholipase C-gamma Homo sapiens R-HSA-212718	1934-01-01	0.323044	0.53533	0	0	2.63503	2.97749	CALM1
347	PLC-gamma1 signalling Homo sapiens R-HSA-167021	1934-01-01	0.323044	0.53533	0	0	2.63503	2.97749	CALM1
348	The phototransduction cascade Homo sapiens R-HSA-2514856	1934-01-01	0.323044	0.53533	0	0	2.63503	2.97749	CALM1
349	Striated Muscle Contraction Homo sapiens R-HSA-390522	1934-01-01	0.323044	0.53533	0	0	2.63503	2.97749	TPM1
350	Lipoprotein metabolism Homo sapiens R-HSA-174824	1934-01-01	0.323044	0.53533	0	0	2.63503	2.97749	APOE
351	Post NMDA receptor activation events Homo sapiens R-HSA-438064	1935-01-01	0.330775	0.540421	0	0	2.5574	2.8293	CALM1
352	Lysosome Vesicle Biogenesis Homo sapiens R-HSA-432720	1935-01-01	0.330775	0.540421	0	0	2.5574	2.8293	CLTB
353	Interactions of Rev with host cellular proteins Homo sapiens R-HSA-177243	1935-01-01	0.330775	0.540421	0	0	2.5574	2.8293	NPM1
354	Interactions of Vpr with host cellular proteins Homo sapiens R-HSA-176033	1935-01-01	0.330775	0.540421	0	0	2.5574	2.8293	PSIP1
355	SIRT1 negatively regulates rRNA Expression Homo sapiens R-HSA-427359	1935-01-01	0.330775	0.540421	0	0	2.5574	2.8293	TAF1D
356	RHO GTPases Activate WASPs and WAVEs Homo sapiens R-HSA-5663213	1936-01-01	0.338417	0.551354	0	0	2.4842	2.69158	RAC1
357	Degradation of the extracellular matrix Homo sapiens R-HSA-1474228	2/106	0.341025	0.554046	0	0	1.67359	1.80045	COL18A1;CTSL
358	Defective B3GALTL causes Peters-plus syndrome (PpS) Homo sapiens R-HSA-5083635	1937-01-01	0.345973	0.557401	0	0	2.41508	2.56335	THBS1
359	Steroid hormones Homo sapiens R-HSA-209943	1937-01-01	0.345973	0.557401	0	0	2.41508	2.56335	LGMN
360	HDR through Single Strand Annealing (SSA) Homo sapiens R-HSA-5685938	1937-01-01	0.345973	0.557401	0	0	2.41508	2.56335	NBN
361	O-glycosylation of TSR domain-containing proteins Homo sapiens R-HSA-5173214	1938-01-01	0.353443	0.566289	0	0	2.34968	2.44375	THBS1
362	Glutathione conjugation Homo sapiens R-HSA-156590	1938-01-01	0.353443	0.566289	0	0	2.34968	2.44375	GSTK1
363	O-linked glycosylation Homo sapiens R-HSA-5173105	2/110	0.357555	0.568695	0	0	1.61127	1.65714	ST3GAL1;THBS1
364	Activation of NMDA receptor upon glutamate binding and postsynaptic events Homo sapiens R-HSA-442755	1939-01-01	0.360827	0.568695	0	0	2.28773	2.33202	CALM1
365	Formation of Fibrin Clot (Clotting Cascade) Homo sapiens R-HSA-140877	1939-01-01	0.360827	0.568695	0	0	2.28773	2.33202	SERPING1
366	mTOR signalling Homo sapiens R-HSA-165159	1939-01-01	0.360827	0.568695	0	0	2.28773	2.33202	RRAGA
367	NS1 Mediated Effects on Host Pathways Homo sapiens R-HSA-168276	1939-01-01	0.360827	0.568695	0	0	2.28773	2.33202	ISG15
368	Presynaptic phase of homologous DNA pairing and strand exchange Homo sapiens R-HSA-5693616	1939-01-01	0.360827	0.568695	0	0	2.28773	2.33202	NBN
369	G1/S Transition Homo sapiens R-HSA-69206	2/112	0.365765	0.574713	0	0	1.58182	1.59094	CCND1;MYC
370	PKB-mediated events Homo sapiens R-HSA-109703	1940-01-01	0.368128	0.574713	0	0	2.22896	2.22746	RRAGA
371	PPARA activates gene expression Homo sapiens R-HSA-1989781	2/113	0.369855	0.574713	0	0	1.56749	1.55909	TBL1X;AGT
372	G alpha (q) signalling events Homo sapiens R-HSA-416476	3/191	0.371704	0.574713	0	0	1.38894	1.37457	EDNRA;EDN1;AGT
373	Elastic fibre formation Homo sapiens R-HSA-1566948	1941-01-01	0.375346	0.574713	0	0	2.17313	2.12946	ITGAV
374	Host Interactions with Influenza Factors Homo sapiens R-HSA-168253	1941-01-01	0.375346	0.574713	0	0	2.17313	2.12946	ISG15
375	Histidine, lysine, phenylalanine, tyrosine, proline and tryptophan catabolism Homo sapiens R-HSA-6788656	1941-01-01	0.375346	0.574713	0	0	2.17313	2.12946	TDO2
376	RNA Polymerase III Abortive And Retractive Initiation Homo sapiens R-HSA-749476	1941-01-01	0.375346	0.574713	0	0	2.17313	2.12946	NFIB
377	RNA Polymerase III Transcription Homo sapiens R-HSA-74158	1941-01-01	0.375346	0.574713	0	0	2.17313	2.12946	NFIB
378	Pre-NOTCH Transcription and Translation Homo sapiens R-HSA-1912408	1941-01-01	0.375346	0.574713	0	0	2.17313	2.12946	CCND1
379	Processing of Capped Intron-Containing Pre-mRNA Homo sapiens R-HSA-72203	3/193	0.37789	0.574713	0	0	1.37418	1.33728	SF3A3;LSM8;LSM6
380	Regulation of lipid metabolism by Peroxisome proliferator-activated receptor alpha (PPARalpha) Homo sapiens R-HSA-400206	2/116	0.382062	0.574713	0	0	1.52601	1.46828	TBL1X;AGT
381	RNA Polymerase I, RNA Polymerase III, and Mitochondrial Transcription Homo sapiens R-HSA-504046	2/116	0.382062	0.574713	0	0	1.52601	1.46828	TAF1D;NFIB
382	Netrin-1 signaling Homo sapiens R-HSA-373752	1942-01-01	0.382482	0.574713	0	0	2.12002	2.0375	RAC1
383	Intrinsic Pathway for Apoptosis Homo sapiens R-HSA-109606	1942-01-01	0.382482	0.574713	0	0	2.12002	2.0375	YWHAZ
384	Activation of gene expression by SREBF (SREBP) Homo sapiens R-HSA-2426168	1942-01-01	0.382482	0.574713	0	0	2.12002	2.0375	TBL1X
385	Homologous DNA Pairing and Strand Exchange Homo sapiens R-HSA-5693579	1942-01-01	0.382482	0.574713	0	0	2.12002	2.0375	NBN
386	Deactivation of the beta-catenin transactivating complex Homo sapiens R-HSA-3769402	1942-01-01	0.382482	0.574713	0	0	2.12002	2.0375	YWHAZ
387	Post-translational protein modification Homo sapiens R-HSA-597592	7/521	0.383742	0.575117	0	0	1.18674	1.13664	NAGK;RPN2;CANX;CD59;ST3GAL1;THBS1;PML
388	Classical antibody-mediated complement activation Homo sapiens R-HSA-173623	1943-01-01	0.389536	0.582296	0	0	2.06944	1.95106	C1R
389	Phospholipase C-mediated cascade; FGFR3 Homo sapiens R-HSA-5654227	1944-01-01	0.39651	0.585181	0	0	2.02121	1.86972	CALM1
390	PLC beta mediated events Homo sapiens R-HSA-112043	1944-01-01	0.39651	0.585181	0	0	2.02121	1.86972	CALM1
391	Phase 0 - rapid depolarisation Homo sapiens R-HSA-5576892	1944-01-01	0.39651	0.585181	0	0	2.02121	1.86972	CALM1
392	Inositol phosphate metabolism Homo sapiens R-HSA-1483249	1944-01-01	0.39651	0.585181	0	0	2.02121	1.86972	CALM1
393	Transcriptional activity of SMAD2/SMAD3:SMAD4 heterotrimer Homo sapiens R-HSA-2173793	1944-01-01	0.39651	0.585181	0	0	2.02121	1.86972	MYC
394	Fcgamma receptor (FCGR) dependent phagocytosis Homo sapiens R-HSA-2029480	2/120	0.398179	0.586152	0	0	1.47398	1.35732	MYH9;RAC1
395	G-protein mediated events Homo sapiens R-HSA-112040	1945-01-01	0.403405	0.590846	0	0	1.97517	1.79309	CALM1
396	RMTs methylate histone arginines Homo sapiens R-HSA-3214858	1945-01-01	0.403405	0.590846	0	0	1.97517	1.79309	CCND1
397	C-type lectin receptors (CLRs) Homo sapiens R-HSA-5621481	2/123	0.410139	0.596312	0	0	1.43721	1.28093	CALM1;RELB
398	Scavenging of heme from plasma Homo sapiens R-HSA-2168880	1946-01-01	0.410222	0.596312	0	0	1.93118	1.72079	APOL1
399	Phospholipase C-mediated cascade; FGFR4 Homo sapiens R-HSA-5654228	1946-01-01	0.410222	0.596312	0	0	1.93118	1.72079	CALM1
400	S Phase Homo sapiens R-HSA-69242	2/124	0.4141	0.600092	0	0	1.42536	1.25667	CCND1;MYC
401	Antigen activates B Cell Receptor (BCR) leading to generation of second messengers Homo sapiens R-HSA-983695	1947-01-01	0.416961	0.600092	0	0	1.8891	1.65252	CALM1
402	Phospholipase C-mediated cascade: FGFR1 Homo sapiens R-HSA-5654219	1947-01-01	0.416961	0.600092	0	0	1.8891	1.65252	CALM1
403	RNA Polymerase I Transcription Initiation Homo sapiens R-HSA-73762	1947-01-01	0.416961	0.600092	0	0	1.8891	1.65252	TAF1D
404	TP53 Regulates Transcription of Cell Cycle Genes Homo sapiens R-HSA-6791312	1948-01-01	0.423623	0.608172	0	0	1.84881	1.58797	NPM1
405	Creation of C4 and C2 activators Homo sapiens R-HSA-166786	1949-01-01	0.430209	0.614585	0	0	1.81021	1.52688	C1R
406	Phospholipase C-mediated cascade; FGFR2 Homo sapiens R-HSA-5654221	1949-01-01	0.430209	0.614585	0	0	1.81021	1.52688	CALM1
407	Ubiquitin-dependent degradation of Cyclin D1 Homo sapiens R-HSA-69229	1950-01-01	0.436721	0.620829	0	0	1.77317	1.469	CCND1
408	Ubiquitin-dependent degradation of Cyclin D Homo sapiens R-HSA-75815	1950-01-01	0.436721	0.620829	0	0	1.77317	1.469	CCND1
409	Cell-Cell communication Homo sapiens R-HSA-1500931	2/131	0.441445	0.62601	0	0	1.34753	1.10188	ILK;RAC1
410	Deposition of new CENPA-containing nucleosomes at the centromere Homo sapiens R-HSA-606279	1952-01-01	0.449523	0.632823	0	0	1.70346	1.36204	NPM1
411	Nucleosome assembly Homo sapiens R-HSA-774815	1952-01-01	0.449523	0.632823	0	0	1.70346	1.36204	NPM1
412	Nonhomologous End-Joining (NHEJ) Homo sapiens R-HSA-5693571	1952-01-01	0.449523	0.632823	0	0	1.70346	1.36204	NBN
413	GPVI-mediated activation cascade Homo sapiens R-HSA-114604	1953-01-01	0.455814	0.638356	0	0	1.67062	1.31256	RAC1
414	Arachidonic acid metabolism Homo sapiens R-HSA-2142753	1953-01-01	0.455814	0.638356	0	0	1.67062	1.31256	PTGES3
415	Cardiac conduction Homo sapiens R-HSA-5576891	2/135	0.456755	0.638356	0	0	1.30674	1.02397	FXYD6;CALM1
416	Golgi Associated Vesicle Biogenesis Homo sapiens R-HSA-432722	1954-01-01	0.462035	0.642638	0	0	1.63902	1.26551	AP3S1
417	Meiotic recombination Homo sapiens R-HSA-912446	1954-01-01	0.462035	0.642638	0	0	1.63902	1.26551	NBN
418	Cell Cycle Homo sapiens R-HSA-1640170	7/566	0.467378	0.64654	0	0	1.08865	0.828047	NPM1;CDK6;CCND1;MYC;NBN;YWHAZ;OPTN
419	ECM proteoglycans Homo sapiens R-HSA-3000178	1955-01-01	0.468184	0.64654	0	0	1.60858	1.22074	ITGAV
420	Regulation of cholesterol biosynthesis by SREBP (SREBF) Homo sapiens R-HSA-1655829	1955-01-01	0.468184	0.64654	0	0	1.60858	1.22074	TBL1X
421	Chemokine receptors bind chemokines Homo sapiens R-HSA-380108	1956-01-01	0.474263	0.648287	0	0	1.57926	1.17811	CCL2
422	Chromatin organization Homo sapiens R-HSA-4839726	3/226	0.477278	0.648287	0	0	1.16885	0.864547	ENY2;CCND1;TBL1X
423	Chromatin modifying enzymes Homo sapiens R-HSA-3247509	3/226	0.477278	0.648287	0	0	1.16885	0.864547	ENY2;CCND1;TBL1X
424	Metabolism of lipids and lipoproteins Homo sapiens R-HSA-556833	8/659	0.478868	0.648287	0	0	1.06806	0.786447	PITPNB;PTGES3;CPNE3;APOE;TBL1X;CRLS1;AGT;CERS2
425	Factors involved in megakaryocyte development and platelet production Homo sapiens R-HSA-983231	2/141	0.47926	0.648287	0	0	1.24995	0.919354	AK3;RAC1
426	tRNA processing in the nucleus Homo sapiens R-HSA-6784531	1957-01-01	0.480274	0.648287	0	0	1.55098	1.13748	RTCB
427	RNA Polymerase I Chain Elongation Homo sapiens R-HSA-73777	1957-01-01	0.480274	0.648287	0	0	1.55098	1.13748	TAF1D
428	Pre-NOTCH Expression and Processing Homo sapiens R-HSA-1912422	1957-01-01	0.480274	0.648287	0	0	1.55098	1.13748	CCND1
429	Neurotransmitter Receptor Binding And Downstream Transmission In The Postsynaptic Cell Homo sapiens R-HSA-112314	2/142	0.482956	0.648287	0	0	1.24096	0.903208	MYO6;CALM1
430	Initial triggering of complement Homo sapiens R-HSA-166663	1958-01-01	0.486215	0.648287	0	0	1.52369	1.09874	C1R
431	rRNA modification in the nucleus Homo sapiens R-HSA-6790901	1958-01-01	0.486215	0.648287	0	0	1.52369	1.09874	DCAF13
432	Formation of the beta-catenin:TCF transactivating complex Homo sapiens R-HSA-201722	1958-01-01	0.486215	0.648287	0	0	1.52369	1.09874	MYC
433	B-WICH complex positively regulates rRNA expression Homo sapiens R-HSA-5250924	1958-01-01	0.486215	0.648287	0	0	1.52369	1.09874	TAF1D
434	Recruitment and ATM-mediated phosphorylation of repair and signaling proteins at DNA double strand breaks Homo sapiens R-HSA-5693565	1958-01-01	0.486215	0.648287	0	0	1.52369	1.09874	NBN
435	NIK-->noncanonical NF-kB signaling Homo sapiens R-HSA-5676590	1958-01-01	0.486215	0.648287	0	0	1.52369	1.09874	RELB
436	DNA Damage/Telomere Stress Induced Senescence Homo sapiens R-HSA-2559586	1959-01-01	0.49209	0.651626	0	0	1.49734	1.06176	NBN
437	DNA Double Strand Break Response Homo sapiens R-HSA-5693606	1959-01-01	0.49209	0.651626	0	0	1.49734	1.06176	NBN
438	SCF(Skp2)-mediated degradation of p27/p21 Homo sapiens R-HSA-187577	1959-01-01	0.49209	0.651626	0	0	1.49734	1.06176	CCND1
439	PI Metabolism Homo sapiens R-HSA-1483255	1960-01-01	0.497897	0.656319	0	0	1.47189	1.02644	PITPNB
440	HDACs deacetylate histones Homo sapiens R-HSA-3214815	1960-01-01	0.497897	0.656319	0	0	1.47189	1.02644	TBL1X
441	Ca2+ pathway Homo sapiens R-HSA-4086398	1961-01-01	0.503638	0.659987	0	0	1.44728	0.992688	CALM1
442	Dectin-1 mediated noncanonical NF-kB signaling Homo sapiens R-HSA-5607761	1961-01-01	0.503638	0.659987	0	0	1.44728	0.992688	RELB
443	Class A/1 (Rhodopsin-like receptors) Homo sapiens R-HSA-373076	4/323	0.504094	0.659987	0	0	1.08895	0.745923	EDNRA;EDN1;CCL2;AGT
444	FCERI mediated Ca+2 mobilization Homo sapiens R-HSA-2871809	1962-01-01	0.509314	0.663825	0	0	1.42349	0.960412	CALM1
445	Diseases associated with O-glycosylation of proteins Homo sapiens R-HSA-3906995	1962-01-01	0.509314	0.663825	0	0	1.42349	0.960412	THBS1
446	G2/M Checkpoints Homo sapiens R-HSA-69481	2/150	0.51193	0.665739	0	0	1.1734	0.785672	NBN;YWHAZ
447	Collagen biosynthesis and modifying enzymes Homo sapiens R-HSA-1650814	1963-01-01	0.514925	0.667358	0	0	1.40045	0.929529	COL18A1
448	Regulation of TP53 Activity Homo sapiens R-HSA-5633007	2/151	0.515477	0.667358	0	0	1.16547	0.772313	NBN;PML
449	HDR through Homologous Recombination (HRR) Homo sapiens R-HSA-5685942	1964-01-01	0.520472	0.672325	0	0	1.37816	0.899961	NBN
450	O-linked glycosylation of mucins Homo sapiens R-HSA-913709	1966-01-01	0.531378	0.683369	0	0	1.33562	0.844484	ST3GAL1
451	Cytosolic sensors of pathogen-associated DNA Homo sapiens R-HSA-1834949	1966-01-01	0.531378	0.683369	0	0	1.33562	0.844484	IFI16
452	Macroautophagy Homo sapiens R-HSA-1632852	1967-01-01	0.536738	0.688735	0	0	1.31531	0.818446	RRAGA
453	COPII (Coat Protein 2) Mediated Vesicle Transport Homo sapiens R-HSA-204005	1968-01-01	0.542037	0.693999	0	0	1.29561	0.793461	CD59
454	Cellular Senescence Homo sapiens R-HSA-2559583	2/161	0.549996	0.702638	0	0	1.09161	0.652615	CDK6;NBN
455	Lipid digestion, mobilization, and transport Homo sapiens R-HSA-73923	1971-01-01	0.557575	0.710754	0	0	1.2399	0.724298	APOE
456	Costimulation by the CD28 family Homo sapiens R-HSA-388841	1972-01-01	0.562636	0.715634	0	0	1.22237	0.703014	RAC1
457	Positive epigenetic regulation of rRNA expression Homo sapiens R-HSA-5250913	1973-01-01	0.56764	0.71728	0	0	1.20534	0.682542	TAF1D
458	NoRC negatively regulates rRNA expression Homo sapiens R-HSA-427413	1973-01-01	0.56764	0.71728	0	0	1.20534	0.682542	TAF1D
459	Signaling by TGF-beta Receptor Complex Homo sapiens R-HSA-170834	1973-01-01	0.56764	0.71728	0	0	1.20534	0.682542	MYC
460	Antigen processing: Ubiquitination & Proteasome degradation Homo sapiens R-HSA-983168	3/260	0.57137	0.720392	0	0	1.01245	0.566687	RNF19A;UBE2L6;RBCK1
461	Sphingolipid metabolism Homo sapiens R-HSA-428157	1974-01-01	0.572587	0.720392	0	0	1.18876	0.662843	CERS2
462	SUMOylation of DNA damage response and repair proteins Homo sapiens R-HSA-3108214	1975-01-01	0.577478	0.724972	0	0	1.17264	0.643879	PML
463	Generic Transcription Pathway Homo sapiens R-HSA-212436	9/812	0.581911	0.726325	0	0	0.970794	0.525624	RRAGA;NPM1;NDUFA4;MYC;TBL1X;NBN;COX6C;YWHAZ;PML
464	Negative epigenetic regulation of rRNA expression Homo sapiens R-HSA-5250941	1976-01-01	0.582313	0.726325	0	0	1.15695	0.625616	TAF1D
465	RNA Polymerase I Promoter Clearance Homo sapiens R-HSA-73854	1976-01-01	0.582313	0.726325	0	0	1.15695	0.625616	TAF1D
466	Senescence-Associated Secretory Phenotype (SASP) Homo sapiens R-HSA-2559582	1977-01-01	0.587092	0.729151	0	0	1.14166	0.60802	CDK6
467	RNA polymerase II transcribes snRNA genes Homo sapiens R-HSA-6807505	1977-01-01	0.587092	0.729151	0	0	1.14166	0.60802	NABP2
468	COPI-mediated anterograde transport Homo sapiens R-HSA-6807878	1978-01-01	0.591818	0.731424	0	0	1.12678	0.59106	CD59
469	SLC-mediated transmembrane transport Homo sapiens R-HSA-425407	3/268	0.591949	0.731424	0	0	0.981484	0.514626	SLC12A2;SLC16A1;CALM1
470	PI3K Cascade Homo sapiens R-HSA-109704	1979-01-01	0.596489	0.731424	0	0	1.11228	0.574708	RRAGA
471	Transcriptional regulation of white adipocyte differentiation Homo sapiens R-HSA-381340	1979-01-01	0.596489	0.731424	0	0	1.11228	0.574708	TBL1X
472	RNA Polymerase I Transcription Homo sapiens R-HSA-73864	1979-01-01	0.596489	0.731424	0	0	1.11228	0.574708	TAF1D
473	Glucose metabolism Homo sapiens R-HSA-70326	1979-01-01	0.596489	0.731424	0	0	1.11228	0.574708	CALM1
474	Peptide hormone metabolism Homo sapiens R-HSA-2980736	1981-01-01	0.605673	0.738005	0	0	1.08436	0.543715	AGT
475	Opioid Signalling Homo sapiens R-HSA-111885	1981-01-01	0.605673	0.738005	0	0	1.08436	0.543715	CALM1
476	Processing of DNA double-strand break ends Homo sapiens R-HSA-5693607	1981-01-01	0.605673	0.738005	0	0	1.08436	0.543715	NBN
477	Cell Cycle Checkpoints Homo sapiens R-HSA-69620	2/182	0.616739	0.749914	0	0	0.963225	0.465535	NBN;YWHAZ
478	Metabolism of polyamines Homo sapiens R-HSA-351202	1984-01-01	0.61906	0.751161	0	0	1.04501	0.501137	SRM
479	Meiosis Homo sapiens R-HSA-1500620	1985-01-01	0.623421	0.754232	0	0	1.03252	0.487898	NBN
480	Cell junction organization Homo sapiens R-HSA-446728	1986-01-01	0.627732	0.754232	0	0	1.02032	0.475101	ILK
481	Chromosome Maintenance Homo sapiens R-HSA-73886	1986-01-01	0.627732	0.754232	0	0	1.02032	0.475101	NPM1
482	Regulation of mRNA stability by proteins that bind AU-rich elements Homo sapiens R-HSA-450531	1986-01-01	0.627732	0.754232	0	0	1.02032	0.475101	YWHAZ
483	MAPK family signaling cascades Homo sapiens R-HSA-5683057	3/284	0.631161	0.754232	0	0	0.92484	0.425606	MYC;RAC1;CALM1
484	Assembly of the primary cilium Homo sapiens R-HSA-5617833	2/187	0.631472	0.754232	0	0	0.936953	0.430719	TCP1;CCT5
485	Platelet homeostasis Homo sapiens R-HSA-418346	1987-01-01	0.631995	0.754232	0	0	1.0084	0.462729	CALM1
486	Regulation of PLK1 Activity at G2/M Transition Homo sapiens R-HSA-2565942	1987-01-01	0.631995	0.754232	0	0	1.0084	0.462729	OPTN
487	DNA Repair Homo sapiens R-HSA-73894	3/285	0.633523	0.754504	0	0	0.921513	0.420632	UBE2L6;ISG15;NBN
488	Regulation of TP53 Activity through Phosphorylation Homo sapiens R-HSA-6804756	1989-01-01	0.640374	0.7611	0	0	0.985382	0.439188	NBN
489	Oxidative Stress Induced Senescence Homo sapiens R-HSA-2559580	1991-01-01	0.648563	0.766196	0	0	0.963387	0.417143	CDK6
490	Phase 1 - Functionalization of compounds Homo sapiens R-HSA-211945	1992-01-01	0.652588	0.766196	0	0	0.952752	0.406644	FMO3
491	MyD88:Mal cascade initiated on plasma membrane Homo sapiens R-HSA-166058	1992-01-01	0.652588	0.766196	0	0	0.952752	0.406644	SIGIRR
492	Toll Like Receptor TLR1:TLR2 Cascade Homo sapiens R-HSA-168179	1992-01-01	0.652588	0.766196	0	0	0.952752	0.406644	SIGIRR
493	Toll Like Receptor TLR6:TLR2 Cascade Homo sapiens R-HSA-168188	1992-01-01	0.652588	0.766196	0	0	0.952752	0.406644	SIGIRR
494	Toll Like Receptor 2 (TLR2) Cascade Homo sapiens R-HSA-181438	1992-01-01	0.652588	0.766196	0	0	0.952752	0.406644	SIGIRR
495	Signaling by Interleukins Homo sapiens R-HSA-449147	4/392	0.656319	0.76902	0	0	0.892121	0.375679	IL32;IL33;CALM1;YWHAZ
496	TCF dependent signaling in response to WNT Homo sapiens R-HSA-201681	2/199	0.665028	0.777653	0	0	0.879341	0.358706	MYC;YWHAZ
497	SUMO E3 ligases SUMOylate target proteins Homo sapiens R-HSA-3108232	1996-01-01	0.668232	0.779829	0	0	0.912451	0.367826	PML
498	Ion channel transport Homo sapiens R-HSA-983712	2/203	0.675655	0.786908	0	0	0.861665	0.337835	FXYD6;CALM1
499	Stimuli-sensing channels Homo sapiens R-HSA-2672351	1/100	0.683176	0.794072	0	0	0.875406	0.333532	CALM1
500	Transport of glucose and other sugars, bile salts and organic acids, metal ions and amine compounds Homo sapiens R-HSA-425366	1/101	0.686806	0.795105	0	0	0.866608	0.325588	SLC16A1
501	SUMOylation Homo sapiens R-HSA-2990846	1/101	0.686806	0.795105	0	0	0.866608	0.325588	PML
502	tRNA processing Homo sapiens R-HSA-72306	1/103	0.693942	0.801766	0	0	0.849529	0.31039	RTCB
503	Transmission across Chemical Synapses Homo sapiens R-HSA-112315	2/211	0.69609	0.802648	0	0	0.828344	0.30009	MYO6;CALM1
504	HATs acetylate histones Homo sapiens R-HSA-3214847	1/107	0.707732	0.814454	0	0	0.817305	0.282534	ENY2
505	VEGFA-VEGFR2 Pathway Homo sapiens R-HSA-4420097	3/320	0.709592	0.814649	0	0	0.818297	0.280729	ITGAV;RAC1;CALM1
506	Fatty acid, triacylglycerol, and ketone body metabolism Homo sapiens R-HSA-535734	2/217	0.710711	0.814649	0	0	0.80498	0.274893	TBL1X;AGT
507	HDR through Homologous Recombination (HR) or Single Strand Annealing (SSA) Homo sapiens R-HSA-5693567	1/112	0.724103	0.826332	0	0	0.780291	0.251895	NBN
508	Activated TLR4 signalling Homo sapiens R-HSA-166054	1/112	0.724103	0.826332	0	0	0.780291	0.251895	SIGIRR
509	Signaling by VEGF Homo sapiens R-HSA-194138	3/328	0.725177	0.826332	0	0	0.797826	0.256373	ITGAV;RAC1;CALM1
510	Gastrin-CREB signalling pathway via PKC and MAPK Homo sapiens R-HSA-881907	4/432	0.728883	0.828926	0	0	0.807076	0.255231	EDNRA;EDN1;CALM1;AGT
511	RHO GTPases Activate Formins Homo sapiens R-HSA-5663220	1/114	0.730393	0.829017	0	0	0.766403	0.240783	RAC1
512	Epigenetic regulation of gene expression Homo sapiens R-HSA-212165	1/115	0.733484	0.8309	0	0	0.759641	0.235451	TAF1D
513	Homology Directed Repair Homo sapiens R-HSA-5693538	1/118	0.742547	0.839527	0	0	0.74005	0.22029	NBN
514	GPCR ligand binding Homo sapiens R-HSA-500792	4/447	0.752972	0.849341	0	0	0.779144	0.221064	EDNRA;EDN1;CCL2;AGT
515	Toll Like Receptor 4 (TLR4) Cascade Homo sapiens R-HSA-166016	1/122	0.754156	0.849341	0	0	0.71544	0.201866	SIGIRR
516	Signal Transduction Homo sapiens R-HSA-162582	25/2465	0.763593	0.858302	0	0	0.874788	0.235949	SDC2;ITSN1;CLTB;TNFAIP3;HIF1A;THBS1;MYL12B;EDNRA;CCND1;MYC;ARHGDIB;CCL2;ITGAV;APOE;RAC1;TBL1X;EDN1;YWHAZ;AGT;RRAGA;CTTN;MYH9;RBCK1;CALM1;MYL9
517	Cell Cycle, Mitotic Homo sapiens R-HSA-69278	4/462	0.775393	0.86988	0	0	0.753041	0.191563	CDK6;CCND1;MYC;OPTN
518	ER to Golgi Anterograde Transport Homo sapiens R-HSA-199977	1/131	0.778405	0.871078	0	0	0.665605	0.16674	CD59
519	DAP12 interactions Homo sapiens R-HSA-2172127	3/359	0.779464	0.871078	0	0	0.727191	0.181178	HLA-B;RAC1;CALM1
520	Interleukin-3, 5 and GM-CSF signaling Homo sapiens R-HSA-512988	2/261	0.80082	0.893222	0	0	0.666724	0.148092	CALM1;YWHAZ
521	HIV Life Cycle Homo sapiens R-HSA-162587	1/141	0.802565	0.89345	0	0	0.617747	0.135869	PSIP1
522	DNA Double-Strand Break Repair Homo sapiens R-HSA-5693532	1/145	0.811477	0.901641	0	0	0.600465	0.125436	NBN
523	IRS-mediated signalling Homo sapiens R-HSA-112399	2/284	0.837284	0.924824	0	0	0.611624	0.10862	RRAGA;CALM1
524	Insulin receptor signalling cascade Homo sapiens R-HSA-74751	2/287	0.841569	0.924824	0	0	0.605092	0.104371	RRAGA;CALM1
525	Diseases of signal transduction Homo sapiens R-HSA-5663202	2/288	0.842975	0.924824	0	0	0.602946	0.102994	MYC;TBL1X
526	IGF1R signaling cascade Homo sapiens R-HSA-2428924	2/288	0.842975	0.924824	0	0	0.602946	0.102994	RRAGA;CALM1
527	Signaling by Type 1 Insulin-like Growth Factor 1 Receptor (IGF1R) Homo sapiens R-HSA-2404192	2/288	0.842975	0.924824	0	0	0.602946	0.102994	RRAGA;CALM1
528	IRS-related events triggered by IGF1R Homo sapiens R-HSA-2428928	2/288	0.842975	0.924824	0	0	0.602946	0.102994	RRAGA;CALM1
529	FCERI mediated MAPK activation Homo sapiens R-HSA-2871796	2/289	0.844369	0.924824	0	0	0.600814	0.101637	RAC1;CALM1
530	Transport to the Golgi and subsequent modification Homo sapiens R-HSA-948021	1/162	0.845098	0.924824	0	0	0.536597	0.090311	CD59
531	Apoptosis Homo sapiens R-HSA-109581	1/163	0.846878	0.925027	0	0	0.533257	0.0886267	YWHAZ
532	Programmed Cell Death Homo sapiens R-HSA-5357801	1/166	0.852097	0.928978	0	0	0.523482	0.0837856	YWHAZ
533	Neuronal System Homo sapiens R-HSA-112316	2/301	0.86025	0.936107	0	0	0.576346	0.0867587	MYO6;CALM1
534	G2/M Transition Homo sapiens R-HSA-69275	1/173	0.863598	0.93799	0	0	0.501998	0.0736171	OPTN
535	Mitotic G2-G2/M phases Homo sapiens R-HSA-453274	1/175	0.866717	0.939618	0	0	0.496177	0.0709747	OPTN
536	Signaling by Insulin receptor Homo sapiens R-HSA-74752	2/311	0.87234	0.94395	0	0	0.557408	0.0761282	RRAGA;CALM1
537	Signaling by SCF-KIT Homo sapiens R-HSA-1433557	2/325	0.88766	0.958739	0	0	0.532864	0.0634995	RAC1;CALM1
538	Signalling by NGF Homo sapiens R-HSA-166520	3/450	0.890008	0.959488	0	0	0.576435	0.0671693	ITSN1;RAC1;CALM1
539	DAP12 signaling Homo sapiens R-HSA-2424491	2/344	0.905744	0.972865	0	0	0.502769	0.0497737	RAC1;CALM1
540	Transmembrane transport of small molecules Homo sapiens R-HSA-382551	4/594	0.910114	0.972865	0	0	0.580569	0.054681	SLC12A2;SLC16A1;FXYD6;CALM1
541	Signaling by PDGF Homo sapiens R-HSA-186797	2/364	0.921826	0.972865	0	0	0.474503	0.0386242	CALM1;THBS1
542	Signaling by the B Cell Receptor (BCR) Homo sapiens R-HSA-983705	1/233	0.931925	0.972865	0	0	0.371031	0.026159	CALM1
543	GRB2 events in EGFR signaling Homo sapiens R-HSA-179812	1/235	0.933486	0.972865	0	0	0.367823	0.025317	CALM1
544	SHC1 events in EGFR signaling Homo sapiens R-HSA-180336	1/235	0.933486	0.972865	0	0	0.367823	0.025317	CALM1
545	SOS-mediated signalling Homo sapiens R-HSA-112412	1/235	0.933486	0.972865	0	0	0.367823	0.025317	CALM1
546	SHC1 events in ERBB4 signaling Homo sapiens R-HSA-1250347	1/235	0.933486	0.972865	0	0	0.367823	0.025317	CALM1
547	RAF/MAP kinase cascade Homo sapiens R-HSA-5673001	1/235	0.933486	0.972865	0	0	0.367823	0.025317	CALM1
548	FRS-mediated FGFR2 signaling Homo sapiens R-HSA-5654700	1/236	0.934253	0.972865	0	0	0.366239	0.0249071	CALM1
549	FRS-mediated FGFR4 signaling Homo sapiens R-HSA-5654712	1/236	0.934253	0.972865	0	0	0.366239	0.0249071	CALM1
550	FRS-mediated FGFR3 signaling Homo sapiens R-HSA-5654706	1/236	0.934253	0.972865	0	0	0.366239	0.0249071	CALM1
551	FRS-mediated FGFR1 signaling Homo sapiens R-HSA-5654693	1/236	0.934253	0.972865	0	0	0.366239	0.0249071	CALM1
552	ARMS-mediated activation Homo sapiens R-HSA-170984	1/239	0.936502	0.972865	0	0	0.361567	0.0237199	CALM1
553	Signalling to p38 via RIT and RIN Homo sapiens R-HSA-187706	1/239	0.936502	0.972865	0	0	0.361567	0.0237199	CALM1
554	G alpha (i) signalling events Homo sapiens R-HSA-418594	1/240	0.937235	0.972865	0	0	0.360035	0.0233379	AGT
555	Frs2-mediated activation Homo sapiens R-HSA-170968	1/240	0.937235	0.972865	0	0	0.360035	0.0233379	CALM1
556	MAPK1/MAPK3 signaling Homo sapiens R-HSA-5684996	1/241	0.937959	0.972865	0	0	0.358517	0.0229626	CALM1
557	Prolonged ERK activation events Homo sapiens R-HSA-169893	1/242	0.938675	0.972865	0	0	0.357011	0.0225937	CALM1
558	Signaling by Leptin Homo sapiens R-HSA-2586552	1/243	0.939383	0.972865	0	0	0.355518	0.0222313	CALM1
559	Interleukin receptor SHC signaling Homo sapiens R-HSA-912526	1/245	0.940774	0.972865	0	0	0.352567	0.0215252	CALM1
560	Signalling to RAS Homo sapiens R-HSA-167044	1/246	0.941457	0.972865	0	0	0.35111	0.0211812	CALM1
561	Fc epsilon receptor (FCERI) signaling Homo sapiens R-HSA-2454202	2/395	0.941754	0.972865	0	0	0.436376	0.0261875	RAC1;CALM1
562	VEGFR2 mediated cell proliferation Homo sapiens R-HSA-5218921	1/248	0.942801	0.972865	0	0	0.348232	0.0205109	CALM1
563	Interleukin-2 signaling Homo sapiens R-HSA-451927	1/252	0.945397	0.972865	0	0	0.342612	0.0192379	CALM1
564	Signalling to ERKs Homo sapiens R-HSA-187687	1/253	0.946027	0.972865	0	0	0.341235	0.0189331	CALM1
565	NCAM signaling for neurite out-growth Homo sapiens R-HSA-375165	1/266	0.953592	0.978909	0	0	0.324279	0.0154095	CALM1
566	Downstream signaling of activated FGFR2 Homo sapiens R-HSA-5654696	1/329	0.977708	0.990229	0	0	0.261148	0.00588749	CALM1
567	Downstream signaling of activated FGFR4 Homo sapiens R-HSA-5654716	1/329	0.977708	0.990229	0	0	0.261148	0.00588749	CALM1
568	Downstream signaling of activated FGFR3 Homo sapiens R-HSA-5654708	1/329	0.977708	0.990229	0	0	0.261148	0.00588749	CALM1
569	Signaling by ERBB4 Homo sapiens R-HSA-1236394	1/330	0.977966	0.990229	0	0	0.26034	0.00580051	CALM1
570	Signaling by FGFR4 Homo sapiens R-HSA-5654743	1/332	0.978474	0.990229	0	0	0.258741	0.00563055	CALM1
571	Downstream signaling of activated FGFR1 Homo sapiens R-HSA-5654687	1/332	0.978474	0.990229	0	0	0.258741	0.00563055	CALM1
572	Signaling by FGFR3 Homo sapiens R-HSA-5654741	1/333	0.978723	0.990229	0	0	0.257948	0.00554753	CALM1
573	Signaling by FGFR1 Homo sapiens R-HSA-5654736	1/336	0.979455	0.990229	0	0	0.255599	0.00530607	CALM1
574	Downstream signal transduction Homo sapiens R-HSA-186763	1/341	0.980618	0.990229	0	0	0.251775	0.00492772	CALM1
575	Signaling by EGFR Homo sapiens R-HSA-177929	1/355	0.983539	0.990229	0	0	0.241644	0.00401072	CALM1
576	Signaling by FGFR2 Homo sapiens R-HSA-5654738	1/361	0.984653	0.990229	0	0	0.237543	0.00367389	CALM1
577	Signaling by FGFR Homo sapiens R-HSA-190236	1/366	0.985523	0.990229	0	0	0.234228	0.00341568	CALM1
578	NGF signalling via TRKA from the plasma membrane Homo sapiens R-HSA-187037	1/374	0.986815	0.990229	0	0	0.22911	0.003041	CALM1
579	GPCR downstream signaling Homo sapiens R-HSA-388396	5/983	0.98874	0.990447	0	0	0.430869	0.00487919	EDNRA;EDN1;ITSN1;RAC1;AGT
580	Signaling by GPCR Homo sapiens R-HSA-372790	7/1293	0.992782	0.992782	0	0	0.455311	0.00329826	EDNRA;EDN1;ITSN1;CCL2;RAC1;CALM1;AGT
