# Supplementary material for: Niche-DE: niche-differential gene expression analysis in spatial transcriptomics data identifies context-dependent cell-cell interactions
Source: Genome Biol. 2024 Jan 12;25:14. doi: 10.1186/s13059-023-03159-6 (PMC10785550; doi:10.1186/s13059-023-03159-6)
Supplement: Supplementary file 9 — Additional file 9: Table S1. A list of gene markers for macrophages when near tumor cells as opposed to hepatocytes as found by niche-DE. Table S2. A list of gene markers for macrophages when hepatocytes as opposed to tumor cells as found by niche-DE. Table S3. A list of ligand-receptor pairs found by niche-LR for macrophages when near tumor cells. Table S4. A list of (macrophage, tumor)+ genes found by niche-DE in the integrated 10X liver metastasis colorectal cancer data. Table S5. The list of enriched pathways found by enrichR using the gene list in table S4. Table S6. The list of enriched pathways found by enrichR using the gene list in table S1. [file 13059_2023_3159_MOESM9_ESM.xlsx]

## Sheet: Table S1
	Genes	Adj.Pvalues
1	ISG15	5.95806e-11
2	NADK	8.91222e-08
3	KCNAB2	5.24238e-09
4	KLHL21	2.16543e-10
5	ENO1	8.36021e-06
6	SLC2A5	0
7	PGD	2.06498e-05
8	TNFRSF1B	1.05416e-08
9	TMEM51	0
10	RCC2	6.35762e-05
11	EIF4G3	0.00407169
12	C1QC	0.0492889
13	RUNX3	7.60665e-10
14	SH3BGRL3	1.86668e-07
15	CD52	1.00364e-14
16	FGR	4.85932e-09
17	IFI6	0
18	THEMIS2	0.000149202
19	RPA2	1.78742e-08
20	PTAFR	0.00386333
21	TRNAU1AP	4.29311e-05
22	FABP3	0
23	PHC2	0.0118863
24	ADPRHL2	0
25	PPT1	5.99762e-05
26	RLF	0.00542153
27	NFYC	0.0440034
28	ATP6V0B	0.00232343
29	PRDX1	0.000680014
30	MKNK1	3.85236e-14
31	TACSTD2	0.00264039
32	AC103591.3	9.19877e-09
33	GBP1	0.0214344
34	FAM102B	0.000716627
35	CD53	7.22057e-08
36	NRAS	0
37	CD58	4.72243e-06
38	S100A11	4.84545e-09
39	S100A8	5.06275e-06
40	RIT1	5.67859e-06
41	ARHGEF2	0
42	SEMA4A	0.00487904
43	SLC25A44	0.000120435
44	MRPL24	0.0498354
45	ETV3	0
46	DUSP23	0.00710151
47	SLAMF8	8.21291e-06
48	CD48	1.42407e-05
49	ARHGAP30	0.0171334
50	FCGR2A	2.96542e-05
51	TOR3A	7.24638e-05
52	ABL2	7.02838e-10
53	SOAT1	1.00364e-14
54	STX6	4.34935e-08
55	MR1	0.000901279
56	RGS16	0.0078513
57	NPL	0.0285054
58	NCF2	0
59	RNF2	0.00341656
60	PTPRC	0.00964328
61	RASSF5	0.043248
62	SRP9	0.0411492
63	OPN3	0.00274211
64	SF3B6	0.0222716
65	ERLEC1	0.00513118
66	HK2	1.82466e-10
67	CAPG	0
68	MGAT4A	8.89952e-11
69	PDCL3	0.000365642
70	RPL31	0.0131141
71	BCL2L11	0.000609687
72	MERTK	0.000444495
73	IL1B	0
74	INSIG2	0.000132217
75	PTPN18	0.000865312
76	PLEKHB2	0.000589055
77	CCNT2	1.84784e-05
78	FMNL2	0.000168668
79	GPD2	2.6937e-05
80	GPR155	8.49512e-11
81	ATP5MC3	0.000508856
82	CWC22	0.000328626
83	ANKRD44	0.0170197
84	CYP20A1	0.0184363
85	NRP2	7.72798e-05
86	FN1	8.91222e-08
87	SLC11A1	0
88	WDFY1	6.09618e-11
89	AGFG1	0.0105365
90	CCL20	0.0193205
91	CAB39	0.0496508
92	INPP5D	5.99583e-08
93	DTYMK	0.0100963
94	SUMF1	1.38363e-10
95	THUMPD3-AS1	0.0399174
96	MTMR14	0
97	CAMK1	0.0313111
98	SEC13	0.0146663
99	ATG7	1.45269e-10
100	IQSEC1	3.82316e-06
101	SLC6A6	3.82178e-12
102	EAF1	1.78774e-13
103	TBC1D5	0.00361132
104	CMTM7	0
105	GLB1	0
106	MYD88	0
107	OXSR1	2.60799e-12
108	SEC22C	0.00940564
109	CDCP1	0.00113554
110	CCR1	2.6987e-07
111	CCRL2	0.00190576
112	SETD2	0.00870798
113	KLHDC8B	0.000262886
114	USP4	1.15017e-06
115	MAPKAPK3	0
116	PPM1M	0.00081333
117	SUCLG2	0.000101507
118	MITF	4.8667e-05
119	MTRNR2L12	0.0387771
120	FILIP1L	0.0240302
121	CD86	1.2421e-07
122	CSTA	0.0273856
123	TPRA1	1.3409e-11
124	ATP2C1	0
125	ARMC8	1.37031e-09
126	PIK3CB	1.036e-05
127	PCOLCE2	0
128	GYG1	0.0229324
129	HPS3	2.73998e-05
130	MFSD1	8.91222e-08
131	GOLIM4	9.40715e-05
132	RPL22L1	0.000323695
133	NCEH1	0
134	NDUFB5	0.00756357
135	ABCC5	0.000883411
136	POLR2H	0.0411602
137	TFRC	0
138	SH3BP2	0
139	LCORL	0.000383874
140	IGFBP7	1.09216e-08
141	MOB1B	0.00331115
142	DCK	6.20397e-09
143	CXCL8	0
144	EREG	0
145	AREG	0.000230292
146	CXCL10	7.73917e-12
147	ENOPH1	0.00138168
148	SEC31A	0.00767796
149	THAP9-AS1	0
150	WDFY3	1.02339e-08
151	SPP1	0
152	TET2	0.0002373
153	PRMT9	5.19675e-06
154	TLR2	0.000150929
155	DDX60L	1.16624e-08
156	SAP30	2.84436e-05
157	ING2	0.00181233
158	ACSL1	0.000508856
159	LPCAT1	0
160	RAI14	0.00199555
161	SLC1A3	0.0010922
162	NAIP	0.0120109
163	AP3B1	0.00038138
164	LHFPL2	0
165	JMY	3.67939e-09
166	ZFYVE16	0.0474432
167	GLRX	4.5494e-05
168	LNPEP	0.000240362
169	TNFAIP8	0.025683
170	SRFBP1	0.0010271
171	H2AFY	0.0247006
172	HSPA9	0.0300843
173	RNF14	0.0291362
174	CSF1R	2.1764e-06
175	DCTN4	0.0034706
176	GM2A	3.10835e-11
177	HAVCR2	3.24122e-08
178	DOK3	0.000816657
179	HNRNPAB	0.0138899
180	DUSP22	0.0399138
181	SERPINB9	0.00565833
182	PHACTR1	0.000230292
183	CD83	0.0007271
184	JARID2	1.91138e-09
185	DTNBP1	0
186	TDP2	0
187	TRIM38	0.0456475
188	HLA-A	0.00468211
189	IER3	0.00339538
190	HLA-C	0.0126763
191	HLA-B	0.000416155
192	LTB	1.00364e-14
193	NEU1	0.0191148
194	HLA-DMB	0.025683
195	NUDT3	0.000136106
196	MAPK14	8.94219e-07
197	TREM2	3.40724e-06
198	TREM1	3.0919e-09
199	MEA1	0.0453046
200	VEGFA	0.035424
201	SLC29A1	2.946e-08
202	NFKBIE	0.0241621
203	CDC5L	0.0429454
204	PLA2G7	0.00115606
205	TNFRSF21	0.00339538
206	CD109	1.05486e-05
207	CYB5R4	5.89879e-05
208	RRAGD	0.00161328
209	OSTM1	0.0196025
210	SESN1	2.75988e-05
211	SLC16A10	2.5136e-05
212	PKIB	0.00706495
213	HECA	1.04907e-10
214	UTRN	0.0216149
215	FAM20C	6.78326e-06
216	COX19	0.00876764
217	KDELR2	0.000893015
218	TSPAN13	0.046111
219	GPNMB	1.9659e-14
220	GSDME	0.00465835
221	CREB5	0.00458717
222	BLVRA	0.000375568
223	MYO1G	6.0473e-08
224	TNS3	2.28303e-10
225	UPP1	0.000545418
226	NCF1	1.22388e-05
227	POR	0.000644427
228	HSPB1	3.41379e-05
229	SEMA3C	3.53671e-06
230	SAMD9	0.037801
231	LAMTOR4	0.00687362
232	GAL3ST4	2.38529e-05
233	PILRA	2.54557e-05
234	TFEC	0.00977912
235	IMPDH1	2.71052e-05
236	ATP6V1F	8.72672e-06
237	CSF2RA	0.000318784
238	ACOT9	2.22771e-13
239	SAT1	0.0147657
240	ZFX	2.50543e-07
241	VSIG4	0.0490258
242	XIST	5.31578e-09
243	RLIM	0.00336706
244	GLA	0.000685895
245	ARHGAP4	0
246	FLNA	0.0143616
247	MPP1	0
248	VAMP7	0.00236639
249	MSR1	8.7951e-06
250	ATP6V1B2	5.10837e-12
251	ADAM28	0.0278606
252	DUSP4	1.99626e-05
253	EIF4EBP1	0.026035
254	PLEKHA2	3.54724e-05
255	GPAT4	0
256	LYPLA1	0.0394156
257	LYN	7.91163e-11
258	IMPAD1	1.68565e-06
259	UBXN2B	2.04854e-07
260	NSMAF	0
261	PDE7A	0
262	SGK3	0
263	UBE2W	1.19961e-07
264	CA2	0.00739348
265	RIPK2	0
266	NBN	0.000893015
267	PTDSS1	4.59189e-10
268	YWHAZ	0.0431934
269	RRM2B	0.00104038
270	ATP6V1C1	0
271	FAM49B	7.02826e-06
272	GRINA	0.00053294
273	COMMD5	0.00154344
274	DOCK8	7.02826e-06
275	PLIN2	9.65985e-05
276	NDUFB6	0.019853
277	SMU1	0
278	UBAP2	2.33929e-07
279	UBAP1	0
280	GLIPR2	0.000100842
281	CKS2	0.0022159
282	GADD45G	1.50749e-05
283	SYK	0
284	MFSD14B	1.18441e-10
285	TGFBR1	0.000131989
286	TMEM38B	0.00261562
287	SUSD1	0.0189574
288	FKBP15	4.20028e-11
289	GSN	2.89319e-08
290	PTGS1	0.0172388
291	PPP6C	0.0253004
292	NUP214	3.63821e-09
293	RAPGEF1	1.36548e-05
294	RALGDS	4.20897e-13
295	IRF7	2.91875e-14
296	CD151	0.0470287
297	LSP1	0
298	AKIP1	1.87833e-05
299	ADM	0.00801104
300	AMPD3	5.24238e-09
301	MTRNR2L8	0.04606
302	ARL14EP	0.0225855
303	COMMD9	0
304	ACP2	0.00048768
305	NR1H3	0.00179456
306	SPI1	1.49562e-13
307	UBE2L6	0.0476935
308	LPXN	0.000745062
309	PATL1	1.03915e-07
310	MS4A4A	0.00490943
311	SLC15A3	4.52792e-09
312	CYB561A3	4.34187e-08
313	TMEM138	7.51266e-05
314	NXF1	2.60181e-12
315	WDR74	0.00041149
316	SLC3A2	0.0207581
317	FERMT3	5.02425e-08
318	NEAT1	0.0440034
319	MALAT1	0.00331331
320	CFL1	1.21644e-07
321	CORO1B	0.0264215
322	TCIRG1	0.0200958
323	ANAPC15	0.00806099
324	ARAP1	0
325	RELT	0.000285246
326	UCP2	8.70051e-07
327	CTSC	0.00026102
328	SLC36A4	0.0315043
329	CASP1	0
330	ARCN1	0.0437474
331	SRPRA	0.0441318
332	APLP2	0.0022159
333	PFKP	0.00247016
334	VIM	1.99067e-05
335	MLLT10	0.00979178
336	MAP3K8	0.0411602
337	RASSF4	2.27131e-09
338	WASHC2C	3.80171e-05
339	HK1	0.0446486
340	VSIR	0
341	DNAJB12	0.000288228
342	PLAU	5.04859e-05
343	KCNMA1	8.89952e-11
344	ZMIZ1	4.34624e-07
345	IFIT3	7.57497e-10
346	SCD	5.43381e-05
347	SFXN3	0.00710151
348	NFKB2	4.86197e-09
349	ZDHHC6	0.000136106
350	CHST15	0.00218998
351	PTPRE	1.63592e-05
352	ADAM8	0
353	TUBGCP2	0.000124006
354	CD9	8.54288e-06
355	GAPDH	0
356	PTMS	0.00328681
357	SLC2A3	5.99762e-05
358	CLEC4A	5.60924e-06
359	A2M	0.00862085
360	CLEC7A	4.07525e-09
361	OLR1	0
362	ETV6	0.000371401
363	PLBD1	0
364	MGST1	4.04375e-05
365	BCAT1	0.0192505
366	LRRK2	0.000693651
367	SLC48A1	4.67631e-06
368	CCNT1	4.0081e-07
369	TMBIM6	0.039701
370	BIN2	0.0163053
371	COPZ1	0.0307633
372	ZNF385A	0
373	ITGA5	0.00734684
374	MMP19	9.42822e-09
375	ESYT1	0
376	MYL6	8.94219e-07
377	CS	0.000122518
378	ATP5F1B	0.00307478
379	GNS	0.021226
380	IRAK3	0.00385032
381	CPM	5.77201e-10
382	CPSF6	0.00799104
383	LYZ	0
384	THAP2	7.2652e-06
385	GLIPR1	3.33268e-07
386	PLXNC1	0.00141727
387	LTA4H	2.07361e-08
388	SCYL2	0.0160889
389	GNPTAB	0.00377591
390	HSP90B1	1.48438e-10
391	CHST11	0.000747433
392	CORO1C	0.0477163
393	GIT2	0.000589055
394	PPTC7	8.6274e-07
395	SLC8B1	0.000455885
396	PLBD2	2.21398e-11
397	SDS	0
398	PEBP1	4.31897e-05
399	PXN	0.0266246
400	ORAI1	0.00903637
401	RHOF	2.57509e-09
402	SLC15A4	2.31473e-05
403	ZDHHC20	0.00354727
404	USP12	3.95677e-06
405	ALOX5AP	2.04854e-07
406	LCP1	0
407	SETDB2	0.000170589
408	LAMP1	0.0238577
409	OSGEP	1.15877e-05
410	PIP4P1	3.04003e-07
411	RNASE1	0
412	SLC7A7	0.00466026
413	PSMB5	0.0210851
414	SLC7A8	0.00264039
415	PSMA6	0
416	ERO1A	9.57437e-05
417	DDHD1	1.05788e-05
418	GMFB	0.0283654
419	JKAMP	1.52708e-07
420	ZBTB1	8.99363e-11
421	SIPA1L1	0.0239672
422	SPTLC2	0.0105694
423	CPSF2	0.000224265
424	LGMN	0.0022275
425	TMEM251	0.0200958
426	NIPA2	5.99762e-05
427	NOP10	0.00285989
428	RMDN3	1.66234e-12
429	PDIA3	0.0229324
430	SERF2	0.0258837
431	SPG11	0.019207
432	TRIM69	2.36777e-05
433	GATM	0.00792546
434	DMXL2	5.64423e-09
435	MYO5A	0.00376319
436	TCF12	0.002255
437	USP3	0.00706495
438	HERC1	0.00690984
439	SNX1	0.00103895
440	DPP8	0.00394494
441	RPL4	0.00168947
442	FEM1B	1.35827e-08
443	PKM	1.54728e-12
444	ADPGK	0.00339538
445	NPTN	0.00687362
446	CLK3	0.000224903
447	CSK	1.75258e-09
448	SCAMP2	4.89525e-06
449	BCL2A1	2.06883e-13
450	TLNRD1	3.10698e-06
451	PDE8A	0.00857589
452	ABHD2	0.011075
453	FURIN	0.000840537
454	SLCO3A1	0.00979178
455	MCRIP2	0.0143646
456	CLCN7	3.26728e-06
457	GLYR1	0.000193444
458	NUBP1	0.000727436
459	SNN	0.00699188
460	RPS15A	0.0342903
461	UQCRC2	0.00524407
462	GGA2	0
463	APOBR	0
464	NUPR1	0.000993125
465	SPNS1	0
466	SPN	4.71087e-05
467	CORO1A	0
468	ITGAM	0.000286668
469	ITGAX	0
470	ZNF267	1.41567e-05
471	N4BP1	4.13615e-08
472	ADCY7	0.0201037
473	LPCAT2	0.0121819
474	MT1F	0.000502129
475	CNOT1	1.00364e-14
476	TK2	0.0492889
477	TRADD	0.0112898
478	E2F4	0.000565318
479	PSMB10	0
480	PLA2G15	1.57367e-13
481	VAC14	5.12778e-10
482	GABARAPL2	0.0395537
483	MPHOSPH6	2.29017e-11
484	ZDHHC7	1.10777e-06
485	IRF8	1.00364e-14
486	SLC7A5	0
487	ABR	0
488	PITPNA	0.00610512
489	SLC43A2	4.6017e-11
490	ARRB2	7.09549e-07
491	CXCL16	0
492	ACADVL	0.00677868
493	ZBTB4	8.51249e-12
494	CD68	1.44366e-05
495	CYB5D1	0.000315213
496	RANGRF	2.14905e-06
497	PMP22	1.81004e-06
498	ATPAF2	4.20028e-11
499	FLII	1.88624e-05
500	AC007952.4	0
501	UNC119	0.0229324
502	RHOT1	5.23625e-05
503	CCL2	0.00716838
504	SLFN11	0.0210041
505	CCL5	0
506	CCL18	0
507	CCL3	0.000149202
508	CCL3L1	5.33169e-06
509	CCL4L2	4.13102e-10
510	RARA	4.60817e-06
511	STAT5A	5.02593e-06
512	ATP6V0A1	0.000135178
513	IFI35	0.0001627
514	VAT1	0.0303134
515	EFTUD2	0.000215696
516	FMNL1	3.98719e-13
517	GOSR2	0.000874944
518	ABI3	0.0349907
519	SPOP	0.0285739
520	LRRC59	0.0470287
521	MMD	2.95962e-05
522	AC015912.3	4.79074e-12
523	SCPEP1	0.00129301
524	AC004687.1	1.09454e-09
525	LIMD2	0.00162369
526	POLG2	0.000924318
527	KPNA2	9.61517e-11
528	CD300A	2.78149e-06
529	SLC25A19	0
530	SPHK1	0.0029462
531	RHBDF2	1.22347e-12
532	BAIAP2	1.52849e-05
533	P4HB	4.74797e-05
534	ARHGDIA	0.0288832
535	DCXR	4.87616e-11
536	SLC16A3	6.29199e-10
537	EMILIN2	0
538	TUBB6	0.00230261
539	LDLRAD4	0.0190321
540	FAM210A	0.00113102
541	NPC1	3.32399e-13
542	PIAS2	0.00127453
543	IER3IP1	0.0238017
544	ME2	2.29537e-13
545	MALT1	1.25973e-07
546	TMX3	0.0258837
547	SIRPA	8.36021e-06
548	CST3	0.00874983
549	ABHD12	0.00026102
550	HCK	0.0108368
551	NORAD	0.0327522
552	PLTP	8.20419e-05
553	MMP9	0
554	CD40	0.000143953
555	SLC35C2	0.0152807
556	SULF2	0.000187103
557	PREX1	3.39725e-11
558	SMIM25	6.19749e-14
559	SCAMP4	1.9659e-14
560	SLC39A3	0
561	GNA15	2.84285e-07
562	MFSD12	0
563	ALKBH7	0.0383481
564	GPR108	3.13657e-10
565	ANGPTL4	3.19562e-05
566	PDE4A	2.05493e-10
567	ACP5	0
568	DNASE2	7.2652e-06
569	TRMT1	0
570	DDX39A	7.88581e-05
571	ADGRE2	9.63252e-05
572	MYO9B	0.00761605
573	ARRDC2	0.00195254
574	IFI30	0
575	LRRC25	0.00178505
576	UQCRFS1	0.010144
577	HAMP	0
578	NFKBID	0.0028699
579	HCST	0
580	YIF1B	0.0221356
581	FCGBP	0
582	PLD3	7.24638e-05
583	SHKBP1	0.000508856
584	TMEM91	5.40092e-05
585	PLAUR	1.56322e-10
586	APOE	0
587	APOC1	0
588	APOC2	0
589	SLC1A5	0
590	C5AR1	0.000286158
591	FTL	0.0139304
592	IL4I1	0
593	NUP62	1.18038e-06
594	SIGLEC10	0.00377591
595	FPR3	0.0078513
596	OSCAR	1.22582e-07
597	LILRB3	0.0105417
598	LAIR1	4.02382e-08
599	LILRB4	1.03842e-13
600	A1BG	4.07387e-12
601	CHCHD10	1.11314e-06
602	MIF	0.00230499
603	SF3A1	0.002832
604	SELENOM	4.90871e-05
605	NCF4	0.00555323
606	CYTH4	9.28723e-05
607	LGALS2	1.00364e-14
608	APOBEC3C	0.00523174
609	DESI1	0.00090418
610	NAGA	0.000173337
611	PARVB	1.22347e-12
612	PARVG	0.00116106
613	KIAA0930	1.94258e-07
614	FAM118A	1.53339e-07
615	AL118516.1	2.26549e-12
616	TYMP	0.0148171
617	MIR155HG	2.61962e-07
618	ATP5PF	0.000119657
619	SOD1	0.0112135
620	IFNAR2	0.00397279
621	CRYZL1	1.79122e-08
622	MRPS6	0.0185912
623	SLC5A3	0.0437663
624	MX1	0
625	ABCG1	5.38033e-05
626	PDXK	0.00190576
627	CSTB	0.025683
628	ITGB2	0
629	MT-ND5	0.0163035
630	CALCB	1.82472e-12
631	ADAMDEC1	3.61251e-05
632	MMP12	2.06883e-13
633	DEFA6	0
634	DEFA5	0

## Sheet: Table S2
	Genes	Adj.Pvalues
1	RPL22	0.000396896
2	TARDBP	0.00469367
3	PLOD1	0.000229313
4	DHRS3	0.0017631
5	EFHD2	0
6	NECAP2	0.0340948
7	RPL11	0.0028037
8	FUCA1	0
9	SDC3	0
10	SERINC2	8.66758e-08
11	EVA1B	0.0451999
12	NDUFS5	0.023297
13	SLC2A1	0.0270129
14	RPS8	0.00188246
15	JUN	1.61172e-07
16	PDE4B	0.00027723
17	SERBP1	0.0149419
18	PRKACB	2.17171e-05
19	LRIF1	0.0337569
20	RHOC	7.51596e-06
21	RBM8A	0.0488898
22	CTSS	2.42688e-05
23	S100A6	0.00594411
24	S100A4	2.19792e-11
25	ILF2	0.0421683
26	RPS27	0.0178199
27	TSTD1	0.00646457
28	FCER1G	3.79217e-13
29	HSPA6	0.0018093
30	RCSD1	0.0368064
31	MPZL1	0.034633
32	SLC19A2	6.45684e-05
33	QSOX1	6.88257e-06
34	PTGS2	2.09488e-08
35	RGS1	7.41675e-09
36	RGS2	2.05188e-10
37	CSRP1	1.77388e-13
38	BTG2	0.00667701
39	G0S2	1.48034e-05
40	ATF3	0.0307375
41	ERO1B	0.00155721
42	LGALS8	0.0203594
43	RPS7	0.00116146
44	HPCAL1	6.3564e-13
45	RHOB	0.000984442
46	PPP1CB	0.0340948
47	EPCAM	0
48	MAT2A	0.0122992
49	DUSP2	0.0476442
50	MARCO	0.0214229
51	TMEM37	0.0422277
52	NR4A2	0.00143548
53	CYTIP	0.0296555
54	2023-03-07	0.0319545
55	GCA	0.00808602
56	HNRNPA3	0.0194342
57	TFPI	0.0455202
58	CLK1	0.000175864
59	RPL37A	0.0186784
60	TRIP12	0.0378864
61	HES6	0.00794374
62	PPARG	7.94957e-08
63	SH3BP5	0.0378864
64	TGFBR2	0.0307375
65	CSRNP1	1.56653e-06
66	HCLS1	0.0134257
67	NUDT16	0.00322115
68	RARRES1	0.0421681
69	TMEM33	0.0173634
70	OCIAD2	4.85681e-06
71	CXCL1	0
72	RASGEF1B	0.000772109
73	AFF1	0.00584088
74	CCT5	0.0315504
75	OTULINL	0
76	ANKH	0.0134257
77	SUB1	0.00440318
78	RICTOR	0.0451267
79	SELENOP	0
80	TGFBI	1.51159e-10
81	HNRNPA0	0.0371758
82	CD14	0.0152427
83	DIAPH1	0.0296635
84	CD74	0
85	SMIM3	0.0251567
86	GPX3	0.008192
87	TNIP1	0.0035286
88	PTTG1	0.00079622
89	CREBRF	0.0419876
90	CLTB	0.0019993
91	HNRNPH1	0.0391401
92	LTC4S	0
93	RACK1	0.0425621
94	SOX4	0.00979981
95	HSPA1A	7.02103e-05
96	HSPA1B	0.00433442
97	HLA-DRA	0
98	HLA-DRB5	4.65102e-14
99	HLA-DRB1	0
100	HLA-DMA	0.000124241
101	HLA-DPA1	0
102	HLA-DPB1	0
103	RPS18	0.0214683
104	MAPK13	0.0142826
105	EEF1A1	0.0028037
106	ME1	9.977e-05
107	PNRC1	0.00138249
108	CALHM6	0
109	EPB41L2	2.26965e-12
110	EZR	0.0161731
111	TAGAP	7.76894e-06
112	SNX8	0.0100972
113	MACC1	0.00305557
114	CPVL	0
115	GGCT	0.0295006
116	NT5C3A	2.27542e-07
117	RALA	0.0101122
118	CLDN4	6.35367e-07
119	FGL2	0.0331225
120	TMEM60	0.0459829
121	SAMD9L	0.0406492
122	HILPDA	0.0115797
123	CALU	0
124	TMEM140	0.00503384
125	TBXAS1	0
126	GIMAP4	0.00137477
127	PRKAG2-AS1	4.79293e-09
128	GK	0.0471975
129	PQBP1	0.00754733
130	PDZD11	0.0420776
131	IL2RG	0
132	RPS4X	0
133	RPL36A	0
134	SLC6A8	0
135	BCAP31	0.0436059
136	SSR4	0.000669253
137	IRAK1	0.00042075
138	RPL10	8.59764e-05
139	PPP2R2A	0.0209228
140	SARAF	0.00104112
141	LEPROTL1	0.0019948
142	RAB11FIP1	0.0019993
143	NSD3	0.0165292
144	VDAC3	0.0155233
145	FNTA	0.00378116
146	UBE2V2	0.000469387
147	RPS20	4.74258e-06
148	YTHDF3	0.00049056
149	RPL7	0.0154884
150	RPL30	0.0446043
151	UBR5	0.000717203
152	EIF3E	0.0262371
153	ENY2	0.00794796
154	EBAG9	0.0342426
155	MTSS1	0.0155233
156	TRIB1	6.70992e-05
157	GSDMD	0.00161461
158	NAPRT	8.35874e-05
159	EEF1D	4.65102e-14
160	PUF60	0.0251567
161	CYC1	0.000234671
162	SLC52A2	0.000273231
163	RPL8	0.000151821
164	HACD4	0.021316
165	ALDH1A1	0.00306395
166	TLE4	0.0233766
167	NFIL3	3.01487e-09
168	UGCG	0.0152427
169	SLC31A1	0.000300607
170	AKNA	8.74825e-09
171	TLR4	2.74071e-11
172	STOM	0.0486215
173	RPL12	1.19021e-06
174	ENG	3.34869e-07
175	DPM2	0.0307375
176	IER5L	4.49579e-07
177	RPL7A	1.22911e-05
178	RABL6	0.000293188
179	EDF1	0.00338448
180	IFITM2	0.0224654
181	ASCL2	0
182	SLC22A18	0.000162325
183	PHLDA2	0.00178596
184	TRIM22	0.000174665
185	RPL27A	0.0128798
186	HPS5	0.000223814
187	CD82	0.00746048
188	MDK	9.28969e-11
189	SLC43A3	0.00161461
190	TIMM10	0.0272537
191	MPEG1	0.00272707
192	MS4A7	0.00272707
193	UQCC3	0.0140079
194	EHBP1L1	1.86787e-05
195	MAP3K11	6.89578e-06
196	GSTP1	0.0134257
197	FOLR2	0
198	PGM2L1	0.00443641
199	KCNE3	0.016356
200	SLCO2B1	0.016356
201	RPS3	0.030648
202	SERPINH1	0
203	PRCP	0.00111646
204	CHORDC1	0.0149419
205	BIRC3	0
206	CARD16	0.0313506
207	KLF6	1.14878e-09
208	PFKFB3	4.49579e-07
209	CAMK1D	9.72732e-12
210	MRC1	4.52954e-10
211	OTUD1	0.00407609
212	CREM	5.29965e-08
213	EGR2	0.0128798
214	PPA1	0.000497734
215	LIPA	0
216	SMC3	0.0421683
217	PDCD4	7.46978e-08
218	HTRA1	1.93357e-05
219	CCND2	0.0132544
220	LDHB	0.0111193
221	TUBA1A	0.0322448
222	SMARCD1	0.00812035
223	GALNT6	0.0103139
224	GRASP	0.00459698
225	RPS26	8.59117e-08
226	CNOT2	0.0281587
227	RPLP0	0.0421681
228	RILPL2	0.0205788
229	SCARB1	0.0150958
230	POLR1D	0.0112014
231	HMGB1	0.00159517
232	TSC22D1	0.0481041
233	TPT1	0
234	GPR183	0.0320806
235	RAB20	4.89546e-05
236	MRPL52	0.00754733
237	LRP10	1.84633e-05
238	PYGL	3.28042e-06
239	ZFP36L1	0.00669893
240	FOS	0.034633
241	SLIRP	0.0447763
242	CALM1	0.00112178
243	IFI27	4.65102e-14
244	CCNK	0.0344067
245	HSP90AA1	0.000469387
246	TNFAIP2	0.0270129
247	CKB	0.000302815
248	INF2	0.0431414
249	THBS1	0.00907097
250	SRP14	0.0132544
251	SPINT1	6.15063e-06
252	EHD4	0.0421681
253	RAB8B	0.00708419
254	RPS17	0.00224785
255	ISG20	0
256	ANPEP	7.0628e-06
257	RPS2	1.72515e-05
258	ATP6V0C	0
259	ELOB	0.0267629
260	MAZ	0.0413964
261	PYCARD	0.0447763
262	VPS35	0.025408
263	CYLD	0.0408559
264	HERPUD1	0.0178969
265	RPL13	0
266	SERPINF1	0.0446043
267	XAF1	0.00421226
268	RPL26	1.97319e-05
269	LGALS9	1.33921e-08
270	SDF2	0.0462903
271	FLOT2	0
272	NSRP1	0.0442244
273	CCL4	0.00667701
274	RPL23	0.000726153
275	RPL19	0.00267497
276	STARD3	0
277	ERBB2	0
278	MSL1	1.68379e-06
279	KRT23	0
280	ABCC3	3.6285e-07
281	NME2	0
282	GNA13	8.74825e-09
283	MIF4GD	0.0081753
284	TMC6	0.00767345
285	SYNGR2	6.34772e-05
286	SOCS3	6.49905e-06
287	GAA	0.00576211
288	ACTG1	0
289	MCRIP1	0.030648
290	MPPE1	0.000834839
291	IMPA2	5.60372e-06
292	RPL17	7.8275e-08
293	TCF4	0.0175733
294	SEC11C	0.0486215
295	ITPA	0.00165206
296	MAFB	0.00724416
297	SDC4	1.33953e-07
298	DNTTIP1	9.977e-05
299	PRELID3B	1.05046e-10
300	CDC34	0.00708419
301	CFD	6.39874e-10
302	CIRBP	0.00257919
303	SAFB2	0.0100972
304	RPL36	0.000898593
305	MCOLN1	1.8743e-05
306	PET100	0.036363
307	STXBP2	0.033397
308	EIF3G	0.0088378
309	ICAM1	0.0127775
310	PRKCSH	0.0481041
311	IER2	0.0446043
312	BST2	0.0422882
313	RPL18A	0.010886
314	JUND	0.0181626
315	USF2	0.00306134
316	TYROBP	8.34754e-11
317	ZFP36	6.15063e-06
318	BLVRB	0.0135298
319	POU2F2	1.57989e-07
320	DEDD2	0.0296954
321	PAFAH1B3	0.000102663
322	PTOV1	0.0083811
323	ZNF331	2.17171e-05
324	PRPF31	0.0264188
325	RPL28	0.0389789
326	ZNF524	0.048942
327	EPN1	0.0370172
328	RPS5	0.00752213
329	ADA2	6.73592e-07
330	DDT	7.8275e-08
331	AP1B1	0.0010156
332	TCN2	6.81043e-14
333	RTCB	0.045436
334	HMOX1	1.71935e-09
335	RAC2	0.00274993
336	JOSD1	0.0233766
337	RPL3	1.80413e-07
338	PHF5A	0.00379262
339	NRIP1	0.0339181
340	MT-ND1	0.030648
341	MT-CO2	0.00483071
342	MT-CO3	0.023355
343	SPINK1	0
344	PPP1R1B	0
345	CST1	0.00228799

## Sheet: Table S3
	ligand	receptor	top_downstream_niche_DE_genes
1	C5	C5AR1	CCL3,IL1B,ACTB,CDKN1A,UBC
2	SAA1	FPR1	CCL20,IER3,CDKN1A,GADD45B,UBC
3	SAA1	SCARB1	CCL20,IER3,CDKN1A,GADD45B,UBC
4	SPP1	CD44	CCL3,TIMP1,IL1B,CXCL10,JUND
5	SPP1	ITGA4	CCL3,TIMP1,IL1B,CXCL10,JUND
6	SPP1	ITGA5	CCL3,TIMP1,IL1B,CXCL10,JUND
7	SPP1	ITGAV	CCL3,TIMP1,IL1B,CXCL10,JUND
8	SPP1	ITGB1	CCL3,TIMP1,IL1B,CXCL10,JUND
9	TF	TFRC	TFRC,CDKN1A,IER3,LMNA,UBC

## Sheet: Table S4
	Genes	Adj.Interaction level Pvalues
1	ISG15	1.34619e-06
2	NADK	3.45184e-05
3	KCNAB2	4.44727e-05
4	KLHL21	9.57054e-06
5	VAMP3	0.0235201
6	ENO1	2.56848e-07
7	SLC2A5	1.12277e-08
8	PGD	0.000667363
9	TMEM51	4.4206e-07
10	SZRD1	0.0125791
11	C1QC	0.000245973
12	C1QB	0.00077911
13	STMN1	0.00140982
14	SH3BGRL3	2.43682e-07
15	HMGN2	0.0240939
16	IFI6	4.29677e-08
17	RPA2	0.0010403
18	LAPTM5	9.61154e-07
19	FABP3	0
20	ADPRHL2	2.33057e-05
21	CSF3R	1.08495e-08
22	PPT1	0.0138172
23	ZMPSTE24	0.00187118
24	NFYC	0.00547411
25	ATP6V0B	0.00123017
26	MKNK1	1.6079e-05
27	AC103591.3	1.16074e-10
28	GNG5	0.00536648
29	FAM102B	0.0166817
30	RAP1A	0.00245227
31	NRAS	1.30276e-06
32	CD58	0.00055579
33	ADAMTSL4	0.0105947
34	S100A10	0.00427523
35	S100A11	0.0126042
36	S100A9	1.33227e-15
37	SLC50A1	0.0239024
38	RIT1	0.00554041
39	ARHGEF2	5.98537e-06
40	SLC25A44	5.9168e-05
41	ETV3	0.000214698
42	FCER1G	1.67663e-09
43	FCGR3A	0
44	ABL2	0.000189342
45	SOAT1	3.21882e-05
46	RGS16	1.43028e-05
47	NPL	0.000568218
48	NCF2	1.04905e-06
49	TP53BP2	0.00553243
50	LYST	0.0157801
51	CYP1B1	0.00726015
52	MXD1	3.13094e-05
53	BOLA3	0.0184554
54	HK2	3.22788e-07
55	CAPG	0
56	MERTK	0.0200103
57	IL1B	0
58	IL1RN	0
59	MARCO	2.2129e-12
60	KYNU	0.00119435
61	FMNL2	0.00244922
62	CIR1	0.0186956
63	GPR155	0
64	NABP1	0.00741046
65	HSPD1	0.0061067
66	EEF1B2	5.68674e-05
67	ARPC2	0.010062
68	SLC11A1	0.000798132
69	CNPPD1	0.0003985
70	RETREG2	3.7388e-05
71	WDFY1	7.05199e-07
72	PSMD1	0.00831015
73	NCL	0.000313218
74	PTMA	0.0185368
75	SUMF1	0.000520939
76	MTMR14	0.000909977
77	BRK1	0.0175972
78	ATG7	0.0037776
79	SLC6A6	8.72304e-07
80	EAF1	4.49965e-07
81	ANKRD28	0.00747414
82	DPH3	0.00489124
83	CMTM7	4.12115e-13
84	CRTAP	0.0116812
85	MYD88	0.000715956
86	OXSR1	4.76e-05
87	ABHD5	0.0131504
88	CCR1	8.81171e-11
89	CCRL2	0.0076264
90	USP4	0.0042721
91	STAB1	1.0454e-08
92	PSMD6	0.0145223
93	SUCLG2	4.99513e-07
94	GBE1	0.000195301
95	MTRNR2L12	0.000171228
96	CBLB	0.0220998
97	TPRA1	2.89014e-05
98	ATP2C1	8.27852e-06
99	PCOLCE2	1.41532e-10
100	MFSD1	0.00112739
101	GOLIM4	0.0211097
102	NCEH1	8.88178e-16
103	NDUFB5	0.0038797
104	TFRC	0
105	SH3BP2	1.54813e-08
106	QDPR	0.00621923
107	TBC1D1	0.00126707
108	SRD5A3	0.0168901
109	MOB1B	0.0176212
110	DCK	0.00906512
111	CXCL3	3.95791e-06
112	CXCL10	5.45315e-05
113	THAP9-AS1	2.74492e-12
114	WDFY3	0.00393083
115	SPP1	8.08242e-14
116	SLC39A8	1.96398e-07
117	TET2	0.00441542
118	TLR2	4.73371e-06
119	DDX60L	0.000516544
120	LPCAT1	6.17517e-09
121	LHFPL2	0.00040158
122	JMY	0.00262564
123	ELL2	1.53393e-05
124	PPIP5K2	0.0056571
125	DCTN4	0.00134604
126	ANXA6	0.000123291
127	SPARC	2.2223e-08
128	DOCK2	0.0109294
129	DOK3	0.014391
130	RUFY1	0.00713171
131	CDYL	0.0183844
132	CD83	3.90967e-07
133	DTNBP1	0.000343454
134	TDP2	0.0141403
135	TAP1	2.9754e-14
136	TREM1	0.00179126
137	MEA1	0.00447098
138	NFKBIE	0.00648872
139	PLA2G7	0.00526435
140	IBTK	0.00481497
141	CYB5R4	0.00056855
142	SNX14	0.0202763
143	SESN1	1.77636e-15
144	SLC16A10	0.02394
145	RPS12	0.0084045
146	RNASET2	2.2877e-07
147	TTYH3	0.00746312
148	GPNMB	0.000308161
149	CYCS	0.00269739
150	CREB5	0.000342307
151	RALA	0.00344879
152	MPLKIP	0.00417804
153	PPIA	0.0214743
154	TNS3	0.00554931
155	UPP1	0.000246039
156	HSPB1	7.3848e-10
157	PILRA	0.0190126
158	GNB2	0.0114647
159	IMPDH1	0.000220521
160	ATP6V1F	0.0176576
161	NDUFB2	0.0217108
162	PDIA4	0.000453509
163	AGAP3	5.45201e-05
164	ACOT9	3.63717e-07
165	COX7B	0.000583713
166	PGK1	0.00118603
167	GLA	0.00115225
168	UPF3B	0.0183142
169	ARHGAP4	0
170	FLNA	3.90649e-08
171	MPP1	0.000475881
172	CTSB	1.34117e-10
173	MSR1	7.06219e-06
174	ATP6V1B2	0.00670237
175	DUSP4	0.000286141
176	GPAT4	0
177	TCEA1	0.000125616
178	LYN	6.30607e-14
179	IMPAD1	6.90756e-09
180	UBXN2B	8.47488e-05
181	NSMAF	7.50511e-14
182	SGK3	5.69527e-11
183	UBE2W	0.000354265
184	ELOC	0.0206439
185	RIPK2	4.46301e-11
186	SDC2	0.0134164
187	POLR2K	0.0112237
188	ATP6V1C1	2.47358e-13
189	GRINA	0.0143487
190	PLIN2	4.24263e-05
191	SMU1	4.2395e-11
192	UBE2R2	0.0176203
193	UBAP1	3.29867e-09
194	CCDC107	0.00415149
195	CTSL	2.83228e-06
196	NANS	0.00269979
197	RAD23B	0.0204863
198	KLF4	0.016737
199	FKBP15	0.000555037
200	SLC31A1	0.000630116
201	GSN	3.78108e-06
202	HSPA5	0.0247821
203	PBX3	0.021447
204	NUP214	0.010773
205	RAPGEF1	0.022009
206	RALGDS	0.017312
207	DPP7	0.00144539
208	TUBB4B	8.16785e-06
209	IRF7	0
210	AKIP1	6.35957e-06
211	AMPD3	0.00153654
212	MTRNR2L8	5.44054e-07
213	LDHA	1.03121e-08
214	COMMD9	4.58825e-06
215	ACP2	3.42746e-05
216	PTPRJ	0.000712403
217	SLC43A3	0.000576041
218	UBE2L6	0.00105383
219	PATL1	5.03943e-06
220	MS4A4A	0.00974241
221	SLC15A3	0.00121723
222	CYB561A3	0.000329843
223	TMEM138	1.1846e-05
224	NXF1	6.77545e-07
225	FAM89B	0.00565572
226	BRMS1	7.39909e-05
227	UNC93B1	0.0196599
228	ANAPC15	0.012113
229	ARAP1	2.02181e-05
230	RELT	0.000532964
231	RPS3	0.000338974
232	CASP1	5.28832e-07
233	CADM1	0.0181357
234	ST14	0.00201648
235	PFKP	0.00835632
236	VIM	0
237	PPA1	9.61593e-05
238	ZMIZ1	0.0164699
239	IFIT3	1.64313e-14
240	PGAM1	0.00300761
241	SFXN3	0.000249056
242	NFKB2	0.000979113
243	WBP1L	0.0175381
244	CHST15	0.00346835
245	ADAM8	5.79489e-06
246	TUBGCP2	0.00263976
247	FKBP4	0.00266265
248	GAPDH	0
249	C3AR1	0.00927768
250	M6PR	0.0125821
251	A2M	3.44979e-05
252	CLEC7A	0.00418567
253	OLR1	6.02996e-06
254	ETV6	0.000684051
255	PLBD1	1.60146e-08
256	LDHB	0.00481472
257	TUBA1B	3.81536e-08
258	TMBIM6	2.07164e-05
259	SLC11A2	0.000190384
260	ZNF385A	1.15586e-08
261	ORMDL2	0.0102509
262	MMP19	0.0016143
263	ESYT1	0.00479001
264	MYL6	1.07514e-12
265	TSPAN31	0.0156053
266	MDM2	0.0229719
267	THAP2	0.00409706
268	TBC1D15	0.0170263
269	LTA4H	2.72313e-08
270	SCYL2	0.0184002
271	HSP90B1	4.10794e-07
272	GIT2	0.000227385
273	SLC8B1	0.000369813
274	PLBD2	7.26434e-06
275	SLC15A4	3.81214e-05
276	ZDHHC20	0.0109573
277	PARP4	0.0106607
278	USP12	3.5726e-06
279	ALOX5AP	0.017179
280	LCP1	8.39894e-08
281	OSGEP	0.00899189
282	PIP4P1	3.77391e-05
283	ANG	0
284	RNASE1	5.55112e-14
285	PSMA6	6.21916e-09
286	PYGL	0.0184349
287	ERO1A	2.64526e-05
288	DDHD1	0.000862933
289	JKAMP	1.58457e-10
290	ZBTB1	0.00522845
291	PLEK2	0.0151579
292	PSEN1	4.84409e-05
293	SPTLC2	0.0173383
294	CALM1	0.00986271
295	LGMN	0.00203875
296	ANKRD9	8.41731e-09
297	INF2	1.94177e-09
298	CRIP1	9.15994e-06
299	RMDN3	0.00432648
300	GCHFR	0.00152612
301	TRIM69	0.000198121
302	DUT	0.00319359
303	TCF12	0.00116085
304	DPP8	0.0153927
305	FEM1B	4.72158e-06
306	PKM	1.04909e-09
307	CSK	0.000879752
308	BCL2A1	8.04723e-06
309	TLNRD1	0.0188751
310	TM6SF1	0.0152601
311	CLCN7	2.19609e-06
312	MRPS34	0.00358468
313	GLYR1	6.8588e-06
314	GGA2	4.99321e-06
315	SPNS1	1.80203e-11
316	ITGAX	1.41252e-09
317	MT2A	0
318	MT1G	0
319	MT1X	6.2494e-05
320	CNOT1	0.00105091
321	PSMB10	8.29999e-07
322	PLA2G15	0.000125371
323	VAC14	0.00039184
324	MPHOSPH6	0.00033465
325	IRF8	0.00222634
326	SLC7A5	0.00457023
327	ABR	0.00108407
328	SERPINF1	7.32289e-09
329	CXCL16	0
330	RNASEK	0.00865874
331	EIF5A	0.0137651
332	CD68	1.44729e-12
333	CYB5D1	0.0231072
334	PMP22	2.85936e-05
335	LGALS9	4.30767e-14
336	RHOT1	6.96933e-05
337	CCL18	3.35199e-12
338	CCL3	2.84217e-14
339	CCL3L1	2.47269e-12
340	CCL4L2	5.20414e-07
341	PSMB3	0.00660969
342	STAT5A	0.0188131
343	VAT1	4.79579e-05
344	EFTUD2	0.00316162
345	GOSR2	2.87786e-07
346	PHB	0.0129341
347	SPOP	0.00272752
348	MMD	0.0150904
349	AC015912.3	8.17962e-06
350	AC004687.1	0.0239945
351	POLG2	0.0162233
352	KPNA2	5.3038e-05
353	CD300A	3.40387e-07
354	JPT1	0.000759205
355	SLC25A19	1.39089e-12
356	RHBDF2	0.000566318
357	TMC6	1.72606e-06
358	EIF4A3	0.00297861
359	BAIAP2	0.000159011
360	P4HB	1.85324e-10
361	ASPSCR1	0.00187669
362	EMILIN2	0.000576352
363	TUBB6	0.0104848
364	NPC1	0.00130523
365	ME2	6.03176e-05
366	MALT1	4.27027e-07
367	GPCPD1	0
368	ABHD12	5.12136e-10
369	NORAD	0.0146709
370	OSER1	0.0192336
371	DNTTIP1	0
372	CTSA	3.37403e-05
373	MMP9	0
374	CD40	0.00697275
375	SLC35C2	2.66454e-15
376	SULF2	1.60588e-05
377	SMIM25	5.02709e-13
378	GID8	0.00891093
379	DNAJC5	1.15463e-14
380	GPX4	0.00483448
381	SCAMP4	1.0821e-06
382	OAZ1	0.00342057
383	SLC39A3	4.07822e-06
384	MFSD12	0
385	MYDGF	0.00550952
386	C3	9.09299e-08
387	UBL5	0.00773424
388	ICAM1	2.82029e-05
389	DNM2	0.00357913
390	ACP5	2.61305e-07
391	CALR	1.94815e-05
392	TRMT1	1.48903e-12
393	DDX39A	5.91065e-08
394	ADGRE2	0.0172089
395	MYO9B	0.0148578
396	USE1	0.0132882
397	DDA1	0.0188951
398	IFI30	0
399	LRRC25	0.00118355
400	UQCRFS1	0.000572293
401	GPI	3.42368e-09
402	UBA2	0.000663203
403	TYROBP	0.0100699
404	FCGBP	0
405	SHKBP1	1.05495e-06
406	TMEM91	4.18478e-05
407	BCL3	1.36424e-11
408	FTL	0
409	RPS11	3.48591e-07
410	IL4I1	2.35142e-07
411	NUP62	0.00438726
412	SIGLEC10	0.00347493
413	FPR3	5.83248e-05
414	MYADM	0.0173082
415	LILRB4	1.96361e-07
416	RPS4Y1	0.00580763
417	DDX3Y	1.74778e-05
418	EIF1AY	0.00440027
419	YWHAH	5.61557e-05
420	TOM1	0.00441575
421	NCF4	0.00212178
422	GGA1	0.00116151
423	LGALS1	0.00070089
424	PARVB	1.47775e-06
425	KIAA0930	2.34934e-07
426	AL118516.1	1.78444e-06
427	TBC1D22A	0.0216944
428	TRABD	8.1663e-09
429	ARSA	0.00724366
430	MIR155HG	0.0228187
431	SOD1	0.0175235
432	IFNAR2	0.000913099
433	MX2	0.000126336
434	MX1	0
435	ABCG1	0.0003793
436	PDXK	5.78669e-06
437	CSTB	8.57092e-14
438	ITGB2	0.0147919
439	MT-ND1	0.0160253
440	MT-ND2	0.00181798
441	MT-CO1	1.37477e-10
442	MT-ND3	3.91091e-07
443	MT-ND5	0.00741803
444	CALCB	0.000418742
445	ADAMDEC1	2.10745e-05
446	MMP12	1.78997e-06
447	DEFA6	0
448	DEFA5	0

## Sheet: Table S5
	Term	Overlap	P.value	Adjusted.P.value	Old.P.value	Old.Adjusted.P.value	Odds.Ratio	Combined.Score	Genes
1	Toll-Like Receptors Cascades Homo sapiens R-HSA-168898	12/140	4.34638e-07	0.000327283	0	0	7.1509	104.752	RPS6KA3;MAPKAPK3;UBB;CTSL;RIPK2;IRF7;MAPK14;MYD88;DUSP6;HSP90B1;LGMN;CTSB
2	Extracellular matrix organization Homo sapiens R-HSA-1474244	15/283	7.29362e-06	0.00173993	0	0	4.28877	50.7297	SPARC;TGFB1;PCOLCE2;SDC2;FN1;FURIN;MMP9;CTSL;SPP1;ITGAX;ADAM8;A2M;PPIB;CTSD;CTSB
3	Platelet degranulation Homo sapiens R-HSA-114608	9/105	1.22853e-05	0.00173993	0	0	7.07993	80.0535	SPARC;TGFB1;PSAP;FN1;SERPING1;FLNA;CD9;A2M;GAS6
4	Innate Immune System Homo sapiens R-HSA-168249	27/807	1.34243e-05	0.00173993	0	0	2.71073	30.4101	PEBP1;PSMB10;MALT1;HSP90B1;RPS6KA3;NRAS;FCGR3A;UBB;CTSL;CASP1;IER3;CTSB;SYK;DEFA6;RIPK2;DEFA5;FN1;MAPK14;DUSP6;EREG;NR4A1;MAPKAPK3;IL1B;IRF7;MYD88;LGMN;C1QC
5	Metabolism Homo sapiens R-HSA-1430728	48/1908	1.58304e-05	0.00173993	0	0	2.08682	23.0668	GLTP;GPI;COX7B;RPL31;NDUFB5;SDC2;MTMR14;GBE1;SAT1;HK2;PSMB10;MT2A;PTDSS1;UBB;NAMPT;PSAP;NUP62;CYP1B1;ACP5;UQCRFS1;ST3GAL6;LTA4H;RPL15;UPP1;A2M;COX8A;ACOT9;LYPLA1;MTHFS;SUMF1;NCOR2;FABP3;NCEH1;PKM;GLB1;IMPDH1;APOC2;LPCAT2;PPT1;PLBD1;MT1G;SUCLG2;CYCS;MT1H;PLIN2;GAPDH;ABCG1;LGMN
6	Response to elevated platelet cytosolic Ca2+ Homo sapiens R-HSA-76005	9/110	1.79068e-05	0.00173993	0	0	6.72772	73.5362	SPARC;TGFB1;PSAP;FN1;SERPING1;FLNA;CD9;A2M;GAS6
7	MyD88 dependent cascade initiated on endosome Homo sapiens R-HSA-975155	1985-08-01	1.89844e-05	0.00173993	0	0	7.82366	85.0579	RPS6KA3;MAPKAPK3;UBB;RIPK2;IRF7;MAPK14;DUSP6;MYD88
8	Toll Like Receptor 7/8 (TLR7/8) Cascade Homo sapiens R-HSA-168181	1985-08-01	1.89844e-05	0.00173993	0	0	7.82366	85.0579	RPS6KA3;MAPKAPK3;UBB;RIPK2;IRF7;MAPK14;DUSP6;MYD88
9	Trafficking and processing of endosomal TLR Homo sapiens R-HSA-1679131	2023-04-13	2.07959e-05	0.00173993	0	0	33.0767	356.592	CTSL;HSP90B1;CTSB;LGMN
10	Toll Like Receptor 9 (TLR9) Cascade Homo sapiens R-HSA-168138	1988-08-01	2.44915e-05	0.00184421	0	0	7.52912	79.9381	RPS6KA3;MAPKAPK3;UBB;RIPK2;IRF7;MAPK14;DUSP6;MYD88
11	Immune System Homo sapiens R-HSA-168256	40/1547	4.9406e-05	0.00258372	0	0	2.1123	20.9443	IL1RN;PEBP1;IFI30;IFIT3;PSMB10;MALT1;HSP90B1;RPS6KA3;MT2A;NRAS;FCGR3A;UBB;CTSL;NUP62;CASP1;KPNA2;CTSD;ATP6V1C1;CTSC;IER3;CTSB;PDIA3;SEC13;SYK;DEFA6;RIPK2;DEFA5;FN1;LNPEP;MAPK14;DUSP6;EREG;NR4A1;MAPKAPK3;UBE2R2;IL1B;IRF7;MYD88;LGMN;C1QC
12	MyD88-independent TLR3/TLR4 cascade Homo sapiens R-HSA-166166	1997-08-01	4.96263e-05	0.00258372	0	0	6.76465	67.0443	RPS6KA3;MAPKAPK3;UBB;RIPK2;IRF7;MAPK14;MYD88;DUSP6
13	Toll Like Receptor 3 (TLR3) Cascade Homo sapiens R-HSA-168164	1997-08-01	4.96263e-05	0.00258372	0	0	6.76465	67.0443	RPS6KA3;MAPKAPK3;UBB;RIPK2;IRF7;MAPK14;MYD88;DUSP6
14	TRIF-mediated TLR3/TLR4 signaling Homo sapiens R-HSA-937061	1997-08-01	4.96263e-05	0.00258372	0	0	6.76465	67.0443	RPS6KA3;MAPKAPK3;UBB;RIPK2;IRF7;MAPK14;MYD88;DUSP6
15	TRAF6 Mediated Induction of proinflammatory cytokines Homo sapiens R-HSA-168180	1972-07-01	5.14685e-05	0.00258372	0	0	8.0835	79.8208	RPS6KA3;MAPKAPK3;UBB;RIPK2;MAPK14;DUSP6;MYD88
16	Degradation of the extracellular matrix Homo sapiens R-HSA-1474228	8/106	9.3339e-05	0.00439277	0	0	6.14059	56.9802	CTSL;SPP1;ADAM8;FURIN;A2M;CTSD;MMP9;CTSB
17	Toll Like Receptor 10 (TLR10) Cascade Homo sapiens R-HSA-168142	1982-07-01	0.000118508	0.00469667	0	0	7.00214	63.303	RPS6KA3;MAPKAPK3;UBB;RIPK2;MAPK14;DUSP6;MYD88
18	Toll Like Receptor 5 (TLR5) Cascade Homo sapiens R-HSA-168176	1982-07-01	0.000118508	0.00469667	0	0	7.00214	63.303	RPS6KA3;MAPKAPK3;UBB;RIPK2;MAPK14;DUSP6;MYD88
19	MyD88 cascade initiated on plasma membrane Homo sapiens R-HSA-975871	1982-07-01	0.000118508	0.00469667	0	0	7.00214	63.303	RPS6KA3;MAPKAPK3;UBB;RIPK2;MAPK14;DUSP6;MYD88
20	TRAF6 mediated induction of NFkB and MAP kinases upon TLR7/8 or 9 activation Homo sapiens R-HSA-975138	1983-07-01	0.000127957	0.00470029	0	0	6.90965	61.9369	RPS6KA3;MAPKAPK3;UBB;RIPK2;MAPK14;DUSP6;MYD88
21	Signalling by NGF Homo sapiens R-HSA-166520	17/450	0.000136073	0.00470029	0	0	3.00658	26.7655	RIPK2;FN1;PEBP1;FURIN;MAPK14;DUSP6;PSMB10;EREG;RPS6KA3;ABR;NR4A1;NRAS;MAPKAPK3;UBB;ARHGEF2;MYD88;IER3
22	Activated TLR4 signalling Homo sapiens R-HSA-166054	8/112	0.000137326	0.00470029	0	0	5.78456	51.4429	RPS6KA3;MAPKAPK3;UBB;RIPK2;IRF7;MAPK14;MYD88;DUSP6
23	MAP kinase activation in TLR cascade Homo sapiens R-HSA-450294	1960-06-01	0.000152514	0.00499316	0	0	8.31305	73.0573	RPS6KA3;MAPKAPK3;UBB;RIPK2;MAPK14;DUSP6
24	Collagen degradation Homo sapiens R-HSA-1442490	1939-05-01	0.000167964	0.00526988	0	0	10.972	95.3663	CTSL;FURIN;CTSD;MMP9;CTSB
25	MyD88:Mal cascade initiated on plasma membrane Homo sapiens R-HSA-166058	1992-07-01	0.000243691	0.0064351	0	0	6.17521	51.3754	RPS6KA3;MAPKAPK3;UBB;RIPK2;MAPK14;DUSP6;MYD88
26	Toll Like Receptor TLR1:TLR2 Cascade Homo sapiens R-HSA-168179	1992-07-01	0.000243691	0.0064351	0	0	6.17521	51.3754	RPS6KA3;MAPKAPK3;UBB;RIPK2;MAPK14;DUSP6;MYD88
27	Toll Like Receptor TLR6:TLR2 Cascade Homo sapiens R-HSA-168188	1992-07-01	0.000243691	0.0064351	0	0	6.17521	51.3754	RPS6KA3;MAPKAPK3;UBB;RIPK2;MAPK14;DUSP6;MYD88
28	Toll Like Receptor 2 (TLR2) Cascade Homo sapiens R-HSA-181438	1992-07-01	0.000243691	0.0064351	0	0	6.17521	51.3754	RPS6KA3;MAPKAPK3;UBB;RIPK2;MAPK14;DUSP6;MYD88
29	Toll Like Receptor 4 (TLR4) Cascade Homo sapiens R-HSA-166016	8/122	0.000247832	0.0064351	0	0	5.27445	43.7925	RPS6KA3;MAPKAPK3;UBB;RIPK2;IRF7;MAPK14;MYD88;DUSP6
30	Interleukin-1 signaling Homo sapiens R-HSA-446652	1944-05-01	0.000299943	0.00752858	0	0	9.56294	77.5738	IL1RN;UBB;RIPK2;IL1B;MYD88
31	Response to metal ions Homo sapiens R-HSA-5660526	2023-03-11	0.00036651	0.00862444	0	0	27.805	219.979	MT2A;MT1G;MT1H
32	Metallothioneins bind metals Homo sapiens R-HSA-5661231	2023-03-11	0.00036651	0.00862444	0	0	27.805	219.979	MT2A;MT1G;MT1H
33	Cell surface interactions at the vascular wall Homo sapiens R-HSA-202733	7/101	0.000431909	0.00985537	0	0	5.58141	43.2409	SLC7A5;NRAS;SLC7A8;FN1;ITGAX;MIF;GAS6
34	MHC class II antigen presentation Homo sapiens R-HSA-2132295	7/103	0.000486374	0.0107717	0	0	5.46458	41.6867	SEC13;CTSL;IFI30;CTSD;CTSC;LGMN;CTSB
35	p75NTR recruits signalling complexes Homo sapiens R-HSA-209543	2023-03-13	0.000622742	0.0130257	0	0	22.2417	164.175	UBB;RIPK2;MYD88
36	p38MAPK events Homo sapiens R-HSA-171007	2023-03-13	0.000622742	0.0130257	0	0	22.2417	164.175	NRAS;MAPKAPK3;MAPK14
37	Platelet activation, signaling and aggregation Homo sapiens R-HSA-76002	11/253	0.00066286	0.0134901	0	0	3.43358	25.1302	SPARC;TGFB1;SYK;PSAP;FN1;SERPING1;FLNA;CD9;A2M;GAS6;MAPK14
38	Glucose metabolism Homo sapiens R-HSA-70326	1979-06-01	0.00068465	0.0135669	0	0	6.14344	44.7648	GPI;PKM;UBB;GBE1;GAPDH;HK2
39	Cytokine Signaling in Immune system Homo sapiens R-HSA-1280215	19/620	0.000771647	0.0148987	0	0	2.4191	17.3377	IL1RN;SYK;RIPK2;FN1;PEBP1;IFI30;IFIT3;DUSP6;PSMB10;EREG;MT2A;NRAS;UBB;IL1B;NUP62;CASP1;IRF7;KPNA2;MYD88
40	Glycolysis Homo sapiens R-HSA-70171	1932-04-01	0.000855491	0.0161046	0	0	10.6216	75.029	GPI;PKM;GAPDH;HK2
41	Chemokine receptors bind chemokines Homo sapiens R-HSA-380108	1956-05-01	0.000925439	0.0169965	0	0	7.30838	51.0508	CCR1;CCL3L1;CCL20;CCL3;CXCL16
42	p75NTR signals via NF-kB Homo sapiens R-HSA-193639	2023-03-16	0.00118348	0.0212181	0	0	17.1064	115.285	UBB;RIPK2;MYD88
43	Hemostasis Homo sapiens R-HSA-109582	17/552	0.00137316	0.0240463	0	0	2.4205	15.9526	SPARC;TGFB1;SYK;FN1;MIF;MAPK14;SLC7A5;NRAS;SLC7A8;PSAP;ITGAX;IRF7;SERPING1;FLNA;CD9;A2M;GAS6
44	activated TAK1 mediates p38 MAPK activation Homo sapiens R-HSA-450302	2023-03-17	0.00142287	0.0243504	0	0	15.8837	104.119	MAPKAPK3;RIPK2;MAPK14
45	Metabolism of lipids and lipoproteins Homo sapiens R-HSA-556833	19/659	0.00156798	0.0262375	0	0	2.26706	14.6406	GLTP;ACOT9;MTMR14;SUMF1;NCOR2;PTDSS1;FABP3;NCEH1;GLB1;APOC2;LPCAT2;PSAP;PPT1;CYP1B1;PLBD1;PLIN2;LTA4H;A2M;ABCG1
46	HDL-mediated lipid transport Homo sapiens R-HSA-194223	2023-03-19	0.00198771	0.0320226	0	0	13.8969	86.4492	APOC2;A2M;ABCG1
47	Negative regulation of MAPK pathway Homo sapiens R-HSA-5675221	1940-04-01	0.00199876	0.0320226	0	0	8.25786	51.3245	NRAS;UBB;PEBP1;DUSP6
48	Glycosphingolipid metabolism Homo sapiens R-HSA-1660662	1941-04-01	0.00219172	0.0340613	0	0	8.03427	49.1944	GLTP;GLB1;PSAP;SUMF1
49	Amyloid fiber formation Homo sapiens R-HSA-977225	1968-05-01	0.00221647	0.0340613	0	0	5.9127	36.1375	GGA2;CST3;GSN;UBB;FURIN
50	CLEC7A/inflammasome pathway Homo sapiens R-HSA-5660668	2023-02-06	0.00260871	0.0380728	0	0	36.9419	219.764	IL1B;MALT1
51	Signaling by Interleukins Homo sapiens R-HSA-449147	13/392	0.00263109	0.0380728	0	0	2.59293	15.4029	IL1RN;SYK;RIPK2;FN1;PEBP1;DUSP6;PSMB10;EREG;NRAS;UBB;IL1B;CASP1;MYD88
52	ERK/MAPK targets Homo sapiens R-HSA-198753	2023-03-21	0.00267464	0.0380728	0	0	12.3515	73.1696	RPS6KA3;MAPK14;DUSP6
53	Lipid digestion, mobilization, and transport Homo sapiens R-HSA-73923	1971-05-01	0.00267976	0.0380728	0	0	5.64308	33.4185	FABP3;NCEH1;APOC2;A2M;ABCG1
54	Transmembrane transport of small molecules Homo sapiens R-HSA-382551	17/594	0.00294732	0.0410988	0	0	2.2394	13.0487	TFRC;SLC31A1;NIPA2;SLC1A5;ATP2C1;HK2;SLC7A5;SLC7A8;SLCO3A1;UBB;NUP62;SLC39A8;SLC15A4;ATP6V1C1;ABCG1;SLC39A3;FTL
55	Adaptive Immune System Homo sapiens R-HSA-1280218	20/762	0.00351671	0.0473993	0	0	2.05555	11.6143	PDIA3;SEC13;SYK;RIPK2;LNPEP;IFI30;PSMB10;MALT1;EREG;NR4A1;NRAS;FCGR3A;UBB;UBE2R2;CTSL;CTSD;CTSC;IER3;LGMN;CTSB
56	SLC-mediated transmembrane transport Homo sapiens R-HSA-425407	10/268	0.00352505	0.0473993	0	0	2.91416	16.4588	SLC7A5;SLC7A8;SLCO3A1;SLC31A1;NUP62;SLC39A8;SLC1A5;SLC15A4;HK2;SLC39A3
57	Interleukin-1 processing Homo sapiens R-HSA-448706	2023-02-07	0.00361984	0.04782	0	0	29.5521	166.122	IL1B;CASP1
58	Nuclear Events (kinase and transcription factor activation) Homo sapiens R-HSA-198725	2023-03-24	0.00395114	0.0512967	0	0	10.5854	58.5769	RPS6KA3;MAPK14;DUSP6
59	Amino acid and oligopeptide SLC transporters Homo sapiens R-HSA-425374	1949-04-01	0.00421695	0.0538198	0	0	6.60327	36.1109	SLC7A5;SLC7A8;SLC1A5;SLC15A4
60	Metal ion SLC transporters Homo sapiens R-HSA-425410	2023-03-25	0.00444575	0.0557942	0	0	10.1037	54.7198	SLC31A1;SLC39A8;SLC39A3
61	NGF signalling via TRKA from the plasma membrane Homo sapiens R-HSA-187037	12/374	0.00492124	0.0601208	0	0	2.49831	13.2765	RPS6KA3;NR4A1;NRAS;MAPKAPK3;UBB;FN1;PEBP1;MAPK14;DUSP6;PSMB10;IER3;EREG
62	Antigen processing-Cross presentation Homo sapiens R-HSA-1236975	1982-05-01	0.0049855	0.0601208	0	0	4.83422	25.6273	PDIA3;UBB;CTSL;LNPEP;PSMB10
63	Metabolism of carbohydrates Homo sapiens R-HSA-71387	10/282	0.00503003	0.0601208	0	0	2.76218	14.6184	GPI;PKM;UBB;GLB1;SDC2;GBE1;NUP62;ST3GAL6;GAPDH;HK2
64	p75 NTR receptor-mediated signalling Homo sapiens R-HSA-193704	1983-05-01	0.00524809	0.0617471	0	0	4.772	25.0525	ABR;UBB;RIPK2;ARHGEF2;MYD88
65	Metabolism of proteins Homo sapiens R-HSA-392499	25/1074	0.00551604	0.0639012	0	0	1.82473	9.48876	RPL31;FURIN;PLA2G7;AREG;HSP90B1;GGA2;CST3;UBB;LMNA;NUP62;EIF4EBP1;ST3GAL6;RPL15;NANS;CTSD;CTSC;PDIA3;HSPA9;SEC13;GSN;GALNT1;SUMF1;GLB1;FBXL5;GAS6
66	Collagen formation Homo sapiens R-HSA-1474290	1985-05-01	0.00580237	0.0661998	0	0	4.65223	23.9566	PCOLCE2;CTSL;PPIB;MMP9;CTSB
67	Alpha-defensins Homo sapiens R-HSA-1462054	2023-02-09	0.00609613	0.0685132	0	0	21.1065	107.645	DEFA6;DEFA5
68	Signalling to RAS Homo sapiens R-HSA-167044	9/246	0.00626174	0.0693395	0	0	2.84722	14.4448	NRAS;MAPKAPK3;UBB;FN1;PEBP1;MAPK14;DUSP6;PSMB10;EREG
69	C-type lectin receptors (CLRs) Homo sapiens R-HSA-5621481	6/123	0.00642266	0.0700908	0	0	3.82451	19.3058	NRAS;UBB;SYK;IL1B;PSMB10;MALT1
70	Apoptosis Homo sapiens R-HSA-109581	7/163	0.00663816	0.0711561	0	0	3.35254	16.8127	ARHGAP10;GSN;UBB;LMNA;CYCS;VIM;PSMB10
71	Respiratory electron transport Homo sapiens R-HSA-611105	1988-05-01	0.00670928	0.0711561	0	0	4.48339	22.4361	COX8A;COX7B;NDUFB5;UQCRFS1;CYCS
72	Programmed Cell Death Homo sapiens R-HSA-5357801	7/166	0.00731005	0.0738611	0	0	3.28878	16.1759	ARHGAP10;GSN;UBB;LMNA;CYCS;VIM;PSMB10
73	Signalling to ERKs Homo sapiens R-HSA-187687	9/253	0.00746969	0.0738611	0	0	2.76455	13.5377	NRAS;MAPKAPK3;UBB;FN1;PEBP1;MAPK14;DUSP6;PSMB10;EREG
74	MAPK targets/ Nuclear events mediated by MAP kinases Homo sapiens R-HSA-450282	2023-03-30	0.00746989	0.0738611	0	0	8.23058	40.3041	RPS6KA3;MAPK14;DUSP6
75	Zinc influx into cells by the SLC39 gene family Homo sapiens R-HSA-442380	2023-02-10	0.00755286	0.0738611	0	0	18.4672	90.2277	SLC39A8;SLC39A3
76	Removal of aminoterminal propeptides from gamma-carboxylated proteins Homo sapiens R-HSA-159782	2023-02-10	0.00755286	0.0738611	0	0	18.4672	90.2277	FURIN;GAS6
77	Calcitonin-like ligand receptors Homo sapiens R-HSA-419812	2023-02-10	0.00755286	0.0738611	0	0	18.4672	90.2277	CALCB;ADM
78	Amino acid transport across the plasma membrane Homo sapiens R-HSA-352230	2023-03-31	0.00818918	0.0780564	0	0	7.93622	38.1331	SLC7A5;SLC7A8;SLC1A5
79	NOD1/2 Signaling Pathway Homo sapiens R-HSA-168638	2023-03-31	0.00818918	0.0780564	0	0	7.93622	38.1331	RIPK2;CASP1;MAPK14
80	TGF-beta receptor signaling activates SMADs Homo sapiens R-HSA-2173789	1932-03-01	0.00894784	0.0840223	0	0	7.66217	36.1374	TGFB1;UBB;FURIN
81	Gamma-carboxylation, transport, and amino-terminal cleavage of proteins Homo sapiens R-HSA-159854	2023-02-11	0.00914984	0.0840223	0	0	16.4145	77.0499	FURIN;GAS6
82	TRAF6 mediated IRF7 activation in TLR7/8 or 9 signaling Homo sapiens R-HSA-975110	2023-02-11	0.00914984	0.0840223	0	0	16.4145	77.0499	IRF7;MYD88
83	Sialic acid metabolism Homo sapiens R-HSA-4085001	1933-03-01	0.0097463	0.0884212	0	0	7.40639	34.298	GLB1;ST3GAL6;NANS
84	Lipoprotein metabolism Homo sapiens R-HSA-174824	1934-03-01	0.0105849	0.0931242	0	0	7.16711	32.5983	APOC2;A2M;ABCG1
85	Signaling by PDGF Homo sapiens R-HSA-186797	11/364	0.0106202	0.0931242	0	0	2.34049	10.6375	NR4A1;NRAS;UBB;FN1;SPP1;PEBP1;FURIN;DUSP6;PSMB10;IER3;EREG
86	CLEC7A (Dectin-1) signaling Homo sapiens R-HSA-5607764	1999-05-01	0.0108819	0.0931242	0	0	3.95652	17.8861	UBB;SYK;IL1B;PSMB10;MALT1
87	Endosomal/Vacuolar pathway Homo sapiens R-HSA-1236977	2023-02-12	0.010883	0.0931242	0	0	14.7723	66.7788	CTSL;LNPEP
88	Caspase-mediated cleavage of cytoskeletal proteins Homo sapiens R-HSA-264870	2023-02-12	0.010883	0.0931242	0	0	14.7723	66.7788	GSN;VIM
89	VEGFA-VEGFR2 Pathway Homo sapiens R-HSA-4420097	10/320	0.0117062	0.0990427	0	0	2.41886	10.7582	NRAS;MAPKAPK3;UBB;FN1;PEBP1;HSPB1;MAPK14;DUSP6;PSMB10;EREG
90	Assembly Of The HIV Virion Homo sapiens R-HSA-175474	2023-02-13	0.0127486	0.105491	0	0	13.4287	58.5804	UBB;FURIN
91	DEx/H-box helicases activate type I IFN and inflammatory cytokines production Homo sapiens R-HSA-3134963	2023-02-13	0.0127486	0.105491	0	0	13.4287	58.5804	IRF7;MYD88
92	Signaling by SCF-KIT Homo sapiens R-HSA-1433557	10/325	0.0129332	0.105856	0	0	2.37985	10.3475	NR4A1;NRAS;UBB;FN1;PEBP1;MMP9;DUSP6;PSMB10;IER3;EREG
93	Apoptotic cleavage of cellular proteins Homo sapiens R-HSA-111465	1937-03-01	0.0133454	0.108055	0	0	6.53372	28.2034	GSN;LMNA;VIM
94	Signaling by VEGF Homo sapiens R-HSA-194138	10/328	0.0137145	0.109698	0	0	2.35703	10.11	NRAS;MAPKAPK3;UBB;FN1;PEBP1;HSPB1;MAPK14;DUSP6;PSMB10;EREG
95	Signaling by the B Cell Receptor (BCR) Homo sapiens R-HSA-983705	8/233	0.0138397	0.109698	0	0	2.65727	11.3737	NR4A1;NRAS;SYK;UBB;PSMB10;MALT1;IER3;EREG
96	MAP2K and MAPK activation Homo sapiens R-HSA-5674135	1938-03-01	0.014348	0.112542	0	0	6.34672	26.9364	NRAS;FN1;PEBP1
97	Metabolism of vitamins and cofactors Homo sapiens R-HSA-196854	6/148	0.0151239	0.117182	0	0	3.14716	13.1913	SDC2;APOC2;NAMPT;ACP5;MTHFS;LGMN
98	Gamma carboxylation, hypusine formation and arylsulfatase activation Homo sapiens R-HSA-163841	1939-03-01	0.0153921	0.117182	0	0	6.17011	25.7534	FURIN;GAS6;SUMF1
99	Downstream signaling events of B Cell Receptor (BCR) Homo sapiens R-HSA-1168372	7/192	0.0154064	0.117182	0	0	2.82282	11.7795	NR4A1;NRAS;UBB;PSMB10;MALT1;IER3;EREG
100	Respiratory electron transport, ATP synthesis by chemiosmotic coupling, and heat production by uncoupling proteins. Homo sapiens R-HSA-163200	5/109	0.0159683	0.120241	0	0	3.57426	14.7873	COX8A;COX7B;NDUFB5;CYCS;UQCRFS1
101	Vesicle-mediated transport Homo sapiens R-HSA-5653656	13/492	0.0162573	0.121206	0	0	2.041	8.40732	SEC13;SPARC;TFRC;GALNT1;GOLIM4;DTNBP1;LNPEP;AREG;HSP90B1;CYTH2;UBB;CTSC;FTL
102	Glycogen synthesis Homo sapiens R-HSA-3322077	2023-02-15	0.0168612	0.123407	0	0	11.3616	46.3863	UBB;GBE1
103	Signaling by TGF-beta Receptor Complex Homo sapiens R-HSA-170834	1973-04-01	0.0168804	0.123407	0	0	4.30123	17.5559	NCOR2;TGFB1;UBB;FURIN
104	Interferon Signaling Homo sapiens R-HSA-913531	7/196	0.017062	0.123535	0	0	2.76251	11.2459	MT2A;UBB;NUP62;IRF7;IFI30;KPNA2;IFIT3
105	The citric acid (TCA) cycle and respiratory electron transport Homo sapiens R-HSA-1428517	6/153	0.0175364	0.124291	0	0	3.03934	12.2895	COX8A;COX7B;NDUFB5;SUCLG2;CYCS;UQCRFS1
106	Host Interactions with Influenza Factors Homo sapiens R-HSA-168253	1941-03-01	0.017606	0.124291	0	0	5.84478	23.6101	TGFB1;NUP62;KPNA2
107	Sphingolipid metabolism Homo sapiens R-HSA-428157	1974-04-01	0.0176616	0.124291	0	0	4.23957	17.1124	GLTP;GLB1;PSAP;SUMF1
108	Fc epsilon receptor (FCERI) signaling Homo sapiens R-HSA-2454202	11/395	0.0184478	0.127752	0	0	2.1481	8.57698	NR4A1;NRAS;SYK;UBB;FN1;PEBP1;DUSP6;PSMB10;MALT1;IER3;EREG
109	DAP12 signaling Homo sapiens R-HSA-2424491	10/344	0.0184926	0.127752	0	0	2.24227	8.94753	NR4A1;NRAS;SYK;UBB;FN1;PEBP1;DUSP6;PSMB10;IER3;EREG
110	Cell-extracellular matrix interactions Homo sapiens R-HSA-446353	2023-02-16	0.0191009	0.128419	0	0	10.5495	41.7551	FLNA;PARVB
111	TGF-beta receptor signaling in EMT (epithelial to mesenchymal transition) Homo sapiens R-HSA-2173791	2023-02-16	0.0191009	0.128419	0	0	10.5495	41.7551	TGFB1;UBB
112	GRB2 events in ERBB2 signaling Homo sapiens R-HSA-1963640	2023-02-16	0.0191009	0.128419	0	0	10.5495	41.7551	NRAS;EREG
113	Iron uptake and transport Homo sapiens R-HSA-917937	1943-03-01	0.0199879	0.133194	0	0	5.55197	21.7228	TFRC;ATP6V1C1;FTL
114	Interleukin-2 signaling Homo sapiens R-HSA-451927	8/252	0.0211087	0.139429	0	0	2.44796	9.44441	NRAS;SYK;UBB;FN1;PEBP1;DUSP6;PSMB10;EREG
115	Zinc transporters Homo sapiens R-HSA-435354	2023-02-17	0.021458	0.140503	0	0	9.84569	37.8238	SLC39A8;SLC39A3
116	Signaling by ERBB2 Homo sapiens R-HSA-1227986	1945-03-01	0.0225386	0.146306	0	0	5.28706	20.0513	NRAS;UBB;EREG
117	Pre-NOTCH Processing in Golgi Homo sapiens R-HSA-1912420	2023-02-18	0.0239289	0.150556	0	0	9.22987	34.452	FURIN;ST3GAL6
118	SHC1 events in ERBB2 signaling Homo sapiens R-HSA-1250196	2023-02-18	0.0239289	0.150556	0	0	9.22987	34.452	NRAS;EREG
119	Activation of IRF3/IRF7 mediated by TBK1/IKK epsilon Homo sapiens R-HSA-936964	2023-02-18	0.0239289	0.150556	0	0	9.22987	34.452	UBB;IRF7
120	DAP12 interactions Homo sapiens R-HSA-2172127	10/359	0.023993	0.150556	0	0	2.14424	7.998	NR4A1;NRAS;SYK;UBB;FN1;PEBP1;DUSP6;PSMB10;IER3;EREG
121	Nucleotide-binding domain, leucine rich repeat containing receptor (NLR) signaling pathways Homo sapiens R-HSA-168643	1947-03-01	0.025258	0.155377	0	0	5.04622	18.5631	RIPK2;CASP1;MAPK14
122	Interleukin-3, 5 and GM-CSF signaling Homo sapiens R-HSA-512988	8/261	0.0253591	0.155377	0	0	2.35979	8.67133	NRAS;SYK;UBB;FN1;PEBP1;DUSP6;PSMB10;EREG
123	Signaling by Insulin receptor Homo sapiens R-HSA-74752	9/311	0.0253803	0.155377	0	0	2.22696	8.18137	NRAS;UBB;FN1;EIF4EBP1;PEBP1;ATP6V1C1;DUSP6;PSMB10;EREG
124	Scavenging by Class A Receptors Homo sapiens R-HSA-3000480	2023-02-19	0.0265102	0.157176	0	0	8.68649	31.5339	HSP90B1;FTL
125	Constitutive Signaling by Ligand-Responsive EGFR Cancer Variants Homo sapiens R-HSA-1236382	2023-02-19	0.0265102	0.157176	0	0	8.68649	31.5339	NRAS;UBB
126	Signaling by Ligand-Responsive EGFR Variants in Cancer Homo sapiens R-HSA-5637815	2023-02-19	0.0265102	0.157176	0	0	8.68649	31.5339	NRAS;UBB
127	Signaling by EGFR in Cancer Homo sapiens R-HSA-1643713	2023-02-19	0.0265102	0.157176	0	0	8.68649	31.5339	NRAS;UBB
128	TP53 Regulates Metabolic Genes Homo sapiens R-HSA-5628897	1984-04-01	0.0267179	0.157176	0	0	3.70774	13.431	COX8A;GPI;COX7B;CYCS
129	Cellular responses to stress Homo sapiens R-HSA-2262752	10/367	0.0273681	0.158622	0	0	2.09532	7.53977	HSPA9;RPS6KA3;MAPKAPK3;UBB;MTMR14;NUP62;CYCS;IGFBP7;MAPK14;SOD2
130	Membrane Trafficking Homo sapiens R-HSA-199991	11/420	0.027385	0.158622	0	0	2.0142	7.2466	CYTH2;SEC13;TFRC;UBB;GALNT1;GOLIM4;DTNBP1;LNPEP;AREG;CTSC;FTL
131	Regulation of mRNA stability by proteins that bind AU-rich elements Homo sapiens R-HSA-450531	1986-04-01	0.0288071	0.165586	0	0	3.61694	12.8297	UBB;HSPB1;MAPK14;PSMB10
132	Syndecan interactions Homo sapiens R-HSA-3000170	2023-02-20	0.0291986	0.166564	0	0	8.2035	28.9882	TGFB1;SDC2
133	Regulation of Apoptosis Homo sapiens R-HSA-169911	1950-03-01	0.0296531	0.167886	0	0	4.7234	16.6178	ARHGAP10;UBB;PSMB10
134	Metabolism of fat-soluble vitamins Homo sapiens R-HSA-6806667	1951-03-01	0.031202	0.174038	0	0	4.62477	16.0353	SDC2;APOC2;LGMN
135	Apoptotic execution phase Homo sapiens R-HSA-75153	1951-03-01	0.031202	0.174038	0	0	4.62477	16.0353	GSN;LMNA;VIM
136	RHO GTPases activate PAKs Homo sapiens R-HSA-5627123	2023-02-21	0.0319905	0.175831	0	0	7.77134	26.7514	MYL6;FLNA
137	HS-GAG degradation Homo sapiens R-HSA-2024096	2023-02-21	0.0319905	0.175831	0	0	7.77134	26.7514	GLB1;SDC2
138	Downstream signaling of activated FGFR2 Homo sapiens R-HSA-5654696	9/329	0.034565	0.185907	0	0	2.09975	7.06547	NR4A1;NRAS;UBB;FN1;PEBP1;DUSP6;PSMB10;IER3;EREG
139	Downstream signaling of activated FGFR4 Homo sapiens R-HSA-5654716	9/329	0.034565	0.185907	0	0	2.09975	7.06547	NR4A1;NRAS;UBB;FN1;PEBP1;DUSP6;PSMB10;IER3;EREG
140	Downstream signaling of activated FGFR3 Homo sapiens R-HSA-5654708	9/329	0.034565	0.185907	0	0	2.09975	7.06547	NR4A1;NRAS;UBB;FN1;PEBP1;DUSP6;PSMB10;IER3;EREG
141	Intrinsic Pathway of Fibrin Clot Formation Homo sapiens R-HSA-140837	2023-02-22	0.034883	0.185907	0	0	7.3824	24.7735	SERPING1;A2M
142	Signaling by ERBB4 Homo sapiens R-HSA-1236394	9/330	0.0351344	0.185907	0	0	2.0931	7.00889	NR4A1;NRAS;UBB;FN1;PEBP1;DUSP6;PSMB10;IER3;EREG
143	Assembly of collagen fibrils and other multimeric structures Homo sapiens R-HSA-2022090	1954-03-01	0.0360983	0.185907	0	0	4.35206	14.4554	CTSL;MMP9;CTSB
144	Golgi Associated Vesicle Biogenesis Homo sapiens R-HSA-432722	1954-03-01	0.0360983	0.185907	0	0	4.35206	14.4554	TFRC;DTNBP1;FTL
145	AUF1 (hnRNP D0) binds and destabilizes mRNA Homo sapiens R-HSA-450408	1954-03-01	0.0360983	0.185907	0	0	4.35206	14.4554	UBB;HSPB1;PSMB10
146	Signaling by FGFR4 Homo sapiens R-HSA-5654743	9/332	0.0362927	0.185907	0	0	2.07992	6.89732	NR4A1;NRAS;UBB;FN1;PEBP1;DUSP6;PSMB10;IER3;EREG
147	Downstream signaling of activated FGFR1 Homo sapiens R-HSA-5654687	9/332	0.0362927	0.185907	0	0	2.07992	6.89732	NR4A1;NRAS;UBB;FN1;PEBP1;DUSP6;PSMB10;IER3;EREG
148	Signaling by FGFR3 Homo sapiens R-HSA-5654741	9/333	0.0368815	0.187647	0	0	2.0734	6.84231	NR4A1;NRAS;UBB;FN1;PEBP1;DUSP6;PSMB10;IER3;EREG
149	ECM proteoglycans Homo sapiens R-HSA-3000178	1955-03-01	0.0378131	0.188607	0	0	4.26815	13.9786	SPARC;TGFB1;ITGAX
150	Downregulation of SMAD2/3:SMAD4 transcriptional activity Homo sapiens R-HSA-2173795	2023-02-23	0.0378726	0.188607	0	0	7.0305	23.0145	NCOR2;UBB
151	Signaling by FGFR1 Homo sapiens R-HSA-5654736	9/336	0.0386872	0.188607	0	0	2.05406	6.6803	NR4A1;NRAS;UBB;FN1;PEBP1;DUSP6;PSMB10;IER3;EREG
152	MAPK family signaling cascades Homo sapiens R-HSA-5683057	8/284	0.0388582	0.188607	0	0	2.16059	7.01723	NRAS;UBB;FN1;PEBP1;HSPB1;DUSP6;PSMB10;EREG
153	IRS-mediated signalling Homo sapiens R-HSA-112399	8/284	0.0388582	0.188607	0	0	2.16059	7.01723	NRAS;UBB;FN1;EIF4EBP1;PEBP1;DUSP6;PSMB10;EREG
154	GRB2 events in EGFR signaling Homo sapiens R-HSA-179812	7/235	0.0401775	0.188607	0	0	2.28541	7.34632	NRAS;UBB;FN1;PEBP1;DUSP6;PSMB10;EREG
155	SHC1 events in EGFR signaling Homo sapiens R-HSA-180336	7/235	0.0401775	0.188607	0	0	2.28541	7.34632	NRAS;UBB;FN1;PEBP1;DUSP6;PSMB10;EREG
156	SOS-mediated signalling Homo sapiens R-HSA-112412	7/235	0.0401775	0.188607	0	0	2.28541	7.34632	NRAS;UBB;FN1;PEBP1;DUSP6;PSMB10;EREG
157	SHC1 events in ERBB4 signaling Homo sapiens R-HSA-1250347	7/235	0.0401775	0.188607	0	0	2.28541	7.34632	NRAS;UBB;FN1;PEBP1;DUSP6;PSMB10;EREG
158	RAF/MAP kinase cascade Homo sapiens R-HSA-5673001	7/235	0.0401775	0.188607	0	0	2.28541	7.34632	NRAS;UBB;FN1;PEBP1;DUSP6;PSMB10;EREG
159	Insulin receptor signalling cascade Homo sapiens R-HSA-74751	8/287	0.0409158	0.188607	0	0	2.13702	6.83044	NRAS;UBB;FN1;EIF4EBP1;PEBP1;DUSP6;PSMB10;EREG
160	FRS-mediated FGFR2 signaling Homo sapiens R-HSA-5654700	7/236	0.0409519	0.188607	0	0	2.27531	7.27042	NRAS;UBB;FN1;PEBP1;DUSP6;PSMB10;EREG
161	FRS-mediated FGFR4 signaling Homo sapiens R-HSA-5654712	7/236	0.0409519	0.188607	0	0	2.27531	7.27042	NRAS;UBB;FN1;PEBP1;DUSP6;PSMB10;EREG
162	FRS-mediated FGFR3 signaling Homo sapiens R-HSA-5654706	7/236	0.0409519	0.188607	0	0	2.27531	7.27042	NRAS;UBB;FN1;PEBP1;DUSP6;PSMB10;EREG
163	FRS-mediated FGFR1 signaling Homo sapiens R-HSA-5654693	7/236	0.0409519	0.188607	0	0	2.27531	7.27042	NRAS;UBB;FN1;PEBP1;DUSP6;PSMB10;EREG
164	IGF1R signaling cascade Homo sapiens R-HSA-2428924	8/288	0.0416175	0.188607	0	0	2.12928	6.76949	NRAS;UBB;FN1;EIF4EBP1;PEBP1;DUSP6;PSMB10;EREG
165	Signaling by Type 1 Insulin-like Growth Factor 1 Receptor (IGF1R) Homo sapiens R-HSA-2404192	8/288	0.0416175	0.188607	0	0	2.12928	6.76949	NRAS;UBB;FN1;EIF4EBP1;PEBP1;DUSP6;PSMB10;EREG
166	IRS-related events triggered by IGF1R Homo sapiens R-HSA-2428928	8/288	0.0416175	0.188607	0	0	2.12928	6.76949	NRAS;UBB;FN1;EIF4EBP1;PEBP1;DUSP6;PSMB10;EREG
167	Downstream signal transduction Homo sapiens R-HSA-186763	9/341	0.0418291	0.188607	0	0	2.0226	6.42007	NR4A1;NRAS;UBB;FN1;PEBP1;DUSP6;PSMB10;IER3;EREG
168	FCERI mediated MAPK activation Homo sapiens R-HSA-2871796	8/289	0.0423271	0.189716	0	0	2.1216	6.70918	NRAS;SYK;UBB;FN1;PEBP1;DUSP6;PSMB10;EREG
169	ARMS-mediated activation Homo sapiens R-HSA-170984	7/239	0.0433333	0.189956	0	0	2.24554	7.04838	NRAS;UBB;FN1;PEBP1;DUSP6;PSMB10;EREG
170	Signalling to p38 via RIT and RIN Homo sapiens R-HSA-187706	7/239	0.0433333	0.189956	0	0	2.24554	7.04838	NRAS;UBB;FN1;PEBP1;DUSP6;PSMB10;EREG
171	Signal Transduction Homo sapiens R-HSA-162582	43/2465	0.0441193	0.189956	0	0	1.35975	4.24357	CALCB;CCL3L1;SDC2;PEBP1;HSPB1;ADM;FURIN;PSMB10;CXCL16;RPS6KA3;ABR;NRAS;UBB;PSAP;SPP1;EIF4EBP1;CCL3;FLNA;ST3GAL6;A2M;ATP6V1C1;IER3;CCR1;SEC13;TGFB1;SYK;RIPK2;CCL20;RCC2;FN1;MAPK14;MMP9;DUSP6;EREG;NCOR2;NR4A1;ARHGAP10;MYL6;MAPKAPK3;APOC2;ARHGEF2;MYD88;NSMAF
172	Basigin interactions Homo sapiens R-HSA-210991	2023-02-25	0.0441312	0.189956	0	0	6.4185	20.0295	SLC7A5;SLC7A8
173	Antigen Presentation: Folding, assembly and peptide loading of class I MHC Homo sapiens R-HSA-983170	2023-02-25	0.0441312	0.189956	0	0	6.4185	20.0295	PDIA3;SEC13
174	Acyl chain remodelling of PC Homo sapiens R-HSA-1482788	2023-02-25	0.0441312	0.189956	0	0	6.4185	20.0295	LPCAT2;PLBD1
175	Frs2-mediated activation Homo sapiens R-HSA-170968	7/240	0.0441465	0.189956	0	0	2.23579	6.9762	NRAS;UBB;FN1;PEBP1;DUSP6;PSMB10;EREG
176	Transport of inorganic cations/anions and amino acids/oligopeptides Homo sapiens R-HSA-425393	1999-04-01	0.0447072	0.190195	0	0	3.11992	9.69553	SLC7A5;SLC7A8;SLC1A5;SLC15A4
177	Downstream TCR signaling Homo sapiens R-HSA-202424	1999-04-01	0.0447072	0.190195	0	0	3.11992	9.69553	UBB;RIPK2;PSMB10;MALT1
178	MAPK1/MAPK3 signaling Homo sapiens R-HSA-5684996	7/241	0.0449696	0.190236	0	0	2.22612	6.90491	NRAS;UBB;FN1;PEBP1;DUSP6;PSMB10;EREG
179	Prolonged ERK activation events Homo sapiens R-HSA-169893	7/242	0.0458025	0.192144	0	0	2.21653	6.8345	NRAS;UBB;FN1;PEBP1;DUSP6;PSMB10;EREG
180	Infectious disease Homo sapiens R-HSA-5663205	9/348	0.0465108	0.192144	0	0	1.98012	6.07516	TGFB1;UBB;RPL31;NUP62;CD9;FURIN;RPL15;KPNA2;PSMB10
181	Transcriptional Regulation by TP53 Homo sapiens R-HSA-3700989	9/348	0.0465108	0.192144	0	0	1.98012	6.07516	COX8A;GPI;COX7B;UBB;CNOT1;CASP1;CYCS;MAPK14;ZNF385A
182	Signaling by Leptin Homo sapiens R-HSA-2586552	7/243	0.0466452	0.192144	0	0	2.20703	6.76495	NRAS;UBB;FN1;PEBP1;DUSP6;PSMB10;EREG
183	Peptide ligand-binding receptors Homo sapiens R-HSA-375276	6/193	0.0466963	0.192144	0	0	2.38434	7.30582	CCR1;CCL3L1;CCL20;PSAP;CCL3;CXCL16
184	Downregulation of TGF-beta receptor signaling Homo sapiens R-HSA-2173788	2023-02-26	0.0473942	0.192907	0	0	6.15075	18.7552	TGFB1;UBB
185	TAK1 activates NFkB by phosphorylation and activation of IKKs complex Homo sapiens R-HSA-445989	2023-02-26	0.0473942	0.192907	0	0	6.15075	18.7552	RIPK2;MYD88
186	Interleukin receptor SHC signaling Homo sapiens R-HSA-912526	7/245	0.0483603	0.195781	0	0	2.18826	6.6284	NRAS;UBB;FN1;PEBP1;DUSP6;PSMB10;EREG
187	Influenza Infection Homo sapiens R-HSA-168254	5/147	0.0487549	0.196074	0	0	2.6127	7.89284	TGFB1;RPL31;NUP62;RPL15;KPNA2
188	Cell death signalling via NRAGE, NRIF and NADE Homo sapiens R-HSA-204998	1961-03-01	0.0489534	0.196074	0	0	3.82545	11.5409	ABR;UBB;ARHGEF2
189	Post-translational protein modification Homo sapiens R-HSA-597592	12/521	0.0501096	0.199643	0	0	1.76331	5.27855	PDIA3;SEC13;GLB1;GALNT1;NUP62;ST3GAL6;FURIN;NANS;GAS6;AREG;CTSC;SUMF1
190	Uptake and actions of bacterial toxins Homo sapiens R-HSA-5339562	2023-02-27	0.0507422	0.200045	0	0	5.90442	17.6011	CD9;FURIN
191	Integrin alphaIIb beta3 signaling Homo sapiens R-HSA-354192	2023-02-27	0.0507422	0.200045	0	0	5.90442	17.6011	SYK;FN1
192	VEGFR2 mediated cell proliferation Homo sapiens R-HSA-5218921	7/248	0.0510075	0.200045	0	0	2.16069	6.42973	NRAS;UBB;FN1;PEBP1;DUSP6;PSMB10;EREG
193	Signaling by EGFR Homo sapiens R-HSA-177929	9/355	0.0515298	0.201046	0	0	1.93936	5.75136	NR4A1;NRAS;UBB;FN1;PEBP1;DUSP6;PSMB10;IER3;EREG
194	Synthesis of substrates in N-glycan biosythesis Homo sapiens R-HSA-446219	1963-03-01	0.0529848	0.203559	0	0	3.69756	10.8625	GLB1;ST3GAL6;NANS
195	p53-Dependent G1/S DNA damage checkpoint Homo sapiens R-HSA-69580	1963-03-01	0.0529848	0.203559	0	0	3.69756	10.8625	UBB;ZNF385A;PSMB10
196	p53-Dependent G1 DNA Damage Response Homo sapiens R-HSA-69563	1963-03-01	0.0529848	0.203559	0	0	3.69756	10.8625	UBB;ZNF385A;PSMB10
197	Signaling by FGFR2 Homo sapiens R-HSA-5654738	9/361	0.0561053	0.214453	0	0	1.90571	5.48946	NR4A1;NRAS;UBB;FN1;PEBP1;DUSP6;PSMB10;IER3;EREG
198	ER-Phagosome pathway Homo sapiens R-HSA-1236974	1965-03-01	0.0571708	0.21633	0	0	3.57792	10.239	PDIA3;UBB;PSMB10
199	G1/S DNA Damage Checkpoints Homo sapiens R-HSA-69615	1965-03-01	0.0571708	0.21633	0	0	3.57792	10.239	UBB;ZNF385A;PSMB10
200	Transferrin endocytosis and recycling Homo sapiens R-HSA-917977	2029-02-01	0.0576825	0.217175	0	0	5.4665	15.5948	TFRC;ATP6V1C1
201	Activation of NF-kappaB in B cells Homo sapiens R-HSA-1169091	1966-03-01	0.0593209	0.221132	0	0	3.52095	9.94594	UBB;PSMB10;MALT1
202	Cytosolic sensors of pathogen-associated DNA Homo sapiens R-HSA-1834949	1966-03-01	0.0593209	0.221132	0	0	3.52095	9.94594	UBB;IRF7;MYD88
203	Signaling by FGFR Homo sapiens R-HSA-190236	9/366	0.0601138	0.222984	0	0	1.87854	5.28154	NR4A1;NRAS;UBB;FN1;PEBP1;DUSP6;PSMB10;IER3;EREG
204	Asparagine N-linked glycosylation Homo sapiens R-HSA-446203	7/259	0.061487	0.223749	0	0	2.0652	5.75971	PDIA3;SEC13;GLB1;ST3GAL6;NANS;AREG;CTSC
205	Integrin cell surface interactions Homo sapiens R-HSA-216083	1967-03-01	0.0615087	0.223749	0	0	3.46575	9.66452	ITGAX;SPP1;FN1
206	Regulation of RAS by GAPs Homo sapiens R-HSA-5658442	1967-03-01	0.0615087	0.223749	0	0	3.46575	9.66452	NRAS;UBB;PSMB10
207	Signaling by PTK6 Homo sapiens R-HSA-8848021	1967-03-01	0.0615087	0.223749	0	0	3.46575	9.66452	NRAS;UBB;EREG
208	COPII (Coat Protein 2) Mediated Vesicle Transport Homo sapiens R-HSA-204005	1968-03-01	0.0637337	0.230728	0	0	3.41226	9.3941	SEC13;AREG;CTSC
209	Sperm:Oocyte Membrane Binding Homo sapiens R-HSA-1300652	2023-01-05	0.0654712	0.231455	0	0	18.4021	50.1666	CD9
210	Cytochrome c-mediated apoptotic response Homo sapiens R-HSA-111461	2023-01-05	0.0654712	0.231455	0	0	18.4021	50.1666	CYCS
211	Activation of caspases through apoptosome-mediated cleavage Homo sapiens R-HSA-111459	2023-01-05	0.0654712	0.231455	0	0	18.4021	50.1666	CYCS
212	Vitamin B2 (riboflavin) metabolism Homo sapiens R-HSA-196843	2023-01-05	0.0654712	0.231455	0	0	18.4021	50.1666	ACP5
213	Activation of RAS in B cells Homo sapiens R-HSA-1169092	2023-01-05	0.0654712	0.231455	0	0	18.4021	50.1666	NRAS
214	Disease Homo sapiens R-HSA-1643685	15/725	0.0661549	0.232779	0	0	1.58209	4.29659	TGFB1;RPL31;SDC2;FURIN;PSMB10;EREG;NCOR2;NR4A1;NRAS;UBB;NUP62;CD9;RPL15;KPNA2;MYD88
215	Cellular Senescence Homo sapiens R-HSA-2559583	5/161	0.0667275	0.233344	0	0	2.37653	6.4336	RPS6KA3;MAPKAPK3;UBB;IGFBP7;MAPK14
216	trans-Golgi Network Vesicle Budding Homo sapiens R-HSA-199992	1970-03-01	0.0682937	0.233344	0	0	3.31007	8.88401	TFRC;DTNBP1;FTL
217	Clathrin derived vesicle budding Homo sapiens R-HSA-421837	1970-03-01	0.0682937	0.233344	0	0	3.31007	8.88401	TFRC;DTNBP1;FTL
218	Keratan sulfate/keratin metabolism Homo sapiens R-HSA-1638074	1932-02-01	0.0686619	0.233344	0	0	4.9191	13.1761	GLB1;ST3GAL6
219	Activation of Matrix Metalloproteinases Homo sapiens R-HSA-1592389	1932-02-01	0.0686619	0.233344	0	0	4.9191	13.1761	FURIN;MMP9
220	Gluconeogenesis Homo sapiens R-HSA-70263	1932-02-01	0.0686619	0.233344	0	0	4.9191	13.1761	GPI;GAPDH
221	TRAF6 mediated IRF7 activation Homo sapiens R-HSA-933541	1932-02-01	0.0686619	0.233344	0	0	4.9191	13.1761	IRF7;MYD88
222	NCAM signaling for neurite out-growth Homo sapiens R-HSA-375165	7/266	0.0687947	0.233344	0	0	2.00867	5.37645	NRAS;UBB;FN1;PEBP1;DUSP6;PSMB10;EREG
223	Smooth Muscle Contraction Homo sapiens R-HSA-445355	1933-02-01	0.0724629	0.242147	0	0	4.76018	12.4939	MYL6;ANXA6
224	Cargo concentration in the ER Homo sapiens R-HSA-5694530	1933-02-01	0.0724629	0.242147	0	0	4.76018	12.4939	AREG;CTSC
225	Detoxification of Reactive Oxygen Species Homo sapiens R-HSA-3299685	1933-02-01	0.0724629	0.242147	0	0	4.76018	12.4939	CYCS;SOD2
226	ISG15 antiviral mechanism Homo sapiens R-HSA-1169408	1972-03-01	0.0729979	0.242147	0	0	3.2138	8.41155	UBB;NUP62;KPNA2
227	Antiviral mechanism by IFN-stimulated genes Homo sapiens R-HSA-1169410	1972-03-01	0.0729979	0.242147	0	0	3.2138	8.41155	UBB;NUP62;KPNA2
228	TCR signaling Homo sapiens R-HSA-202403	4/118	0.0751663	0.248246	0	0	2.59742	6.72226	UBB;RIPK2;PSMB10;MALT1
229	Binding and Uptake of Ligands by Scavenger Receptors Homo sapiens R-HSA-2173782	1974-03-01	0.0778427	0.250072	0	0	3.12295	7.97309	SPARC;FTL;HSP90B1
230	Fibronectin matrix formation Homo sapiens R-HSA-1566977	2023-01-06	0.0780438	0.250072	0	0	14.7209	37.5454	FN1
231	RSK activation Homo sapiens R-HSA-444257	2023-01-06	0.0780438	0.250072	0	0	14.7209	37.5454	RPS6KA3
232	SMAD2/3 Phosphorylation Motif Mutants in Cancer Homo sapiens R-HSA-3304356	2023-01-06	0.0780438	0.250072	0	0	14.7209	37.5454	TGFB1
233	Uptake and function of diphtheria toxin Homo sapiens R-HSA-5336415	2023-01-06	0.0780438	0.250072	0	0	14.7209	37.5454	CD9
234	Sensing of DNA Double Strand Breaks Homo sapiens R-HSA-5693548	2023-01-06	0.0780438	0.250072	0	0	14.7209	37.5454	KPNA2
235	TNFR1-mediated ceramide production Homo sapiens R-HSA-5626978	2023-01-06	0.0780438	0.250072	0	0	14.7209	37.5454	NSMAF
236	Rho GTPase cycle Homo sapiens R-HSA-194840	4/122	0.0826364	0.262554	0	0	2.50886	6.25535	ABR;ARHGAP10;ARHGEF2;A2M
237	Signaling by NOTCH Homo sapiens R-HSA-157118	4/122	0.0826364	0.262554	0	0	2.50886	6.25535	NCOR2;UBB;ST3GAL6;FURIN
238	Mitotic Anaphase Homo sapiens R-HSA-68882	5/173	0.0846973	0.267971	0	0	2.20542	5.44447	SEC13;UBB;RCC2;LMNA;PSMB10
239	Senescence-Associated Secretory Phenotype (SASP) Homo sapiens R-HSA-2559582	1977-03-01	0.085366	0.268956	0	0	2.99588	7.3723	RPS6KA3;UBB;IGFBP7
240	Mitotic Metaphase and Anaphase Homo sapiens R-HSA-2555396	5/174	0.0862996	0.270765	0	0	2.19226	5.37089	SEC13;UBB;RCC2;LMNA;PSMB10
241	Biosynthesis of the N-glycan precursor (dolichol lipid-linked oligosaccharide, LLO) and transfer to a nascent protein Homo sapiens R-HSA-446193	1978-03-01	0.0879402	0.271641	0	0	2.95579	7.18581	GLB1;ST3GAL6;NANS
242	Platelet Aggregation (Plug Formation) Homo sapiens R-HSA-76009	1937-02-01	0.0883064	0.271641	0	0	4.2153	10.2303	SYK;FN1
243	Axon guidance Homo sapiens R-HSA-422475	11/515	0.089218	0.271641	0	0	1.6265	3.93072	RPS6KA3;MYL6;NRAS;UBB;SDC2;FN1;PEBP1;MMP9;DUSP6;PSMB10;EREG
244	Vitamin D (calciferol) metabolism Homo sapiens R-HSA-196791	2023-01-07	0.0904478	0.271641	0	0	12.2668	29.4769	LGMN
245	CREB phosphorylation Homo sapiens R-HSA-199920	2023-01-07	0.0904478	0.271641	0	0	12.2668	29.4769	RPS6KA3
246	Apoptotic factor-mediated response Homo sapiens R-HSA-111471	2023-01-07	0.0904478	0.271641	0	0	12.2668	29.4769	CYCS
247	Loss of Function of TGFBR1 in Cancer Homo sapiens R-HSA-3656534	2023-01-07	0.0904478	0.271641	0	0	12.2668	29.4769	TGFB1
248	TGFBR1 KD Mutants in Cancer Homo sapiens R-HSA-3656532	2023-01-07	0.0904478	0.271641	0	0	12.2668	29.4769	TGFB1
249	Loss of Function of SMAD2/3 in Cancer Homo sapiens R-HSA-3304349	2023-01-07	0.0904478	0.271641	0	0	12.2668	29.4769	TGFB1
250	SMAD2/3 MH2 Domain Mutants in Cancer Homo sapiens R-HSA-3315487	2023-01-07	0.0904478	0.271641	0	0	12.2668	29.4769	TGFB1
251	RIG-I/MDA5 mediated induction of IFN-alpha/beta pathways Homo sapiens R-HSA-168928	1979-03-01	0.090547	0.271641	0	0	2.91675	7.0057	UBB;IRF7;MYD88
252	Regulation of HSF1-mediated heat shock response Homo sapiens R-HSA-3371453	1980-03-01	0.0931857	0.278448	0	0	2.87872	6.83167	HSPA9;UBB;NUP62
253	Diseases of signal transduction Homo sapiens R-HSA-5663202	7/288	0.0950088	0.282773	0	0	1.84931	4.35288	NCOR2;NR4A1;NRAS;TGFB1;UBB;PSMB10;EREG
254	Formation of Fibrin Clot (Clotting Cascade) Homo sapiens R-HSA-140877	1939-02-01	0.0965786	0.284077	0	0	3.98704	9.31931	SERPING1;A2M
255	NS1 Mediated Effects on Host Pathways Homo sapiens R-HSA-168276	1939-02-01	0.0965786	0.284077	0	0	3.98704	9.31931	NUP62;KPNA2
256	tRNA modification in the nucleus and cytosol Homo sapiens R-HSA-6782315	1939-02-01	0.0965786	0.284077	0	0	3.98704	9.31931	TPRKB;TRMT1
257	Regulation of cytoskeletal remodeling and cell spreading by IPP complex components Homo sapiens R-HSA-446388	2023-01-08	0.102686	0.295123	0	0	10.5139	23.9304	PARVB
258	Signaling by TGF-beta Receptor Complex in Cancer Homo sapiens R-HSA-3304351	2023-01-08	0.102686	0.295123	0	0	10.5139	23.9304	TGFB1
259	Hydrolysis of LPC Homo sapiens R-HSA-1483115	2023-01-08	0.102686	0.295123	0	0	10.5139	23.9304	PLBD1
260	Nicotinamide salvaging Homo sapiens R-HSA-197264	2023-01-08	0.102686	0.295123	0	0	10.5139	23.9304	NAMPT
261	Synthesis of epoxy (EET) and dihydroxyeicosatrienoic acids (DHET) Homo sapiens R-HSA-2142670	2023-01-08	0.102686	0.295123	0	0	10.5139	23.9304	CYP1B1
262	Downregulation of ERBB4 signaling Homo sapiens R-HSA-1253288	2023-01-08	0.102686	0.295123	0	0	10.5139	23.9304	UBB
263	Elastic fibre formation Homo sapiens R-HSA-1566948	1941-02-01	0.10506	0.299661	0	0	3.7822	8.52212	TGFB1;FURIN
264	TNF signaling Homo sapiens R-HSA-75893	1941-02-01	0.10506	0.299661	0	0	3.7822	8.52212	UBB;NSMAF
265	Retinoid metabolism and transport Homo sapiens R-HSA-975634	1942-02-01	0.109375	0.30731	0	0	3.68745	8.16024	SDC2;APOC2
266	Non-integrin membrane-ECM interactions Homo sapiens R-HSA-3000171	1942-02-01	0.109375	0.30731	0	0	3.68745	8.16024	TGFB1;SDC2
267	Glucose transport Homo sapiens R-HSA-70153	1942-02-01	0.109375	0.30731	0	0	3.68745	8.16024	NUP62;HK2
268	Fatty Acyl-CoA Biosynthesis Homo sapiens R-HSA-75105	1942-02-01	0.109375	0.30731	0	0	3.68745	8.16024	ACOT9;PPT1
269	Developmental Biology Homo sapiens R-HSA-1266738	15/786	0.110748	0.310012	0	0	1.45225	3.19567	TGFB1;SDC2;FN1;PEBP1;FURIN;MAPK14;MMP9;DUSP6;PSMB10;EREG;NCOR2;RPS6KA3;MYL6;NRAS;UBB
270	Transport of gamma-carboxylated protein precursors from the endoplasmic reticulum to the Golgi apparatus Homo sapiens R-HSA-159763	2023-01-09	0.114759	0.313093	0	0	9.19916	19.9154	GAS6
271	AKT phosphorylates targets in the nucleus Homo sapiens R-HSA-198693	2023-01-09	0.114759	0.313093	0	0	9.19916	19.9154	NR4A1
272	Synthesis of (16-20)-hydroxyeicosatetraenoic acids (HETE) Homo sapiens R-HSA-2142816	2023-01-09	0.114759	0.313093	0	0	9.19916	19.9154	CYP1B1
273	Pyrimidine salvage reactions Homo sapiens R-HSA-73614	2023-01-09	0.114759	0.313093	0	0	9.19916	19.9154	UPP1
274	PTK6 Regulates RTKs and Their Effectors AKT1 and DOK1 Homo sapiens R-HSA-8849469	2023-01-09	0.114759	0.313093	0	0	9.19916	19.9154	UBB
275	EGFR Transactivation by Gastrin Homo sapiens R-HSA-2179392	2023-01-09	0.114759	0.313093	0	0	9.19916	19.9154	NRAS
276	SHC-related events triggered by IGF1R Homo sapiens R-HSA-2428933	2023-01-09	0.114759	0.313093	0	0	9.19916	19.9154	NRAS
277	Intra-Golgi traffic Homo sapiens R-HSA-6811438	1944-02-01	0.118139	0.319996	0	0	3.5115	7.50018	CYTH2;GOLIM4
278	Transcriptional activity of SMAD2/SMAD3:SMAD4 heterotrimer Homo sapiens R-HSA-2173793	1944-02-01	0.118139	0.319996	0	0	3.5115	7.50018	NCOR2;UBB
279	Class I MHC mediated antigen processing & presentation Homo sapiens R-HSA-983169	7/305	0.118579	0.320036	0	0	1.74229	3.71487	PDIA3;SEC13;UBB;UBE2R2;CTSL;LNPEP;PSMB10
280	NRAGE signals death through JNK Homo sapiens R-HSA-193648	1945-02-01	0.122586	0.323333	0	0	3.42967	7.19867	ABR;ARHGEF2
281	Signaling by Rho GTPases Homo sapiens R-HSA-194315	8/367	0.123403	0.323333	0	0	1.65398	3.46062	ABR;ARHGAP10;MYL6;SEC13;RCC2;FLNA;ARHGEF2;A2M
282	Oxidative Stress Induced Senescence Homo sapiens R-HSA-2559580	1991-03-01	0.124184	0.323333	0	0	2.51747	5.25142	MAPKAPK3;UBB;MAPK14
283	GP1b-IX-V activation signalling Homo sapiens R-HSA-430116	2023-01-10	0.126671	0.323333	0	0	8.17662	16.8942	FLNA
284	Dectin-2 family Homo sapiens R-HSA-5621480	2023-01-10	0.126671	0.323333	0	0	8.17662	16.8942	SYK
285	Gamma-carboxylation of protein precursors Homo sapiens R-HSA-159740	2023-01-10	0.126671	0.323333	0	0	8.17662	16.8942	GAS6
286	eNOS activation Homo sapiens R-HSA-203615	2023-01-10	0.126671	0.323333	0	0	8.17662	16.8942	LYPLA1
287	ATF6-alpha activates chaperone genes Homo sapiens R-HSA-381183	2023-01-10	0.126671	0.323333	0	0	8.17662	16.8942	HSP90B1
288	Activation of PPARGC1A (PGC-1alpha) by phosphorylation Homo sapiens R-HSA-2151209	2023-01-10	0.126671	0.323333	0	0	8.17662	16.8942	MAPK14
289	IRAK2 mediated activation of TAK1 complex upon TLR7/8 or 9 stimulation Homo sapiens R-HSA-975163	2023-01-10	0.126671	0.323333	0	0	8.17662	16.8942	UBB
290	IRAK2 mediated activation of TAK1 complex Homo sapiens R-HSA-937042	2023-01-10	0.126671	0.323333	0	0	8.17662	16.8942	UBB
291	Diseases of carbohydrate metabolism Homo sapiens R-HSA-5663084	2023-01-10	0.126671	0.323333	0	0	8.17662	16.8942	UBB
292	Myoclonic epilepsy of Lafora Homo sapiens R-HSA-3785653	2023-01-10	0.126671	0.323333	0	0	8.17662	16.8942	UBB
293	Glycogen storage diseases Homo sapiens R-HSA-3229121	2023-01-10	0.126671	0.323333	0	0	8.17662	16.8942	UBB
294	Signaling by FGFR3 fusions in cancer Homo sapiens R-HSA-8853334	2023-01-10	0.126671	0.323333	0	0	8.17662	16.8942	NRAS
295	Activation of the AP-1 family of transcription factors Homo sapiens R-HSA-450341	2023-01-10	0.126671	0.323333	0	0	8.17662	16.8942	MAPK14
296	MAPK6/MAPK4 signaling Homo sapiens R-HSA-5687128	1992-03-01	0.127169	0.323508	0	0	2.48906	5.13304	UBB;HSPB1;PSMB10
297	Interferon gamma signaling Homo sapiens R-HSA-877300	1993-03-01	0.130179	0.33005	0	0	2.46128	5.01816	MT2A;IRF7;IFI30
298	Defensins Homo sapiens R-HSA-1461973	1947-02-01	0.131598	0.331415	0	0	3.2769	6.64558	DEFA6;DEFA5
299	NOTCH1 Intracellular Domain Regulates Transcription Homo sapiens R-HSA-2122947	1947-02-01	0.131598	0.331415	0	0	3.2769	6.64558	NCOR2;UBB
300	TP53 Regulates Transcription of Cell Cycle Genes Homo sapiens R-HSA-6791312	1948-02-01	0.136159	0.335153	0	0	3.2055	6.39155	CNOT1;ZNF385A
301	Hexose transport Homo sapiens R-HSA-189200	1948-02-01	0.136159	0.335153	0	0	3.2055	6.39155	NUP62;HK2
302	Death Receptor Signalling Homo sapiens R-HSA-73887	1948-02-01	0.136159	0.335153	0	0	3.2055	6.39155	UBB;NSMAF
303	EPH-Ephrin signaling Homo sapiens R-HSA-2682334	1995-03-01	0.136274	0.335153	0	0	2.40753	4.79842	MYL6;SDC2;MMP9
304	Uptake and function of anthrax toxins Homo sapiens R-HSA-5210891	2023-01-11	0.138423	0.335153	0	0	7.35858	14.5512	FURIN
305	Transport of organic anions Homo sapiens R-HSA-879518	2023-01-11	0.138423	0.335153	0	0	7.35858	14.5512	SLCO3A1
306	Membrane binding and targetting of GAG proteins Homo sapiens R-HSA-174490	2023-01-11	0.138423	0.335153	0	0	7.35858	14.5512	UBB
307	Synthesis And Processing Of GAG, GAGPOL Polyproteins Homo sapiens R-HSA-174495	2023-01-11	0.138423	0.335153	0	0	7.35858	14.5512	UBB
308	Signaling by FGFR4 in disease Homo sapiens R-HSA-5655291	2023-01-11	0.138423	0.335153	0	0	7.35858	14.5512	NRAS
309	DSCAM interactions Homo sapiens R-HSA-376172	2023-01-11	0.138423	0.335153	0	0	7.35858	14.5512	MAPK14
310	MyD88 deficiency (TLR2/4) Homo sapiens R-HSA-5602498	2023-01-11	0.138423	0.335153	0	0	7.35858	14.5512	MYD88
311	IRAK4 deficiency (TLR2/4) Homo sapiens R-HSA-5603041	2023-01-11	0.138423	0.335153	0	0	7.35858	14.5512	MYD88
312	Cellular response to heat stress Homo sapiens R-HSA-3371556	1996-03-01	0.139358	0.336334	0	0	2.38152	4.69329	HSPA9;UBB;NUP62
313	FCGR activation Homo sapiens R-HSA-2029481	1949-02-01	0.140756	0.336473	0	0	3.13714	6.15109	FCGR3A;SYK
314	Mitochondrial biogenesis Homo sapiens R-HSA-1592230	1949-02-01	0.140756	0.336473	0	0	3.13714	6.15109	CYCS;MAPK14
315	Regulation of activated PAK-2p34 by proteasome mediated degradation Homo sapiens R-HSA-211733	1949-02-01	0.140756	0.336473	0	0	3.13714	6.15109	UBB;PSMB10
316	Deadenylation-dependent mRNA decay Homo sapiens R-HSA-429914	1950-02-01	0.145385	0.340314	0	0	3.07163	5.92324	CNOT1;PATL1
317	CDK-mediated phosphorylation and removal of Cdc6 Homo sapiens R-HSA-69017	1950-02-01	0.145385	0.340314	0	0	3.07163	5.92324	UBB;PSMB10
318	Ubiquitin-dependent degradation of Cyclin D1 Homo sapiens R-HSA-69229	1950-02-01	0.145385	0.340314	0	0	3.07163	5.92324	UBB;PSMB10
319	Ubiquitin-dependent degradation of Cyclin D Homo sapiens R-HSA-75815	1950-02-01	0.145385	0.340314	0	0	3.07163	5.92324	UBB;PSMB10
320	Metabolism of water-soluble vitamins and cofactors Homo sapiens R-HSA-196849	1998-03-01	0.145595	0.340314	0	0	2.33114	4.49194	NAMPT;ACP5;MTHFS
321	Defective EXT2 causes exostoses 2 Homo sapiens R-HSA-3656237	2023-01-12	0.150018	0.340314	0	0	6.68928	12.6896	SDC2
322	Defective EXT1 causes exostoses 1, TRPS2 and CHDS Homo sapiens R-HSA-3656253	2023-01-12	0.150018	0.340314	0	0	6.68928	12.6896	SDC2
323	Keratan sulfate degradation Homo sapiens R-HSA-2022857	2023-01-12	0.150018	0.340314	0	0	6.68928	12.6896	GLB1
324	ATF6-alpha activates chaperones Homo sapiens R-HSA-381033	2023-01-12	0.150018	0.340314	0	0	6.68928	12.6896	HSP90B1
325	TP53 Regulates Transcription of Caspase Activators and Caspases Homo sapiens R-HSA-6803207	2023-01-12	0.150018	0.340314	0	0	6.68928	12.6896	CASP1
326	The NLRP3 inflammasome Homo sapiens R-HSA-844456	2023-01-12	0.150018	0.340314	0	0	6.68928	12.6896	CASP1
327	Purine ribonucleoside monophosphate biosynthesis Homo sapiens R-HSA-73817	2023-01-12	0.150018	0.340314	0	0	6.68928	12.6896	IMPDH1
328	Pyrimidine catabolism Homo sapiens R-HSA-73621	2023-01-12	0.150018	0.340314	0	0	6.68928	12.6896	UPP1
329	ERKs are inactivated Homo sapiens R-HSA-202670	2023-01-12	0.150018	0.340314	0	0	6.68928	12.6896	DUSP6
330	Nuclear Envelope Breakdown Homo sapiens R-HSA-2980766	1951-02-01	0.150046	0.340314	0	0	3.00879	5.70712	NUP62;LMNA
331	Vpu mediated degradation of CD4 Homo sapiens R-HSA-180534	1951-02-01	0.150046	0.340314	0	0	3.00879	5.70712	UBB;PSMB10
332	Autodegradation of the E3 ubiquitin ligase COP1 Homo sapiens R-HSA-349425	1951-02-01	0.150046	0.340314	0	0	3.00879	5.70712	UBB;PSMB10
333	M Phase Homo sapiens R-HSA-68886	6/268	0.153889	0.346601	0	0	1.69527	3.17273	SEC13;UBB;RCC2;LMNA;NUP62;PSMB10
334	p53-Independent DNA Damage Response Homo sapiens R-HSA-69610	1952-02-01	0.154736	0.346601	0	0	2.94846	5.50194	UBB;PSMB10
335	p53-Independent G1/S DNA damage checkpoint Homo sapiens R-HSA-69613	1952-02-01	0.154736	0.346601	0	0	2.94846	5.50194	UBB;PSMB10
336	Ubiquitin Mediated Degradation of Phosphorylated Cdc25A Homo sapiens R-HSA-69601	1952-02-01	0.154736	0.346601	0	0	2.94846	5.50194	UBB;PSMB10
337	Transport of glucose and other sugars, bile salts and organic acids, metal ions and amine compounds Homo sapiens R-HSA-425366	3/101	0.155119	0.346601	0	0	2.25944	4.21061	SLC31A1;SLC39A8;SLC39A3
338	Glycerophospholipid biosynthesis Homo sapiens R-HSA-1483206	3/102	0.158336	0.349612	0	0	2.2365	4.12195	PTDSS1;LPCAT2;PLBD1
339	Arachidonic acid metabolism Homo sapiens R-HSA-2142753	1953-02-01	0.159454	0.349612	0	0	2.8905	5.30697	CYP1B1;LTA4H
340	Vif-mediated degradation of APOBEC3G Homo sapiens R-HSA-180585	1953-02-01	0.159454	0.349612	0	0	2.8905	5.30697	UBB;PSMB10
341	The activation of arylsulfatases Homo sapiens R-HSA-1663150	2023-01-13	0.161457	0.349612	0	0	6.13153	11.181	SUMF1
342	Initiation of Nuclear Envelope Reformation Homo sapiens R-HSA-2995383	2023-01-13	0.161457	0.349612	0	0	6.13153	11.181	LMNA
343	Nuclear Envelope Reassembly Homo sapiens R-HSA-2995410	2023-01-13	0.161457	0.349612	0	0	6.13153	11.181	LMNA
344	TP53 Regulates Transcription of Genes Involved in G1 Cell Cycle Arrest Homo sapiens R-HSA-6804116	2023-01-13	0.161457	0.349612	0	0	6.13153	11.181	ZNF385A
345	NF-kB is activated and signals survival Homo sapiens R-HSA-209560	2023-01-13	0.161457	0.349612	0	0	6.13153	11.181	UBB
346	ERBB2 Activates PTK6 Signaling Homo sapiens R-HSA-8847993	2023-01-13	0.161457	0.349612	0	0	6.13153	11.181	EREG
347	Downregulation of ERBB2:ERBB3 signaling Homo sapiens R-HSA-1358803	2023-01-13	0.161457	0.349612	0	0	6.13153	11.181	UBB
348	tRNA processing Homo sapiens R-HSA-72306	3/103	0.161574	0.349612	0	0	2.21402	4.03571	NUP62;TPRKB;TRMT1
349	Heparan sulfate/heparin (HS-GAG) metabolism Homo sapiens R-HSA-1638091	1954-02-01	0.164198	0.351254	0	0	2.83477	5.12153	GLB1;SDC2
350	SCF-beta-TrCP mediated degradation of Emi1 Homo sapiens R-HSA-174113	1954-02-01	0.164198	0.351254	0	0	2.83477	5.12153	UBB;PSMB10
351	Stabilization of p53 Homo sapiens R-HSA-69541	1954-02-01	0.164198	0.351254	0	0	2.83477	5.12153	UBB;PSMB10
352	Degradation of AXIN Homo sapiens R-HSA-4641257	1954-02-01	0.164198	0.351254	0	0	2.83477	5.12153	UBB;PSMB10
353	Hh mutants that don't undergo autocatalytic processing are degraded by ERAD Homo sapiens R-HSA-5362768	1955-02-01	0.168968	0.360432	0	0	2.78115	4.94501	UBB;PSMB10
354	Phospholipid metabolism Homo sapiens R-HSA-1483257	4/161	0.172123	0.361513	0	0	1.88189	3.31127	PTDSS1;MTMR14;LPCAT2;PLBD1
355	Regulation of TP53 Activity through Association with Co-factors Homo sapiens R-HSA-6804759	2023-01-14	0.172743	0.361513	0	0	5.65959	9.93797	ZNF385A
356	Nicotinate metabolism Homo sapiens R-HSA-196807	2023-01-14	0.172743	0.361513	0	0	5.65959	9.93797	NAMPT
357	Receptor-ligand binding initiates the second proteolytic cleavage of Notch receptor Homo sapiens R-HSA-156988	2023-01-14	0.172743	0.361513	0	0	5.65959	9.93797	UBB
358	TRAF3-dependent IRF activation pathway Homo sapiens R-HSA-918233	2023-01-14	0.172743	0.361513	0	0	5.65959	9.93797	IRF7
359	Degradation of DVL Homo sapiens R-HSA-4641258	1956-02-01	0.17376	0.361513	0	0	2.7295	4.77685	UBB;PSMB10
360	Role of LAT2/NTAL/LAB on calcium mobilization Homo sapiens R-HSA-2730905	4/162	0.174756	0.361513	0	0	1.86988	3.26176	NR4A1;SYK;IER3;EREG
361	Separation of Sister Chromatids Homo sapiens R-HSA-2467813	4/162	0.174756	0.361513	0	0	1.86988	3.26176	SEC13;UBB;RCC2;PSMB10
362	Constitutive Signaling by NOTCH1 HD+PEST Domain Mutants Homo sapiens R-HSA-2894862	1957-02-01	0.178574	0.361513	0	0	2.67974	4.61652	NCOR2;UBB
363	Signaling by NOTCH1 in Cancer Homo sapiens R-HSA-2644603	1957-02-01	0.178574	0.361513	0	0	2.67974	4.61652	NCOR2;UBB
364	Signaling by NOTCH1 PEST Domain Mutants in Cancer Homo sapiens R-HSA-2644602	1957-02-01	0.178574	0.361513	0	0	2.67974	4.61652	NCOR2;UBB
365	Constitutive Signaling by NOTCH1 PEST Domain Mutants Homo sapiens R-HSA-2644606	1957-02-01	0.178574	0.361513	0	0	2.67974	4.61652	NCOR2;UBB
366	Signaling by NOTCH1 HD+PEST Domain Mutants in Cancer Homo sapiens R-HSA-2894858	1957-02-01	0.178574	0.361513	0	0	2.67974	4.61652	NCOR2;UBB
367	Pre-NOTCH Expression and Processing Homo sapiens R-HSA-1912422	1957-02-01	0.178574	0.361513	0	0	2.67974	4.61652	FURIN;ST3GAL6
368	Hh mutants abrogate ligand secretion Homo sapiens R-HSA-5387390	1957-02-01	0.178574	0.361513	0	0	2.67974	4.61652	UBB;PSMB10
369	NIK-->noncanonical NF-kB signaling Homo sapiens R-HSA-5676590	1958-02-01	0.183409	0.361513	0	0	2.63175	4.46355	UBB;PSMB10
370	CDT1 association with the CDC6:ORC:origin complex Homo sapiens R-HSA-68827	1958-02-01	0.183409	0.361513	0	0	2.63175	4.46355	UBB;PSMB10
371	GRB2:SOS provides linkage to MAPK signaling for Integrins Homo sapiens R-HSA-354194	2023-01-15	0.183877	0.361513	0	0	5.25506	8.89939	FN1
372	p130Cas linkage to MAPK signaling for integrins Homo sapiens R-HSA-372708	2023-01-15	0.183877	0.361513	0	0	5.25506	8.89939	FN1
373	Depolymerisation of the Nuclear Lamina Homo sapiens R-HSA-4419969	2023-01-15	0.183877	0.361513	0	0	5.25506	8.89939	LMNA
374	Calnexin/calreticulin cycle Homo sapiens R-HSA-901042	2023-01-15	0.183877	0.361513	0	0	5.25506	8.89939	PDIA3
375	mRNA decay by 5' to 3' exoribonuclease Homo sapiens R-HSA-430039	2023-01-15	0.183877	0.361513	0	0	5.25506	8.89939	PATL1
376	Regulation of innate immune responses to cytosolic DNA Homo sapiens R-HSA-3134975	2023-01-15	0.183877	0.361513	0	0	5.25506	8.89939	UBB
377	Association of licensing factors with the pre-replicative complex Homo sapiens R-HSA-69298	2023-01-15	0.183877	0.361513	0	0	5.25506	8.89939	UBB
378	Constitutive Signaling by NOTCH1 HD Domain Mutants Homo sapiens R-HSA-2691232	2023-01-15	0.183877	0.361513	0	0	5.25506	8.89939	UBB
379	Signaling by NOTCH1 HD Domain Mutants in Cancer Homo sapiens R-HSA-2691230	2023-01-15	0.183877	0.361513	0	0	5.25506	8.89939	UBB
380	NRIF signals cell death from the nucleus Homo sapiens R-HSA-205043	2023-01-15	0.183877	0.361513	0	0	5.25506	8.89939	UBB
381	ERBB2 Regulates Cell Motility Homo sapiens R-HSA-6785631	2023-01-15	0.183877	0.361513	0	0	5.25506	8.89939	EREG
382	Signaling by EGFRvIII in Cancer Homo sapiens R-HSA-5637812	2023-01-15	0.183877	0.361513	0	0	5.25506	8.89939	NRAS
383	Constitutive Signaling by EGFRvIII Homo sapiens R-HSA-5637810	2023-01-15	0.183877	0.361513	0	0	5.25506	8.89939	NRAS
384	FCERI mediated NF-kB activation Homo sapiens R-HSA-2871837	3/111	0.188152	0.363492	0	0	2.04919	3.42317	UBB;PSMB10;MALT1
385	DNA Double Strand Break Response Homo sapiens R-HSA-5693606	1959-02-01	0.188263	0.363492	0	0	2.58545	4.31749	UBB;KPNA2
386	Degradation of GLI1 by the proteasome Homo sapiens R-HSA-5610780	1959-02-01	0.188263	0.363492	0	0	2.58545	4.31749	UBB;PSMB10
387	GLI3 is processed to GLI3R by the proteasome Homo sapiens R-HSA-5610785	1959-02-01	0.188263	0.363492	0	0	2.58545	4.31749	UBB;PSMB10
388	Degradation of GLI2 by the proteasome Homo sapiens R-HSA-5610783	1959-02-01	0.188263	0.363492	0	0	2.58545	4.31749	UBB;PSMB10
389	The role of GTSE1 in G2/M progression after G2 checkpoint Homo sapiens R-HSA-8852276	1959-02-01	0.188263	0.363492	0	0	2.58545	4.31749	UBB;PSMB10
390	SCF(Skp2)-mediated degradation of p27/p21 Homo sapiens R-HSA-187577	1959-02-01	0.188263	0.363492	0	0	2.58545	4.31749	UBB;PSMB10
391	Role of phospholipids in phagocytosis Homo sapiens R-HSA-2029485	1960-02-01	0.193134	0.365913	0	0	2.54075	4.17793	FCGR3A;SYK
392	RHO GTPases activate CIT Homo sapiens R-HSA-5625900	2023-01-16	0.194862	0.365913	0	0	4.90448	8.02109	MYL6
393	Metabolism of Angiotensinogen to Angiotensins Homo sapiens R-HSA-2022377	2023-01-16	0.194862	0.365913	0	0	4.90448	8.02109	CTSD
394	Acyl chain remodelling of PI Homo sapiens R-HSA-1482922	2023-01-16	0.194862	0.365913	0	0	4.90448	8.02109	PLBD1
395	Metabolism of folate and pterines Homo sapiens R-HSA-196757	2023-01-16	0.194862	0.365913	0	0	4.90448	8.02109	MTHFS
396	Translesion synthesis by REV1 Homo sapiens R-HSA-110312	2023-01-16	0.194862	0.365913	0	0	4.90448	8.02109	UBB
397	TRAF6 mediated induction of TAK1 complex Homo sapiens R-HSA-937072	2023-01-16	0.194862	0.365913	0	0	4.90448	8.02109	UBB
398	Spry regulation of FGF signaling Homo sapiens R-HSA-1295596	2023-01-16	0.194862	0.365913	0	0	4.90448	8.02109	UBB
399	PI3K events in ERBB2 signaling Homo sapiens R-HSA-1963642	2023-01-16	0.194862	0.365913	0	0	4.90448	8.02109	EREG
400	JNK (c-Jun kinases) phosphorylation and activation mediated by activated human TAK1 Homo sapiens R-HSA-450321	2023-01-16	0.194862	0.365913	0	0	4.90448	8.02109	RIPK2
401	MAP3K8 (TPL2)-dependent MAPK1/3 activation Homo sapiens R-HSA-5684264	2023-01-16	0.194862	0.365913	0	0	4.90448	8.02109	UBB
402	Dectin-1 mediated noncanonical NF-kB signaling Homo sapiens R-HSA-5607761	1961-02-01	0.198022	0.369784	0	0	2.49756	4.04449	UBB;PSMB10
403	Cap-dependent Translation Initiation Homo sapiens R-HSA-72737	3/114	0.198397	0.369784	0	0	1.9935	3.22446	RPL31;EIF4EBP1;RPL15
404	Eukaryotic Translation Initiation Homo sapiens R-HSA-72613	3/114	0.198397	0.369784	0	0	1.9935	3.22446	RPL31;EIF4EBP1;RPL15
405	Autodegradation of Cdh1 by Cdh1:APC/C Homo sapiens R-HSA-174084	1962-02-01	0.202924	0.373234	0	0	2.45581	3.91682	UBB;PSMB10
406	RHO GTPases Activate ROCKs Homo sapiens R-HSA-5627117	2023-01-17	0.2057	0.373234	0	0	4.59771	7.27054	MYL6
407	ABC transporters in lipid homeostasis Homo sapiens R-HSA-1369062	2023-01-17	0.2057	0.373234	0	0	4.59771	7.27054	ABCG1
408	Synthesis, secretion, and deacylation of Ghrelin Homo sapiens R-HSA-422085	2023-01-17	0.2057	0.373234	0	0	4.59771	7.27054	PLA2G7
409	Chylomicron-mediated lipid transport Homo sapiens R-HSA-174800	2023-01-17	0.2057	0.373234	0	0	4.59771	7.27054	APOC2
410	N-glycan trimming in the ER and Calnexin/Calreticulin cycle Homo sapiens R-HSA-532668	2023-01-17	0.2057	0.373234	0	0	4.59771	7.27054	PDIA3
411	KSRP (KHSRP) binds and destabilizes mRNA Homo sapiens R-HSA-450604	2023-01-17	0.2057	0.373234	0	0	4.59771	7.27054	MAPK14
412	Inflammasomes Homo sapiens R-HSA-622312	2023-01-17	0.2057	0.373234	0	0	4.59771	7.27054	CASP1
413	Translesion synthesis by POLK Homo sapiens R-HSA-5655862	2023-01-17	0.2057	0.373234	0	0	4.59771	7.27054	UBB
414	Translesion synthesis by POLI Homo sapiens R-HSA-5656121	2023-01-17	0.2057	0.373234	0	0	4.59771	7.27054	UBB
415	Platelet sensitization by LDL Homo sapiens R-HSA-432142	2023-01-17	0.2057	0.373234	0	0	4.59771	7.27054	MAPK14
416	Collagen biosynthesis and modifying enzymes Homo sapiens R-HSA-1650814	1963-02-01	0.20784	0.37441	0	0	2.41542	3.7946	PCOLCE2;PPIB
417	Circadian Clock Homo sapiens R-HSA-400253	1963-02-01	0.20784	0.37441	0	0	2.41542	3.7946	UBB;NAMPT
418	Asymmetric localization of PCP proteins Homo sapiens R-HSA-4608870	1963-02-01	0.20784	0.37441	0	0	2.41542	3.7946	UBB;PSMB10
419	Hedgehog ligand biogenesis Homo sapiens R-HSA-5358346	1964-02-01	0.212768	0.382374	0	0	2.37634	3.67751	UBB;PSMB10
420	Miscellaneous transport and binding events Homo sapiens R-HSA-5223345	2023-01-18	0.216392	0.383396	0	0	4.32704	6.62324	NIPA2
421	Regulation of signaling by CBL Homo sapiens R-HSA-912631	2023-01-18	0.216392	0.383396	0	0	4.32704	6.62324	SYK
422	TP53 Regulates Transcription of Genes Involved in G2 Cell Cycle Arrest Homo sapiens R-HSA-6804114	2023-01-18	0.216392	0.383396	0	0	4.32704	6.62324	ZNF385A
423	Oxygen-dependent proline hydroxylation of Hypoxia-inducible Factor Alpha Homo sapiens R-HSA-1234176	2023-01-18	0.216392	0.383396	0	0	4.32704	6.62324	UBB
424	SHC-mediated cascade:FGFR3 Homo sapiens R-HSA-5654704	2023-01-18	0.216392	0.383396	0	0	4.32704	6.62324	NRAS
425	Tie2 Signaling Homo sapiens R-HSA-210993	2023-01-18	0.216392	0.383396	0	0	4.32704	6.62324	NRAS
426	Triglyceride Biosynthesis Homo sapiens R-HSA-75109	1966-02-01	0.222658	0.386896	0	0	2.30185	3.45765	ACOT9;PPT1
427	APC/C:Cdc20 mediated degradation of Securin Homo sapiens R-HSA-174154	1966-02-01	0.222658	0.386896	0	0	2.30185	3.45765	UBB;PSMB10
428	Glycosaminoglycan metabolism Homo sapiens R-HSA-1630316	3/121	0.222788	0.386896	0	0	1.87457	2.81474	GLB1;SDC2;ST3GAL6
429	PI-3K cascade:FGFR1 Homo sapiens R-HSA-5654689	3/122	0.226321	0.386896	0	0	1.85872	2.76169	NR4A1;IER3;EREG
430	PI-3K cascade:FGFR3 Homo sapiens R-HSA-5654710	3/122	0.226321	0.386896	0	0	1.85872	2.76169	NR4A1;IER3;EREG
431	PI3K events in ERBB4 signaling Homo sapiens R-HSA-1250342	3/122	0.226321	0.386896	0	0	1.85872	2.76169	NR4A1;IER3;EREG
432	PIP3 activates AKT signaling Homo sapiens R-HSA-1257604	3/122	0.226321	0.386896	0	0	1.85872	2.76169	NR4A1;IER3;EREG
433	PI-3K cascade:FGFR4 Homo sapiens R-HSA-5654720	3/122	0.226321	0.386896	0	0	1.85872	2.76169	NR4A1;IER3;EREG
434	PI-3K cascade:FGFR2 Homo sapiens R-HSA-5654695	3/122	0.226321	0.386896	0	0	1.85872	2.76169	NR4A1;IER3;EREG
435	Defective B3GALT6 causes EDSP2 and SEMDJL1 Homo sapiens R-HSA-4420332	2023-01-19	0.226941	0.386896	0	0	4.08644	6.06046	SDC2
436	Defective B4GALT7 causes EDS, progeroid type Homo sapiens R-HSA-3560783	2023-01-19	0.226941	0.386896	0	0	4.08644	6.06046	SDC2
437	Defective B3GAT3 causes JDSSDHD Homo sapiens R-HSA-3560801	2023-01-19	0.226941	0.386896	0	0	4.08644	6.06046	SDC2
438	Signaling by NODAL Homo sapiens R-HSA-1181150	2023-01-19	0.226941	0.386896	0	0	4.08644	6.06046	FURIN
439	Citric acid cycle (TCA cycle) Homo sapiens R-HSA-71403	2023-01-19	0.226941	0.386896	0	0	4.08644	6.06046	SUCLG2
440	Regulation of TP53 Activity through Methylation Homo sapiens R-HSA-6804760	2023-01-19	0.226941	0.386896	0	0	4.08644	6.06046	UBB
441	Translesion Synthesis by POLH Homo sapiens R-HSA-110320	2023-01-19	0.226941	0.386896	0	0	4.08644	6.06046	UBB
442	Gastrin-CREB signalling pathway via PKC and MAPK Homo sapiens R-HSA-881907	8/432	0.227512	0.386896	0	0	1.39572	2.06644	RPS6KA3;NRAS;UBB;FN1;PEBP1;DUSP6;PSMB10;EREG
443	Assembly of the pre-replicative complex Homo sapiens R-HSA-68867	1967-02-01	0.227616	0.386896	0	0	2.26632	3.35437	UBB;PSMB10
444	Interferon alpha/beta signaling Homo sapiens R-HSA-909733	1968-02-01	0.232582	0.39356	0	0	2.23187	3.25521	IRF7;IFIT3
445	Cyclin E associated events during G1/S transition Homo sapiens R-HSA-69202	1968-02-01	0.232582	0.39356	0	0	2.23187	3.25521	UBB;PSMB10
446	GAB1 signalosome Homo sapiens R-HSA-180292	3/125	0.236984	0.396627	0	0	1.81274	2.60992	NR4A1;IER3;EREG
447	PI3K/AKT activation Homo sapiens R-HSA-198203	3/125	0.236984	0.396627	0	0	1.81274	2.60992	NR4A1;IER3;EREG
448	eNOS activation and regulation Homo sapiens R-HSA-203765	2023-01-20	0.237349	0.396627	0	0	3.87117	5.56761	LYPLA1
449	Metabolism of nitric oxide Homo sapiens R-HSA-202131	2023-01-20	0.237349	0.396627	0	0	3.87117	5.56761	LYPLA1
450	Hormone-sensitive lipase (HSL)-mediated triacylglycerol hydrolysis Homo sapiens R-HSA-163560	2023-01-20	0.237349	0.396627	0	0	3.87117	5.56761	FABP3
451	Cyclin A:Cdk2-associated events at S phase entry Homo sapiens R-HSA-69656	1969-02-01	0.237555	0.396627	0	0	2.19845	3.15995	UBB;PSMB10
452	Switching of origins to a post-replicative state Homo sapiens R-HSA-69052	1970-02-01	0.242533	0.401166	0	0	2.16601	3.0684	UBB;PSMB10
453	Orc1 removal from chromatin Homo sapiens R-HSA-68949	1970-02-01	0.242533	0.401166	0	0	2.16601	3.0684	UBB;PSMB10
454	APC/C:Cdh1 mediated degradation of Cdc20 and other APC/C:Cdh1 targeted proteins in late mitosis/early G1 Homo sapiens R-HSA-174178	1971-02-01	0.247516	0.401166	0	0	2.13451	2.98037	UBB;PSMB10
455	Cdc20:Phospho-APC/C mediated degradation of Cyclin A Homo sapiens R-HSA-174184	1971-02-01	0.247516	0.401166	0	0	2.13451	2.98037	UBB;PSMB10
456	Regulation of FZD by ubiquitination Homo sapiens R-HSA-4641263	2023-01-21	0.247617	0.401166	0	0	3.67743	5.13322	UBB
457	CD209 (DC-SIGN) signaling Homo sapiens R-HSA-5621575	2023-01-21	0.247617	0.401166	0	0	3.67743	5.13322	NRAS
458	TP53 regulates transcription of additional cell cycle genes whose exact role in the p53 pathway remain uncertain Homo sapiens R-HSA-6804115	2023-01-21	0.247617	0.401166	0	0	3.67743	5.13322	CNOT1
459	Synthesis of very long-chain fatty acyl-CoAs Homo sapiens R-HSA-75876	2023-01-21	0.247617	0.401166	0	0	3.67743	5.13322	PPT1
460	Synthesis of Leukotrienes (LT) and Eoxins (EX) Homo sapiens R-HSA-2142691	2023-01-21	0.247617	0.401166	0	0	3.67743	5.13322	LTA4H
461	NOTCH2 Activation and Transmission of Signal to the Nucleus Homo sapiens R-HSA-2979096	2023-01-21	0.247617	0.401166	0	0	3.67743	5.13322	UBB
462	SHC-mediated cascade:FGFR1 Homo sapiens R-HSA-5654688	2023-01-21	0.247617	0.401166	0	0	3.67743	5.13322	NRAS
463	RIP-mediated NFkB activation via ZBP1 Homo sapiens R-HSA-1810476	2023-01-21	0.247617	0.401166	0	0	3.67743	5.13322	MYD88
464	Late Phase of HIV Life Cycle Homo sapiens R-HSA-162599	3/128	0.247732	0.401166	0	0	1.76896	2.46843	UBB;NUP62;FURIN
465	Influenza Viral RNA Transcription and Replication Homo sapiens R-HSA-168273	3/128	0.247732	0.401166	0	0	1.76896	2.46843	RPL31;NUP62;RPL15
466	Host Interactions of HIV factors Homo sapiens R-HSA-162909	3/129	0.251331	0.405403	0	0	1.75483	2.4234	UBB;NUP62;PSMB10
467	Signaling by NOTCH1 Homo sapiens R-HSA-1980143	1972-02-01	0.252502	0.405403	0	0	2.10391	2.89568	NCOR2;UBB
468	APC:Cdc20 mediated degradation of cell cycle proteins prior to satisfation of the cell cycle checkpoint Homo sapiens R-HSA-179419	1972-02-01	0.252502	0.405403	0	0	2.10391	2.89568	UBB;PSMB10
469	Removal of licensing factors from origins Homo sapiens R-HSA-69300	1972-02-01	0.252502	0.405403	0	0	2.10391	2.89568	UBB;PSMB10
470	GPCR ligand binding Homo sapiens R-HSA-500792	8/447	0.255183	0.408157	0	0	1.34698	1.83968	CCR1;CALCB;CCL3L1;CCL20;PSAP;CCL3;ADM;CXCL16
471	mTORC1-mediated signalling Homo sapiens R-HSA-166208	2023-01-22	0.257747	0.408157	0	0	3.50213	4.74811	EIF4EBP1
472	Pink/Parkin Mediated Mitophagy Homo sapiens R-HSA-5205685	2023-01-22	0.257747	0.408157	0	0	3.50213	4.74811	UBB
473	Mitophagy Homo sapiens R-HSA-5205647	2023-01-22	0.257747	0.408157	0	0	3.50213	4.74811	UBB
474	Signaling by FGFR3 point mutants in cancer Homo sapiens R-HSA-8853338	2023-01-22	0.257747	0.408157	0	0	3.50213	4.74811	NRAS
475	Signaling by FGFR3 in disease Homo sapiens R-HSA-5655332	2023-01-22	0.257747	0.408157	0	0	3.50213	4.74811	NRAS
476	Cell-Cell communication Homo sapiens R-HSA-1500931	3/131	0.258553	0.408157	0	0	1.72724	2.33635	FLNA;PARVB;MAPK14
477	ER to Golgi Anterograde Transport Homo sapiens R-HSA-199977	3/131	0.258553	0.408157	0	0	1.72724	2.33635	SEC13;AREG;CTSC
478	APC/C:Cdc20 mediated degradation of mitotic proteins Homo sapiens R-HSA-176409	1974-02-01	0.262481	0.41349	0	0	2.04526	2.73569	UBB;PSMB10
479	G alpha (12/13) signalling events Homo sapiens R-HSA-416482	1975-02-01	0.267472	0.413982	0	0	2.01714	2.66008	ABR;ARHGEF2
480	Activation of APC/C and APC/C:Cdc20 mediated degradation of mitotic proteins Homo sapiens R-HSA-176814	1975-02-01	0.267472	0.413982	0	0	2.01714	2.66008	UBB;PSMB10
481	Regulation of DNA replication Homo sapiens R-HSA-69304	1975-02-01	0.267472	0.413982	0	0	2.01714	2.66008	UBB;PSMB10
482	Deadenylation of mRNA Homo sapiens R-HSA-429947	2023-01-23	0.267741	0.413982	0	0	3.34277	4.40489	CNOT1
483	Acyl chain remodelling of PE Homo sapiens R-HSA-1482839	2023-01-23	0.267741	0.413982	0	0	3.34277	4.40489	PLBD1
484	Gap-filling DNA repair synthesis and ligation in GG-NER Homo sapiens R-HSA-5696397	2023-01-23	0.267741	0.413982	0	0	3.34277	4.40489	UBB
485	RAF-independent MAPK1/3 activation Homo sapiens R-HSA-112409	2023-01-23	0.267741	0.413982	0	0	3.34277	4.40489	DUSP6
486	SHC-mediated cascade:FGFR4 Homo sapiens R-HSA-5654719	2023-01-23	0.267741	0.413982	0	0	3.34277	4.40489	NRAS
487	APC/C:Cdc20 mediated degradation of Cyclin B Homo sapiens R-HSA-174048	2023-01-23	0.267741	0.413982	0	0	3.34277	4.40489	UBB
488	Class A/1 (Rhodopsin-like receptors) Homo sapiens R-HSA-373076	6/323	0.269062	0.415172	0	0	1.39718	1.83423	CCR1;CCL3L1;CCL20;PSAP;CCL3;CXCL16
489	Muscle contraction Homo sapiens R-HSA-397014	4/196	0.270939	0.417213	0	0	1.53608	2.00591	MYL6;ANXA6;RANGRF;VIM
490	Influenza Life Cycle Homo sapiens R-HSA-168255	3/136	0.276722	0.420591	0	0	1.66188	2.13509	RPL31;NUP62;RPL15
491	Sema4D induced cell migration and growth-cone collapse Homo sapiens R-HSA-416572	2023-01-24	0.277601	0.420591	0	0	3.19727	4.09753	MYL6
492	Endogenous sterols Homo sapiens R-HSA-211976	2023-01-24	0.277601	0.420591	0	0	3.19727	4.09753	CYP1B1
493	Pyrimidine metabolism Homo sapiens R-HSA-73848	2023-01-24	0.277601	0.420591	0	0	3.19727	4.09753	UPP1
494	Diseases associated with the TLR signaling cascade Homo sapiens R-HSA-5602358	2023-01-24	0.277601	0.420591	0	0	3.19727	4.09753	MYD88
495	Diseases of Immune System Homo sapiens R-HSA-5260271	2023-01-24	0.277601	0.420591	0	0	3.19727	4.09753	MYD88
496	TRAF6 mediated NF-kB activation Homo sapiens R-HSA-933542	2023-01-24	0.277601	0.420591	0	0	3.19727	4.09753	MYD88
497	IKK complex recruitment mediated by RIP1 Homo sapiens R-HSA-937041	2023-01-24	0.277601	0.420591	0	0	3.19727	4.09753	UBB
498	ADP signalling through P2Y purinoceptor 1 Homo sapiens R-HSA-418592	2023-01-25	0.287329	0.429424	0	0	3.0639	3.82107	MAPK14
499	Constitutive Signaling by AKT1 E17K in Cancer Homo sapiens R-HSA-5674400	2023-01-25	0.287329	0.429424	0	0	3.0639	3.82107	NR4A1
500	Budding and maturation of HIV virion Homo sapiens R-HSA-162588	2023-01-25	0.287329	0.429424	0	0	3.0639	3.82107	UBB
501	RAF activation Homo sapiens R-HSA-5673000	2023-01-25	0.287329	0.429424	0	0	3.0639	3.82107	NRAS
502	APC-Cdc20 mediated degradation of Nek2A Homo sapiens R-HSA-179409	2023-01-25	0.287329	0.429424	0	0	3.0639	3.82107	UBB
503	Transcriptional regulation of white adipocyte differentiation Homo sapiens R-HSA-381340	1979-02-01	0.287423	0.429424	0	0	1.91196	2.38383	NCOR2;TGFB1
504	Regulation of APC/C activators between G1/S and early anaphase Homo sapiens R-HSA-176408	1979-02-01	0.287423	0.429424	0	0	1.91196	2.38383	UBB;PSMB10
505	HIV Life Cycle Homo sapiens R-HSA-162587	3/141	0.295012	0.432291	0	0	1.60126	1.95472	UBB;NUP62;FURIN
506	Fertilization Homo sapiens R-HSA-1187000	2023-01-26	0.296927	0.432291	0	0	2.94119	3.5714	CD9
507	Reproduction Homo sapiens R-HSA-1474165	2023-01-26	0.296927	0.432291	0	0	2.94119	3.5714	CD9
508	Diseases associated with glycosaminoglycan metabolism Homo sapiens R-HSA-3560782	2023-01-26	0.296927	0.432291	0	0	2.94119	3.5714	SDC2
509	A tetrasaccharide linker sequence is required for GAG synthesis Homo sapiens R-HSA-1971475	2023-01-26	0.296927	0.432291	0	0	2.94119	3.5714	SDC2
510	Recycling pathway of L1 Homo sapiens R-HSA-437239	2023-01-26	0.296927	0.432291	0	0	2.94119	3.5714	RPS6KA3
511	Insulin receptor recycling Homo sapiens R-HSA-77387	2023-01-26	0.296927	0.432291	0	0	2.94119	3.5714	ATP6V1C1
512	Attenuation phase Homo sapiens R-HSA-3371568	2023-01-26	0.296927	0.432291	0	0	2.94119	3.5714	UBB
513	Regulation of Hypoxia-inducible Factor (HIF) by oxygen Homo sapiens R-HSA-1234174	2023-01-26	0.296927	0.432291	0	0	2.94119	3.5714	UBB
514	Cellular response to hypoxia Homo sapiens R-HSA-2262749	2023-01-26	0.296927	0.432291	0	0	2.94119	3.5714	UBB
515	SHC-mediated cascade:FGFR2 Homo sapiens R-HSA-5654699	2023-01-26	0.296927	0.432291	0	0	2.94119	3.5714	NRAS
516	PTK6 Regulates RHO GTPases, RAS GTPase and MAP kinases Homo sapiens R-HSA-8849471	2023-01-26	0.296927	0.432291	0	0	2.94119	3.5714	NRAS
517	ZBP1(DAI) mediated induction of type I IFNs Homo sapiens R-HSA-1606322	2023-01-26	0.296927	0.432291	0	0	2.94119	3.5714	MYD88
518	Peptide hormone metabolism Homo sapiens R-HSA-2980736	1981-02-01	0.297379	0.432291	0	0	1.86337	2.25979	CTSD;PLA2G7
519	Degradation of beta-catenin by the destruction complex Homo sapiens R-HSA-195253	1982-02-01	0.30235	0.436986	0	0	1.83998	2.20093	UBB;PSMB10
520	DNA Replication Pre-Initiation Homo sapiens R-HSA-69002	1982-02-01	0.30235	0.436986	0	0	1.83998	2.20093	UBB;PSMB10
521	M/G1 Transition Homo sapiens R-HSA-68874	1982-02-01	0.30235	0.436986	0	0	1.83998	2.20093	UBB;PSMB10
522	Sema4D in semaphorin signaling Homo sapiens R-HSA-400685	2023-01-27	0.306395	0.439458	0	0	2.82793	3.3451	MYL6
523	Keratan sulfate biosynthesis Homo sapiens R-HSA-2022854	2023-01-27	0.306395	0.439458	0	0	2.82793	3.3451	ST3GAL6
524	CREB phosphorylation through the activation of Ras Homo sapiens R-HSA-442742	2023-01-27	0.306395	0.439458	0	0	2.82793	3.3451	RPS6KA3
525	EGFR downregulation Homo sapiens R-HSA-182971	2023-01-27	0.306395	0.439458	0	0	2.82793	3.3451	UBB
526	PI5P, PP2A and IER3 Regulate PI3K/AKT Signaling Homo sapiens R-HSA-6811558	1983-02-01	0.307314	0.439939	0	0	1.81717	2.14405	IER3;EREG
527	DNA Double-Strand Break Repair Homo sapiens R-HSA-5693532	3/145	0.3097	0.440339	0	0	1.55584	1.82367	UBB;TDP2;KPNA2
528	Class B/2 (Secretin family receptors) Homo sapiens R-HSA-373080	1984-02-01	0.312272	0.440339	0	0	1.79492	2.08907	CALCB;ADM
529	Viral mRNA Translation Homo sapiens R-HSA-192823	1984-02-01	0.312272	0.440339	0	0	1.79492	2.08907	RPL31;RPL15
530	Peptide chain elongation Homo sapiens R-HSA-156902	1984-02-01	0.312272	0.440339	0	0	1.79492	2.08907	RPL31;RPL15
531	Mitochondrial translation initiation Homo sapiens R-HSA-5368286	1984-02-01	0.312272	0.440339	0	0	1.79492	2.08907	MRPS36;MRPL54
532	Mitochondrial translation termination Homo sapiens R-HSA-5419276	1984-02-01	0.312272	0.440339	0	0	1.79492	2.08907	MRPS36;MRPL54
533	Mitochondrial translation elongation Homo sapiens R-HSA-5389840	1984-02-01	0.312272	0.440339	0	0	1.79492	2.08907	MRPS36;MRPL54
534	Metabolism of polyamines Homo sapiens R-HSA-351202	1984-02-01	0.312272	0.440339	0	0	1.79492	2.08907	SAT1;PSMB10
535	Recognition of DNA damage by PCNA-containing replication complex Homo sapiens R-HSA-110314	2023-01-28	0.315737	0.443169	0	0	2.72305	3.13926	UBB
536	Endosomal Sorting Complex Required For Transport (ESCRT) Homo sapiens R-HSA-917729	2023-01-28	0.315737	0.443169	0	0	2.72305	3.13926	UBB
537	Hedgehog 'on' state Homo sapiens R-HSA-5632684	1985-02-01	0.317222	0.443169	0	0	1.77321	2.03591	UBB;PSMB10
538	APC/C-mediated degradation of cell cycle proteins Homo sapiens R-HSA-174143	1985-02-01	0.317222	0.443169	0	0	1.77321	2.03591	UBB;PSMB10
539	Regulation of mitotic cell cycle Homo sapiens R-HSA-453276	1985-02-01	0.317222	0.443169	0	0	1.77321	2.03591	UBB;PSMB10
540	Cell junction organization Homo sapiens R-HSA-446728	1986-02-01	0.322164	0.44733	0	0	1.75201	1.98449	FLNA;PARVB
541	Unfolded Protein Response (UPR) Homo sapiens R-HSA-381119	1986-02-01	0.322164	0.44733	0	0	1.75201	1.98449	LMNA;HSP90B1
542	PI3K/AKT Signaling in Cancer Homo sapiens R-HSA-2219528	1986-02-01	0.322164	0.44733	0	0	1.75201	1.98449	NR4A1;EREG
543	Myogenesis Homo sapiens R-HSA-525793	2023-01-29	0.324953	0.44733	0	0	2.62567	2.95144	MAPK14
544	CDO in myogenesis Homo sapiens R-HSA-375170	2023-01-29	0.324953	0.44733	0	0	2.62567	2.95144	MAPK14
545	COPI-independent Golgi-to-ER retrograde traffic Homo sapiens R-HSA-6811436	2023-01-29	0.324953	0.44733	0	0	2.62567	2.95144	GALNT1
546	HSF1 activation Homo sapiens R-HSA-3371511	2023-01-29	0.324953	0.44733	0	0	2.62567	2.95144	UBB
547	Negative regulation of FGFR3 signaling Homo sapiens R-HSA-5654732	2023-01-29	0.324953	0.44733	0	0	2.62567	2.95144	UBB
548	Selenocysteine synthesis Homo sapiens R-HSA-2408557	1987-02-01	0.327097	0.447826	0	0	1.73131	1.93473	RPL31;RPL15
549	Eukaryotic Translation Termination Homo sapiens R-HSA-72764	1987-02-01	0.327097	0.447826	0	0	1.73131	1.93473	RPL31;RPL15
550	Metabolism of nucleotides Homo sapiens R-HSA-15869	1987-02-01	0.327097	0.447826	0	0	1.73131	1.93473	IMPDH1;UPP1
551	Translation Homo sapiens R-HSA-72766	3/151	0.331769	0.450321	0	0	1.4923	1.64648	RPL31;EIF4EBP1;RPL15
552	Regulation of TP53 Activity Homo sapiens R-HSA-5633007	3/151	0.331769	0.450321	0	0	1.4923	1.64648	UBB;MAPK14;ZNF385A
553	Molecules associated with elastic fibres Homo sapiens R-HSA-2129379	2023-01-30	0.334046	0.450321	0	0	2.535	2.77957	TGFB1
554	NEP/NS2 Interacts with the Cellular Export Machinery Homo sapiens R-HSA-168333	2023-01-30	0.334046	0.450321	0	0	2.535	2.77957	NUP62
555	Regulation of Glucokinase by Glucokinase Regulatory Protein Homo sapiens R-HSA-170822	2023-01-30	0.334046	0.450321	0	0	2.535	2.77957	NUP62
556	Transport of Ribonucleoproteins into the Host Nucleus Homo sapiens R-HSA-168271	2023-01-30	0.334046	0.450321	0	0	2.535	2.77957	NUP62
557	Termination of translesion DNA synthesis Homo sapiens R-HSA-5656169	2023-01-30	0.334046	0.450321	0	0	2.535	2.77957	UBB
558	Activated NOTCH1 Transmits Signal to the Nucleus Homo sapiens R-HSA-2122948	2023-01-30	0.334046	0.450321	0	0	2.535	2.77957	UBB
559	Fatty acid, triacylglycerol, and ketone body metabolism Homo sapiens R-HSA-535734	4/217	0.334302	0.450321	0	0	1.38315	1.51553	NCOR2;ACOT9;PPT1;PLIN2
560	Eukaryotic Translation Elongation Homo sapiens R-HSA-156842	1989-02-01	0.336934	0.451443	0	0	1.69133	1.83995	RPL31;RPL15
561	Nonsense Mediated Decay (NMD) independent of the Exon Junction Complex (EJC) Homo sapiens R-HSA-975956	1989-02-01	0.336934	0.451443	0	0	1.69133	1.83995	RPL31;RPL15
562	Regulation of TP53 Activity through Phosphorylation Homo sapiens R-HSA-6804756	1989-02-01	0.336934	0.451443	0	0	1.69133	1.83995	UBB;MAPK14
563	Mitochondrial translation Homo sapiens R-HSA-5368287	1990-02-01	0.341836	0.454738	0	0	1.67203	1.7948	MRPS36;MRPL54
564	Negative regulation of the PI3K/AKT network Homo sapiens R-HSA-199418	1990-02-01	0.341836	0.454738	0	0	1.67203	1.7948	IER3;EREG
565	HS-GAG biosynthesis Homo sapiens R-HSA-2022928	2023-01-31	0.343016	0.454738	0	0	2.45037	2.62184	SDC2
566	Export of Viral Ribonucleoproteins from Nucleus Homo sapiens R-HSA-168274	2023-01-31	0.343016	0.454738	0	0	2.45037	2.62184	NUP62
567	Negative regulation of FGFR4 signaling Homo sapiens R-HSA-5654733	2023-01-31	0.343016	0.454738	0	0	2.45037	2.62184	UBB
568	Regulation of TNFR1 signaling Homo sapiens R-HSA-5357905	2023-01-31	0.343016	0.454738	0	0	2.45037	2.62184	UBB
569	PCP/CE pathway Homo sapiens R-HSA-4086400	1991-02-01	0.346727	0.45885	0	0	1.65316	1.75105	UBB;PSMB10
570	HIV Infection Homo sapiens R-HSA-162906	4/222	0.349546	0.459195	0	0	1.35108	1.42015	UBB;NUP62;FURIN;PSMB10
571	Signal amplification Homo sapiens R-HSA-392518	1932-01-01	0.351866	0.459195	0	0	2.37121	2.47674	MAPK14
572	Nuclear import of Rev protein Homo sapiens R-HSA-180746	1932-01-01	0.351866	0.459195	0	0	2.37121	2.47674	NUP62
573	Vpr-mediated nuclear import of PICs Homo sapiens R-HSA-180910	1932-01-01	0.351866	0.459195	0	0	2.37121	2.47674	NUP62
574	Signaling by NOTCH2 Homo sapiens R-HSA-1980145	1932-01-01	0.351866	0.459195	0	0	2.37121	2.47674	UBB
575	Oncogene Induced Senescence Homo sapiens R-HSA-2559585	1932-01-01	0.351866	0.459195	0	0	2.37121	2.47674	UBB
576	SMAD2/SMAD3:SMAD4 heterotrimer regulates transcription Homo sapiens R-HSA-2173796	1932-01-01	0.351866	0.459195	0	0	2.37121	2.47674	UBB
577	Negative regulation of FGFR1 signaling Homo sapiens R-HSA-5654726	1932-01-01	0.351866	0.459195	0	0	2.37121	2.47674	UBB
578	Transport of the SLBP independent Mature mRNA Homo sapiens R-HSA-159227	1933-01-01	0.360598	0.468964	0	0	2.29699	2.34291	NUP62
579	Rev-mediated nuclear export of HIV RNA Homo sapiens R-HSA-165054	1933-01-01	0.360598	0.468964	0	0	2.29699	2.34291	NUP62
580	TNFR2 non-canonical NF-kB pathway Homo sapiens R-HSA-5668541	1995-02-01	0.366166	0.471214	0	0	1.58173	1.58912	UBB;PSMB10
581	EPHA-mediated growth cone collapse Homo sapiens R-HSA-3928663	1934-01-01	0.369212	0.471214	0	0	2.22727	2.21922	MYL6
582	Striated Muscle Contraction Homo sapiens R-HSA-390522	1934-01-01	0.369212	0.471214	0	0	2.22727	2.21922	VIM
583	Synthesis of PIPs at the plasma membrane Homo sapiens R-HSA-1660499	1934-01-01	0.369212	0.471214	0	0	2.22727	2.21922	MTMR14
584	ROS, RNS production in response to bacteria Homo sapiens R-HSA-1222556	1934-01-01	0.369212	0.471214	0	0	2.22727	2.21922	ATP6V1C1
585	HSF1-dependent transactivation Homo sapiens R-HSA-3371571	1934-01-01	0.369212	0.471214	0	0	2.22727	2.21922	UBB
586	Transport of the SLBP Dependant Mature mRNA Homo sapiens R-HSA-159230	1934-01-01	0.369212	0.471214	0	0	2.22727	2.21922	NUP62
587	Nuclear Pore Complex (NPC) Disassembly Homo sapiens R-HSA-3301854	1934-01-01	0.369212	0.471214	0	0	2.22727	2.21922	NUP62
588	Purine metabolism Homo sapiens R-HSA-73847	1934-01-01	0.369212	0.471214	0	0	2.22727	2.21922	IMPDH1
589	Negative regulation of FGFR2 signaling Homo sapiens R-HSA-5654727	1934-01-01	0.369212	0.471214	0	0	2.22727	2.21922	UBB
590	Negative regulators of RIG-I/MDA5 signaling Homo sapiens R-HSA-936440	1934-01-01	0.369212	0.471214	0	0	2.22727	2.21922	UBB
591	Formation of a pool of free 40S subunits Homo sapiens R-HSA-72689	1996-02-01	0.370992	0.472685	0	0	1.56483	1.55164	RPL31;RPL15
592	Transport to the Golgi and subsequent modification Homo sapiens R-HSA-948021	3/162	0.372126	0.473329	0	0	1.38828	1.37235	SEC13;AREG;CTSC
593	Regulation of actin dynamics for phagocytic cup formation Homo sapiens R-HSA-2029482	1997-02-01	0.375803	0.474026	0	0	1.54828	1.51528	FCGR3A;SYK
594	Visual phototransduction Homo sapiens R-HSA-2187338	1997-02-01	0.375803	0.474026	0	0	1.54828	1.51528	SDC2;APOC2
595	Synthesis of DNA Homo sapiens R-HSA-69239	1997-02-01	0.375803	0.474026	0	0	1.54828	1.51528	UBB;PSMB10
596	Post NMDA receptor activation events Homo sapiens R-HSA-438064	1935-01-01	0.37771	0.474026	0	0	2.16165	2.10465	RPS6KA3
597	Interactions of Rev with host cellular proteins Homo sapiens R-HSA-177243	1935-01-01	0.37771	0.474026	0	0	2.16165	2.10465	NUP62
598	Interactions of Vpr with host cellular proteins Homo sapiens R-HSA-176033	1935-01-01	0.37771	0.474026	0	0	2.16165	2.10465	NUP62
599	Regulation of TP53 Degradation Homo sapiens R-HSA-6804757	1935-01-01	0.37771	0.474026	0	0	2.16165	2.10465	UBB
600	Fanconi Anemia Pathway Homo sapiens R-HSA-6783310	1935-01-01	0.37771	0.474026	0	0	2.16165	2.10465	UBB
601	Hedgehog 'off' state Homo sapiens R-HSA-5610787	1999-02-01	0.385379	0.482044	0	0	1.5162	1.44574	UBB;PSMB10
602	Resolution of Sister Chromatid Cohesion Homo sapiens R-HSA-2500257	1999-02-01	0.385379	0.482044	0	0	1.5162	1.44574	SEC13;RCC2
603	Regulation of TP53 Expression and Degradation Homo sapiens R-HSA-6806003	1936-01-01	0.386095	0.482138	0	0	2.09979	1.99831	UBB
604	Transport of Mature mRNA Derived from an Intronless Transcript Homo sapiens R-HSA-159231	1937-01-01	0.394367	0.49003	0	0	2.04136	1.89943	NUP62
605	Steroid hormones Homo sapiens R-HSA-209943	1937-01-01	0.394367	0.49003	0	0	2.04136	1.89943	LGMN
606	Translesion synthesis by Y family DNA polymerases bypasses lesions on DNA template Homo sapiens R-HSA-110313	1937-01-01	0.394367	0.49003	0	0	2.04136	1.89943	UBB
607	Transport of vitamins, nucleosides, and related molecules Homo sapiens R-HSA-425397	1938-01-01	0.402528	0.495267	0	0	1.98608	1.80732	SLCO3A1
608	Transport of Mature mRNAs Derived from Intronless Transcripts Homo sapiens R-HSA-159234	1938-01-01	0.402528	0.495267	0	0	1.98608	1.80732	NUP62
609	DNA Damage Recognition in GG-NER Homo sapiens R-HSA-5696394	1938-01-01	0.402528	0.495267	0	0	1.98608	1.80732	UBB
610	G1 Phase Homo sapiens R-HSA-69236	1938-01-01	0.402528	0.495267	0	0	1.98608	1.80732	UBB
611	Cyclin D associated events in G1 Homo sapiens R-HSA-69231	1938-01-01	0.402528	0.495267	0	0	1.98608	1.80732	UBB
612	Signaling by FGFR1 in disease Homo sapiens R-HSA-5655302	1938-01-01	0.402528	0.495267	0	0	1.98608	1.80732	NRAS
613	Association of TriC/CCT with target proteins during biosynthesis Homo sapiens R-HSA-390471	1939-01-01	0.410579	0.501079	0	0	1.93372	1.72137	FBXL5
614	Activation of NMDA receptor upon glutamate binding and postsynaptic events Homo sapiens R-HSA-442755	1939-01-01	0.410579	0.501079	0	0	1.93372	1.72137	RPS6KA3
615	mTOR signalling Homo sapiens R-HSA-165159	1939-01-01	0.410579	0.501079	0	0	1.93372	1.72137	EIF4EBP1
616	Dual Incision in GG-NER Homo sapiens R-HSA-5696400	1939-01-01	0.410579	0.501079	0	0	1.93372	1.72137	UBB
617	Nuclear signaling by ERBB4 Homo sapiens R-HSA-1251985	1939-01-01	0.410579	0.501079	0	0	1.93372	1.72137	EREG
618	DNA Replication Homo sapiens R-HSA-69306	2/105	0.413711	0.504085	0	0	1.42744	1.25984	UBB;PSMB10
619	Nonsense-Mediated Decay (NMD) Homo sapiens R-HSA-927802	2/106	0.418371	0.505043	0	0	1.41364	1.23183	RPL31;RPL15
620	Nonsense Mediated Decay (NMD) enhanced by the Exon Junction Complex (EJC) Homo sapiens R-HSA-975957	2/106	0.418371	0.505043	0	0	1.41364	1.23183	RPL31;RPL15
621	L13a-mediated translational silencing of Ceruloplasmin expression Homo sapiens R-HSA-156827	2/106	0.418371	0.505043	0	0	1.41364	1.23183	RPL31;RPL15
622	3' -UTR-mediated translational regulation Homo sapiens R-HSA-157279	2/106	0.418371	0.505043	0	0	1.41364	1.23183	RPL31;RPL15
623	PKB-mediated events Homo sapiens R-HSA-109703	1940-01-01	0.418522	0.505043	0	0	1.88404	1.64105	EIF4EBP1
624	Transcriptional activation of mitochondrial biogenesis Homo sapiens R-HSA-2151201	1940-01-01	0.418522	0.505043	0	0	1.88404	1.64105	CYCS
625	Mitotic Prophase Homo sapiens R-HSA-68875	2/107	0.423012	0.50721	0	0	1.40011	1.20459	NUP62;LMNA
626	SRP-dependent cotranslational protein targeting to membrane Homo sapiens R-HSA-1799339	2/107	0.423012	0.50721	0	0	1.40011	1.20459	RPL31;RPL15
627	GTP hydrolysis and joining of the 60S ribosomal subunit Homo sapiens R-HSA-72706	2/107	0.423012	0.50721	0	0	1.40011	1.20459	RPL31;RPL15
628	Mitotic Prometaphase Homo sapiens R-HSA-68877	2/107	0.423012	0.50721	0	0	1.40011	1.20459	SEC13;RCC2
629	Intra-Golgi and retrograde Golgi-to-ER traffic Homo sapiens R-HSA-6811442	3/179	0.433446	0.515567	0	0	1.2531	1.04758	CYTH2;GALNT1;GOLIM4
630	EPHB-mediated forward signaling Homo sapiens R-HSA-3928662	1942-01-01	0.43409	0.515567	0	0	1.79195	1.49539	SDC2
631	Intrinsic Pathway for Apoptosis Homo sapiens R-HSA-109606	1942-01-01	0.43409	0.515567	0	0	1.79195	1.49539	CYCS
632	Viral Messenger RNA Synthesis Homo sapiens R-HSA-168325	1942-01-01	0.43409	0.515567	0	0	1.79195	1.49539	NUP62
633	BMAL1:CLOCK,NPAS2 activates circadian gene expression Homo sapiens R-HSA-1368108	1942-01-01	0.43409	0.515567	0	0	1.79195	1.49539	NAMPT
634	Deactivation of the beta-catenin transactivating complex Homo sapiens R-HSA-3769402	1942-01-01	0.43409	0.515567	0	0	1.79195	1.49539	UBB
635	Gene Expression Homo sapiens R-HSA-74160	23/1631	0.437909	0.519284	0	0	1.05375	0.870126	COX8A;GPI;COX7B;RPL31;TPRKB;HSPB1;CDC5L;TRMT1;MAPK14;ELL2;PATL1;PSMB10;NCOR2;EFTUD2;NR4A1;UBB;CNOT1;NUP62;EIF4EBP1;CASP1;CYCS;RPL15;ZNF385A
636	Selenoamino acid metabolism Homo sapiens R-HSA-2408522	2/111	0.441381	0.519708	0	0	1.34845	1.10283	RPL31;RPL15
637	Classical antibody-mediated complement activation Homo sapiens R-HSA-173623	1943-01-01	0.441717	0.519708	0	0	1.7492	1.42925	C1QC
638	TP53 Regulates Transcription of Cell Death Genes Homo sapiens R-HSA-5633008	1943-01-01	0.441717	0.519708	0	0	1.7492	1.42925	CASP1
639	Formation of Incision Complex in GG-NER Homo sapiens R-HSA-5696395	1943-01-01	0.441717	0.519708	0	0	1.7492	1.42925	UBB
640	Signaling by FGFR2 in disease Homo sapiens R-HSA-5655253	1943-01-01	0.441717	0.519708	0	0	1.7492	1.42925	NRAS
641	Cell Cycle Checkpoints Homo sapiens R-HSA-69620	3/182	0.444056	0.521645	0	0	1.23191	1.00007	UBB;ZNF385A;PSMB10
642	G1/S Transition Homo sapiens R-HSA-69206	2/112	0.445924	0.523023	0	0	1.33613	1.07906	UBB;PSMB10
643	Phase 0 - rapid depolarisation Homo sapiens R-HSA-5576892	1944-01-01	0.449242	0.524592	0	0	1.70843	1.36708	RANGRF
644	SUMOylation of DNA replication proteins Homo sapiens R-HSA-4615885	1944-01-01	0.449242	0.524592	0	0	1.70843	1.36708	NUP62
645	RHO GTPase Effectors Homo sapiens R-HSA-195258	4/255	0.449352	0.524592	0	0	1.17147	0.937112	MYL6;SEC13;RCC2;FLNA
646	RHO GTPases Activate Formins Homo sapiens R-HSA-5663220	2/114	0.454946	0.529846	0	0	1.31213	1.0334	SEC13;RCC2
647	ABC-family proteins mediated transport Homo sapiens R-HSA-382556	1945-01-01	0.456666	0.529846	0	0	1.66952	1.30857	ABCG1
648	Diseases of metabolism Homo sapiens R-HSA-5668914	1945-01-01	0.456666	0.529846	0	0	1.66952	1.30857	UBB
649	SUMOylation of RNA binding proteins Homo sapiens R-HSA-4570464	1945-01-01	0.456666	0.529846	0	0	1.66952	1.30857	NUP62
650	Regulation of lipid metabolism by Peroxisome proliferator-activated receptor alpha (PPARalpha) Homo sapiens R-HSA-400206	2/116	0.463885	0.536029	0	0	1.28898	0.990092	NCOR2;PLIN2
651	DNA Damage Bypass Homo sapiens R-HSA-73893	1946-01-01	0.463991	0.536029	0	0	1.63234	1.25346	UBB
652	Antigen processing: Ubiquitination & Proteasome degradation Homo sapiens R-HSA-983168	4/260	0.464132	0.536029	0	0	1.14829	0.881412	UBB;UBE2R2;LNPEP;PSMB10
653	Antigen activates B Cell Receptor (BCR) leading to generation of second messengers Homo sapiens R-HSA-983695	1947-01-01	0.471217	0.543378	0	0	1.59677	1.20147	SYK
654	Signaling by GPCR Homo sapiens R-HSA-372790	18/1293	0.475009	0.546914	0	0	1.03807	0.772761	CCR1;CALCB;CCL3L1;CCL20;FN1;PEBP1;ADM;DUSP6;PSMB10;EREG;CXCL16;RPS6KA3;ABR;NRAS;UBB;PSAP;CCL3;ARHGEF2
655	EPH-ephrin mediated repulsion of cells Homo sapiens R-HSA-3928665	1948-01-01	0.478346	0.549077	0	0	1.56272	1.15238	MMP9
656	Pyruvate metabolism and Citric Acid (TCA) cycle Homo sapiens R-HSA-71406	1948-01-01	0.478346	0.549077	0	0	1.56272	1.15238	SUCLG2
657	Fcgamma receptor (FCGR) dependent phagocytosis Homo sapiens R-HSA-2029480	2/120	0.4815	0.551856	0	0	1.24503	0.909932	FCGR3A;SYK
658	Processing of Capped Intron-Containing Pre-mRNA Homo sapiens R-HSA-72203	3/193	0.482255	0.551882	0	0	1.15993	0.845918	EFTUD2;NUP62;CDC5L
659	Creation of C4 and C2 activators Homo sapiens R-HSA-166786	1949-01-01	0.485379	0.552935	0	0	1.53008	1.10598	C1QC
660	Complex I biogenesis Homo sapiens R-HSA-6799198	1949-01-01	0.485379	0.552935	0	0	1.53008	1.10598	NDUFB5
661	Cross-presentation of soluble exogenous antigens (endosomes) Homo sapiens R-HSA-1236978	1949-01-01	0.485379	0.552935	0	0	1.53008	1.10598	PSMB10
662	Chondroitin sulfate/dermatan sulfate metabolism Homo sapiens R-HSA-1793185	1950-01-01	0.492317	0.557466	0	0	1.49878	1.06208	SDC2
663	Metabolism of non-coding RNA Homo sapiens R-HSA-194441	1950-01-01	0.492317	0.557466	0	0	1.49878	1.06208	NUP62
664	snRNP Assembly Homo sapiens R-HSA-191859	1950-01-01	0.492317	0.557466	0	0	1.49878	1.06208	NUP62
665	Regulation of ornithine decarboxylase (ODC) Homo sapiens R-HSA-350562	1950-01-01	0.492317	0.557466	0	0	1.49878	1.06208	PSMB10
666	S Phase Homo sapiens R-HSA-69242	2/124	0.498755	0.563523	0	0	1.20397	0.837527	UBB;PSMB10
667	Nuclear Receptor transcription pathway Homo sapiens R-HSA-383280	1951-01-01	0.499163	0.563523	0	0	1.46873	1.02051	NR4A1
668	mRNA Splicing - Minor Pathway Homo sapiens R-HSA-72165	1952-01-01	0.505916	0.569439	0	0	1.43986	0.981098	EFTUD2
669	Nonhomologous End-Joining (NHEJ) Homo sapiens R-HSA-5693571	1952-01-01	0.505916	0.569439	0	0	1.43986	0.981098	TDP2
670	GPVI-mediated activation cascade Homo sapiens R-HSA-114604	1953-01-01	0.512579	0.574363	0	0	1.4121	0.943706	SYK
671	XBP1(S) activates chaperone genes Homo sapiens R-HSA-381038	1953-01-01	0.512579	0.574363	0	0	1.4121	0.943706	LMNA
672	Formation of TC-NER Pre-Incision Complex Homo sapiens R-HSA-6781823	1953-01-01	0.512579	0.574363	0	0	1.4121	0.943706	UBB
673	Ion channel transport Homo sapiens R-HSA-983712	3/203	0.515877	0.577199	0	0	1.10137	0.728985	UBB;ATP2C1;ATP6V1C1
674	Mitochondrial protein import Homo sapiens R-HSA-1268020	1954-01-01	0.519152	0.580002	0	0	1.38538	0.9082	HSPA9
675	Ion transport by P-type ATPases Homo sapiens R-HSA-936837	1955-01-01	0.525637	0.58551	0	0	1.35966	0.874458	ATP2C1
676	IRE1alpha activates chaperones Homo sapiens R-HSA-381070	1955-01-01	0.525637	0.58551	0	0	1.35966	0.874458	LMNA
677	Generic Transcription Pathway Homo sapiens R-HSA-212436	11/812	0.533727	0.593643	0	0	1.00761	0.632647	COX8A;NCOR2;GPI;NR4A1;COX7B;UBB;CNOT1;CASP1;CYCS;MAPK14;ZNF385A
678	tRNA processing in the nucleus Homo sapiens R-HSA-6784531	1957-01-01	0.538347	0.597018	0	0	1.31097	0.81182	NUP62
679	Meiotic synapsis Homo sapiens R-HSA-1221632	1957-01-01	0.538347	0.597018	0	0	1.31097	0.81182	LMNA
680	mRNA Splicing - Major Pathway Homo sapiens R-HSA-72163	2/134	0.540255	0.598253	0	0	1.11219	0.684791	EFTUD2;CDC5L
681	Initial triggering of complement Homo sapiens R-HSA-166663	1958-01-01	0.544574	0.600386	0	0	1.2879	0.782726	C1QC
682	Activation of the mRNA upon binding of the cap-binding complex and eIFs, and subsequent binding to 43S Homo sapiens R-HSA-72662	1958-01-01	0.544574	0.600386	0	0	1.2879	0.782726	EIF4EBP1
683	Recruitment and ATM-mediated phosphorylation of repair and signaling proteins at DNA double strand breaks Homo sapiens R-HSA-5693565	1958-01-01	0.544574	0.600386	0	0	1.2879	0.782726	UBB
684	Signaling by Hedgehog Homo sapiens R-HSA-5358351	2/136	0.548266	0.602692	0	0	1.09548	0.658377	UBB;PSMB10
685	Mitotic G1-G1/S phases Homo sapiens R-HSA-453279	2/136	0.548266	0.602692	0	0	1.09548	0.658377	UBB;PSMB10
686	PI Metabolism Homo sapiens R-HSA-1483255	1960-01-01	0.556778	0.608496	0	0	1.24412	0.728543	MTMR14
687	Translocation of GLUT4 to the plasma membrane Homo sapiens R-HSA-1445148	1960-01-01	0.556778	0.608496	0	0	1.24412	0.728543	LNPEP
688	RHO GTPases activate PKNs Homo sapiens R-HSA-5625740	1960-01-01	0.556778	0.608496	0	0	1.24412	0.728543	MYL6
689	HDACs deacetylate histones Homo sapiens R-HSA-3214815	1960-01-01	0.556778	0.608496	0	0	1.24412	0.728543	NCOR2
690	Constitutive Signaling by Aberrant PI3K in Cancer Homo sapiens R-HSA-2219530	1961-01-01	0.562757	0.614139	0	0	1.22332	0.703297	EREG
691	FCERI mediated Ca+2 mobilization Homo sapiens R-HSA-2871809	1962-01-01	0.568656	0.61789	0	0	1.20321	0.679185	SYK
692	Cytochrome P450 - arranged by substrate type Homo sapiens R-HSA-211897	1962-01-01	0.568656	0.61789	0	0	1.20321	0.679185	CYP1B1
693	Gap-filling DNA repair synthesis and ligation in TC-NER Homo sapiens R-HSA-6782210	1962-01-01	0.568656	0.61789	0	0	1.20321	0.679185	UBB
694	G alpha (s) signalling events Homo sapiens R-HSA-418555	2/142	0.571709	0.61942	0	0	1.04821	0.586079	CALCB;ADM
695	Neurotransmitter Receptor Binding And Downstream Transmission In The Postsynaptic Cell Homo sapiens R-HSA-112314	2/142	0.571709	0.61942	0	0	1.04821	0.586079	RPS6KA3;NPTN
696	Dual incision in TC-NER Homo sapiens R-HSA-6782135	1963-01-01	0.574475	0.620631	0	0	1.18374	0.656144	UBB
697	Signaling by FGFR in disease Homo sapiens R-HSA-1226099	1963-01-01	0.574475	0.620631	0	0	1.18374	0.656144	NRAS
698	mRNA Splicing Homo sapiens R-HSA-72172	2/144	0.579326	0.62408	0	0	1.03334	0.56409	EFTUD2;CDC5L
699	Beta-catenin independent WNT signaling Homo sapiens R-HSA-3858494	2/144	0.579326	0.62408	0	0	1.03334	0.56409	UBB;PSMB10
700	HDR through Homologous Recombination (HRR) Homo sapiens R-HSA-5685942	1964-01-01	0.580217	0.624147	0	0	1.16489	0.634112	UBB
701	O-linked glycosylation of mucins Homo sapiens R-HSA-913709	1966-01-01	0.591469	0.634464	0	0	1.12893	0.592854	GALNT1
702	Cell Cycle, Mitotic Homo sapiens R-HSA-69278	6/462	0.591492	0.634464	0	0	0.964329	0.506376	SEC13;UBB;RCC2;LMNA;NUP62;PSMB10
703	Semaphorin interactions Homo sapiens R-HSA-373755	1967-01-01	0.596982	0.638533	0	0	1.11177	0.573528	MYL6
704	Macroautophagy Homo sapiens R-HSA-1632852	1967-01-01	0.596982	0.638533	0	0	1.11177	0.573528	MTMR14
705	G2/M Checkpoints Homo sapiens R-HSA-69481	2/150	0.601578	0.642525	0	0	0.991143	0.503697	UBB;PSMB10
706	Transport of Mature mRNA derived from an Intron-Containing Transcript Homo sapiens R-HSA-159236	1968-01-01	0.602421	0.642525	0	0	1.09512	0.555007	NUP62
707	Transcriptional regulation by small RNAs Homo sapiens R-HSA-5578749	1972-01-01	0.623454	0.664019	0	0	1.03321	0.488173	NUP62
708	G alpha (i) signalling events Homo sapiens R-HSA-418594	3/240	0.629149	0.669137	0	0	0.927667	0.429869	CCR1;CCL20;CXCL16
709	Transport of Mature Transcript to Cytoplasm Homo sapiens R-HSA-72202	1974-01-01	0.633552	0.672869	0	0	1.0048	0.458607	NUP62
710	SUMOylation of DNA damage response and repair proteins Homo sapiens R-HSA-3108214	1975-01-01	0.638499	0.677168	0	0	0.991176	0.444677	NUP62
711	Organelle biogenesis and maintenance Homo sapiens R-HSA-1852241	4/326	0.641507	0.678574	0	0	0.909832	0.403907	MRPS36;CYCS;MAPK14;MRPL54
712	Cell Cycle Homo sapiens R-HSA-1640170	7/566	0.641626	0.678574	0	0	0.916331	0.406621	SEC13;UBB;RCC2;LMNA;NUP62;ZNF385A;PSMB10
713	Transcription-Coupled Nucleotide Excision Repair (TC-NER) Homo sapiens R-HSA-6781827	1976-01-01	0.643379	0.679473	0	0	0.97791	0.431279	UBB
714	RNA polymerase II transcribes snRNA genes Homo sapiens R-HSA-6807505	1977-01-01	0.648194	0.683599	0	0	0.964994	0.418388	ELL2
715	Major pathway of rRNA processing in the nucleolus Homo sapiens R-HSA-6791226	2/166	0.65655	0.691444	0	0	0.893715	0.376036	RPL31;RPL15
716	PI3K Cascade Homo sapiens R-HSA-109704	1979-01-01	0.65763	0.691614	0	0	0.940155	0.394031	EIF4EBP1
717	Complement cascade Homo sapiens R-HSA-166658	1980-01-01	0.662253	0.69482	0	0	0.928207	0.382521	C1QC
718	Metabolism of amino acids and derivatives Homo sapiens R-HSA-71291	4/335	0.662524	0.69482	0	0	0.884683	0.364223	RPL31;RPL15;SAT1;PSMB10
719	Processing of DNA double-strand break ends Homo sapiens R-HSA-5693607	1981-01-01	0.666814	0.698346	0	0	0.916558	0.371429	UBB
720	Global Genome Nucleotide Excision Repair (GG-NER) Homo sapiens R-HSA-5696399	1982-01-01	0.671314	0.702082	0	0	0.905196	0.360738	UBB
721	G2/M Transition Homo sapiens R-HSA-69275	2/173	0.678631	0.70875	0	0	0.856824	0.332172	UBB;PSMB10
722	Meiosis Homo sapiens R-HSA-1500620	1985-01-01	0.684452	0.713136	0	0	0.872735	0.330885	LMNA
723	Mitotic G2-G2/M phases Homo sapiens R-HSA-453274	2/175	0.684724	0.713136	0	0	0.846832	0.320729	UBB;PSMB10
724	Platelet homeostasis Homo sapiens R-HSA-418346	1987-01-01	0.692919	0.71968	0	0	0.852352	0.312678	MAPK14
725	Regulation of PLK1 Activity at G2/M Transition Homo sapiens R-HSA-2565942	1987-01-01	0.692919	0.71968	0	0	0.852352	0.312678	UBB
726	Diseases of glycosylation Homo sapiens R-HSA-3781865	1988-01-01	0.697068	0.722992	0	0	0.842512	0.304039	SDC2
727	rRNA processing Homo sapiens R-HSA-72312	2/180	0.699544	0.724562	0	0	0.822834	0.29402	RPL31;RPL15
728	Phase 1 - Functionalization of compounds Homo sapiens R-HSA-211945	1992-01-01	0.71311	0.737598	0	0	0.805314	0.272293	CYP1B1
729	Chaperonin-mediated protein folding Homo sapiens R-HSA-390466	1995-01-01	0.724583	0.748438	0	0	0.779493	0.25112	FBXL5
730	L1CAM interactions Homo sapiens R-HSA-373760	1996-01-01	0.728305	0.750224	0	0	0.771249	0.244513	RPS6KA3
731	SUMO E3 ligases SUMOylate target proteins Homo sapiens R-HSA-3108232	1996-01-01	0.728305	0.750224	0	0	0.771249	0.244513	NUP62
732	DNA Repair Homo sapiens R-HSA-73894	3/285	0.740485	0.761728	0	0	0.777836	0.233701	UBB;TDP2;KPNA2
733	Stimuli-sensing channels Homo sapiens R-HSA-2672351	1/100	0.742699	0.762964	0	0	0.739937	0.220105	UBB
734	Protein folding Homo sapiens R-HSA-391251	1/101	0.746177	0.763412	0	0	0.7325	0.21447	FBXL5
735	SUMOylation Homo sapiens R-HSA-2990846	1/101	0.746177	0.763412	0	0	0.7325	0.21447	NUP62
736	Gene Silencing by RNA Homo sapiens R-HSA-211000	1/101	0.746177	0.763412	0	0	0.7325	0.21447	NUP62
737	TCF dependent signaling in response to WNT Homo sapiens R-HSA-201681	2/199	0.750675	0.766972	0	0	0.742752	0.213009	UBB;PSMB10
738	Nucleotide Excision Repair Homo sapiens R-HSA-5696398	1/108	0.769247	0.784882	0	0	0.684335	0.179531	UBB
739	O-linked glycosylation Homo sapiens R-HSA-5173105	1/110	0.775445	0.789068	0	0	0.67171	0.170828	GALNT1
740	Golgi-to-ER retrograde transport Homo sapiens R-HSA-8856688	1/110	0.775445	0.789068	0	0	0.67171	0.170828	GALNT1
741	Transmission across Chemical Synapses Homo sapiens R-HSA-112315	2/211	0.778978	0.791593	0	0	0.699676	0.17476	RPS6KA3;NPTN
742	HDR through Homologous Recombination (HR) or Single Strand Annealing (SSA) Homo sapiens R-HSA-5693567	1/112	0.781478	0.793064	0	0	0.65954	0.162621	UBB
743	PPARA activates gene expression Homo sapiens R-HSA-1989781	1/113	0.784434	0.794992	0	0	0.653618	0.158694	PLIN2
744	Homology Directed Repair Homo sapiens R-HSA-5693538	1/118	0.798625	0.808286	0	0	0.625526	0.140658	UBB
745	Cardiac conduction Homo sapiens R-HSA-5576891	1/135	0.840268	0.849291	0	0	0.545695	0.0949697	RANGRF
746	Factors involved in megakaryocyte development and platelet production Homo sapiens R-HSA-983231	1/141	0.852816	0.860818	0	0	0.522148	0.0831321	IRF7
747	Immunoregulatory interactions between a Lymphoid and a non-Lymphoid cell Homo sapiens R-HSA-198933	1/157	0.88168	0.888761	0	0	0.468212	0.0589603	FCGR3A
748	Signaling by Wnt Homo sapiens R-HSA-195721	2/295	0.909161	0.915239	0	0	0.496939	0.0473247	UBB;PSMB10
749	Neuronal System Homo sapiens R-HSA-112316	2/301	0.914966	0.919852	0	0	0.486816	0.0432628	RPS6KA3;NPTN
750	Biological oxidations Homo sapiens R-HSA-211859	1/199	0.933344	0.937077	0	0	0.368103	0.0253923	CYP1B1
751	Chromatin organization Homo sapiens R-HSA-4839726	1/226	0.953937	0.955206	0	0	0.323483	0.0152546	NCOR2
752	Chromatin modifying enzymes Homo sapiens R-HSA-3247509	1/226	0.953937	0.955206	0	0	0.323483	0.0152546	NCOR2
753	GPCR downstream signaling Homo sapiens R-HSA-388396	7/983	0.980227	0.980227	0	0	0.51341	0.0102536	CCR1;ABR;CALCB;CCL20;ADM;ARHGEF2;CXCL16

## Sheet: Table S6
	Term	Overlap	P.value	Adjusted.P.value	Old.P.value	Old.Adjusted.P.value	Odds.Ratio	Combined.Score	Genes
1	Immune System Homo sapiens R-HSA-168256	112/1547	7.01893e-17	6.91365e-14	0	0	2.68102	99.7215	CD86;NCF1;NCF2;NCF4;PEBP1;UBE2L6;IFI35;IFI30;IFIT3;HERC1;CFL1;MAP3K8;KPNA2;IER3;NUP214;IFNAR2;PDIA3;CD300A;SLC11A1;HLA-B;HLA-C;HLA-A;EREG;OSCAR;CLEC4A;MAPKAPK3;ORAI1;CSF1R;C5AR1;CSF2RA;PLD3;HSP90B1;CLEC7A;INPP5D;ATG7;ATP6V1C1;SEC31A;ATP6V0A1;ATP6V1F;LYN;STAT5A;DEFA6;DEFA5;SIGLEC10;FN1;KLHL21;MYO5A;LNPEP;ISG15;NFKB2;UBE2W;PTPRC;NFKBIE;EIF4G3;MYD88;LGMN;CD40;ITGAM;RNF14;ITGB2;TREM2;PIK3CB;TCIRG1;AR…
2	Cell surface interactions at the vascular wall Homo sapiens R-HSA-202733	22/101	6.61006e-13	3.25545e-10	0	0	8.77625	246.13	LYN;ITGAM;ITGB2;FN1;SLC3A2;MIF;PIK3CB;MERTK;TREM1;SPN;SLC7A5;NRAS;SLC7A7;SLC7A8;INPP5D;ITGAX;SIRPA;OLR1;CD48;ITGA5;CD58;SLC16A3
3	Cytokine Signaling in Immune system Homo sapiens R-HSA-1280215	51/620	5.33625e-10	1.75207e-07	0	0	2.88987	61.7025	CD40;PEBP1;UBE2L6;PIK3CB;ARRB2;IFI35;IFI30;IFIT3;NUP62;CASP1;MAP3K8;KPNA2;HAVCR2;NUP214;DUSP4;IFNAR2;SYK;RIPK2;HLA-B;HLA-C;IRAK3;HLA-A;TNFRSF1B;YWHAZ;EREG;PSMA6;HCK;IL1B;RAPGEF1;IRF7;IRF8;LTB;CSF1R;PTAFR;IFI6;CSF2RA;PSMB10;NRAS;PSMB5;INPP5D;CSK;GBP1;LYN;STAT5A;MX1;FN1;ISG15;NFKB2;TRIM38;EIF4G3;MYD88
4	Hemostasis Homo sapiens R-HSA-109582	46/552	2.58043e-09	6.3543e-07	0	0	2.91589	57.6627	ITGAM;DOCK8;ITGB2;SLC3A2;A1BG;PIK3CB;ARRB2;TREM1;CSF2RA;ABHD12;SPN;NRAS;GNA15;PLAU;INPP5D;CFL1;ITGAX;OLR1;FLNA;SIRPA;CSK;CD58;A2M;SLC16A3;LYN;SYK;APLP2;FN1;PLAUR;MIF;MERTK;MAPK14;YWHAZ;VEGFA;SOD1;FGR;SLC7A5;SLC7A7;TMX3;SLC7A8;KCNMA1;IRF7;ORAI1;CD9;CD48;ITGA5
5	Metabolism Homo sapiens R-HSA-1430728	103/1908	4.71932e-08	9.29707e-06	0	0	1.88719	31.835	RPL4;RPL31;ENO1;SAT1;NUDT3;NUBP1;IL4I1;GYG1;SLC16A3;NUP214;ACOT9;ACSL1;PGD;POR;GPD2;MT1F;PLBD1;SUCLG2;UQCRC2;ABCG1;COX19;INSIG2;MGST1;GNS;SLC5A3;PLD3;CYB5R4;PTDSS1;CHST11;INPP5D;NEU1;CHST15;LTA4H;APOE;A2M;PLTP;NADK;CS;NCEH1;PPT1;LGMN;ACADVL;ADPGK;MTMR14;LPCAT1;SLC2A3;PIK3CB;SLC2A5;HK2;HK1;GLIPR1;GM2A;SPTLC2;CA2;NUP62;ACP5;UQCRFS1;TK2;UPP1;ENOPH1;LYPLA1;SPHK1;ABCC5;DCXR;AMPD3;DCK;SUMF1;PSMA6;PKM;R…
6	ROS, RNS production in response to bacteria Homo sapiens R-HSA-1222556	1934-10-01	6.29338e-08	1.03316e-05	0	0	12.9153	214.151	ATP6V0B;NCF1;NCF2;SLC11A1;NCF4;ATP6V1B2;TCIRG1;ATP6V1C1;ATP6V1F;ATP6V0A1
7	Adaptive Immune System Homo sapiens R-HSA-1280218	53/762	7.54767e-08	1.06206e-05	0	0	2.40046	39.3663	CD86;CD40;NCF1;NCF2;RNF14;NCF4;ITGB2;TREM2;UBE2L6;PIK3CB;IFI30;TREM1;HERC1;TRIM69;MAP3K8;CTSC;IER3;PDIA3;SEC13;SYK;RIPK2;CD300A;HLA-B;HLA-C;HLA-A;YWHAZ;EREG;OSCAR;PSMA6;ORAI1;HCST;DCTN4;MALT1;PSMB10;NRAS;HLA-DMB;PSMB5;INPP5D;CSK;ATG7;LAIR1;SEC31A;LYN;SIGLEC10;KLHL21;LNPEP;LILRB3;LILRB4;UBE2W;PTPRC;RLIM;NFKBIE;LGMN
8	Innate Immune System Homo sapiens R-HSA-168249	54/807	1.97874e-07	2.43633e-05	0	0	2.30137	35.5232	CD86;ITGAM;ITGB2;PEBP1;TREM2;UBE2L6;PIK3CB;ARRB2;TREM1;CFL1;CASP1;MAP3K8;IER3;DUSP4;SYK;RIPK2;HLA-B;HLA-C;IRAK3;EREG;CLEC4A;FGR;PSMA6;HCK;MAPKAPK3;IL1B;IRF7;TLR2;C5AR1;ADCY7;CSF2RA;MALT1;PLD3;PSMB10;HSP90B1;NRAS;PSMB5;CLEC7A;CSK;POLR2H;LYN;DEFA6;DEFA5;FN1;MYO5A;MYO9B;ISG15;BAIAP2;MAPK14;NFKB2;FCGR2A;MYD88;LGMN;C1QC
9	Amino acid and oligopeptide SLC transporters Homo sapiens R-HSA-425374	1949-11-01	2.90073e-07	3.17468e-05	0	0	8.98065	135.187	SLC7A5;SLC6A6;SLC7A7;SLC7A8;SLC43A2;SLC1A3;SLC3A2;SLC16A10;SLC1A5;SLC15A3;SLC15A4
10	Amino acid transport across the plasma membrane Homo sapiens R-HSA-352230	2023-08-31	4.03514e-06	0.000397461	0	0	10.7476	133.49	SLC6A6;SLC7A5;SLC7A7;SLC43A2;SLC7A8;SLC3A2;SLC16A10;SLC1A5
11	Interferon Signaling Homo sapiens R-HSA-913531	20/196	4.50149e-06	0.000403088	0	0	3.5516	43.7241	NUP214;IFNAR2;PTAFR;MX1;HLA-B;IFI6;HLA-C;UBE2L6;ISG15;IFI35;HLA-A;IFI30;IFIT3;NUP62;IRF7;IRF8;TRIM38;KPNA2;EIF4G3;GBP1
12	SLC-mediated transmembrane transport Homo sapiens R-HSA-425407	24/268	5.16564e-06	0.000424013	0	0	3.08336	37.5353	NUP214;SLC43A2;SLC11A1;SLC1A3;SLC16A10;SLC2A3;SLC3A2;SLC1A5;SLC2A5;SLC5A3;SLC8B1;HK2;HK1;SLC6A6;SLC7A5;SLC7A7;SLC7A8;SLCO3A1;NUP62;SLC29A1;SLC15A3;SLC16A3;SLC15A4;SLC39A3
13	Transmembrane transport of small molecules Homo sapiens R-HSA-382551	40/594	6.8013e-06	0.00051533	0	0	2.28665	27.2074	TFRC;SLC43A2;SLC1A3;SLC2A3;SLC3A2;TCIRG1;SLC1A5;SLC2A5;ATP2C1;SLC5A3;ADCY7;HK2;HK1;NUP62;SLC15A3;SLC16A3;SLC15A4;ATP6V1C1;SLC39A3;ATP6V0A1;ATP6V1F;NUP214;ATP6V0B;SLC11A1;ABCC5;SLC16A10;NIPA2;SLC8B1;CLCN7;SLC6A6;SLC7A5;SLC7A7;SLC7A8;OSTM1;SLCO3A1;ATP6V1B2;SGK3;SLC29A1;ABCG1;FTL
14	Interferon alpha/beta signaling Homo sapiens R-HSA-909733	1968-11-01	8.84167e-06	0.000598587	0	0	5.98122	69.5976	IFNAR2;MX1;HLA-B;IRF7;IFI6;HLA-C;IRF8;ISG15;IFI35;HLA-A;IFIT3
15	Chemokine receptors bind chemokines Homo sapiens R-HSA-380108	1956-10-01	9.11554e-06	0.000598587	0	0	6.73077	78.1141	CCR1;CXCL10;CXCL8;CCL3L1;CCL20;CCL5;CCRL2;CCL3;CCL2;CXCL16
16	Transferrin endocytosis and recycling Homo sapiens R-HSA-917977	2023-07-29	2.64297e-05	0.00162708	0	0	9.81644	103.475	ATP6V0B;TFRC;ATP6V1B2;TCIRG1;ATP6V1C1;ATP6V1F;ATP6V0A1
17	Iron uptake and transport Homo sapiens R-HSA-917937	1943-08-01	5.30375e-05	0.00295977	0	0	7.05833	69.4858	ATP6V0B;TFRC;ATP6V1B2;TCIRG1;ATP6V1C1;ATP6V1F;ATP6V0A1;FTL
18	Antigen processing-Cross presentation Homo sapiens R-HSA-1236975	1982-11-01	5.40872e-05	0.00295977	0	0	4.79834	47.1433	PDIA3;PSMA6;PSMB5;NCF1;NCF2;NCF4;HLA-B;HLA-C;LNPEP;HLA-A;PSMB10
19	Signaling by Interleukins Homo sapiens R-HSA-449147	28/392	5.9313e-05	0.00307491	0	0	2.41203	23.4756	CSF1R;PEBP1;PIK3CB;ARRB2;CSF2RA;PSMB10;NRAS;PSMB5;INPP5D;CASP1;MAP3K8;CSK;HAVCR2;LYN;DUSP4;STAT5A;SYK;RIPK2;FN1;IRAK3;YWHAZ;NFKB2;EREG;PSMA6;HCK;IL1B;RAPGEF1;MYD88
20	Transport of inorganic cations/anions and amino acids/oligopeptides Homo sapiens R-HSA-425393	1999-12-01	6.92642e-05	0.00335541	0	0	4.2752	40.946	SLC6A6;SLC7A5;SLC7A7;SLC7A8;SLC43A2;SLC1A3;SLC16A10;SLC3A2;SLC1A5;SLC15A3;SLC15A4;SLC8B1
21	Metabolism of lipids and lipoproteins Homo sapiens R-HSA-556833	40/659	7.15367e-05	0.00335541	0	0	2.03946	19.4672	VAC14;ACADVL;INSIG2;MTMR14;LPCAT1;PIK3CB;PLD3;PTGS1;PTDSS1;GLIPR1;GM2A;SPTLC2;INPP5D;NEU1;LTA4H;APOE;A2M;PLTP;ACOT9;ACSL1;SPHK1;NFYC;DDHD1;SUMF1;FABP3;NCEH1;GLB1;SCD;APOC2;GPD2;LPCAT2;ALOX5AP;PPT1;PLBD1;PLIN2;ANGPTL4;P4HB;GLA;TNFRSF21;ABCG1
22	Antigen Presentation: Folding, assembly and peptide loading of class I MHC Homo sapiens R-HSA-983170	2023-06-25	0.000104836	0.00448971	0	0	9.72863	89.1445	PDIA3;SEC13;HLA-B;HLA-C;HLA-A;SEC31A
23	Basigin interactions Homo sapiens R-HSA-210991	2023-06-25	0.000104836	0.00448971	0	0	9.72863	89.1445	SPN;SLC7A5;SLC7A7;SLC7A8;SLC3A2;SLC16A3
24	Pyrimidine salvage reactions Homo sapiens R-HSA-73614	2023-04-09	0.000110991	0.00455524	0	0	24.5854	223.876	TK2;UPP1;DCK;TYMP
25	Insulin receptor recycling Homo sapiens R-HSA-77387	2023-06-26	0.000132657	0.00522668	0	0	9.24172	82.5077	ATP6V0B;ATP6V1B2;TCIRG1;ATP6V1C1;ATP6V1F;ATP6V0A1
26	Toll-Like Receptors Cascades Homo sapiens R-HSA-168898	14/140	0.000148201	0.00561452	0	0	3.44803	30.4011	DUSP4;ITGAM;RIPK2;ITGB2;IRAK3;MAPK14;HSP90B1;NFKB2;MAPKAPK3;IRF7;MAP3K8;MYD88;LGMN;TLR2
27	Platelet activation, signaling and aggregation Homo sapiens R-HSA-76002	20/253	0.00017503	0.00638535	0	0	2.67478	23.1384	LYN;SYK;APLP2;FN1;A1BG;PIK3CB;ARRB2;MAPK14;CSF2RA;YWHAZ;VEGFA;SOD1;ABHD12;GNA15;TMX3;CFL1;FLNA;CD9;CSK;A2M
28	Regulation of signaling by CBL Homo sapiens R-HSA-912631	2023-05-18	0.000191517	0.00673731	0	0	11.8338	101.304	LYN;HCK;SYK;RAPGEF1;PIK3CB
29	HDL-mediated lipid transport Homo sapiens R-HSA-194223	2023-05-19	0.00025317	0.00859905	0	0	10.988	90.9963	APOC2;APOE;A2M;PLTP;ABCG1
30	Signaling by VEGF Homo sapiens R-HSA-194138	23/328	0.00034407	0.011297	0	0	2.35252	18.7605	DUSP4;NRP2;NCF1;NCF2;SPHK1;NCF4;PXN;FN1;PEBP1;HSPB1;PIK3CB;ARRB2;MAPK14;BAIAP2;CSF2RA;PSMB10;EREG;VEGFA;PSMA6;NRAS;PSMB5;MAPKAPK3;CSK
31	Endosomal/Vacuolar pathway Homo sapiens R-HSA-1236977	2023-04-12	0.000404089	0.0125435	0	0	15.3635	120.048	HLA-B;HLA-C;LNPEP;HLA-A
32	Signaling by Insulin receptor Homo sapiens R-HSA-74752	22/311	0.000407505	0.0125435	0	0	2.37292	18.5217	DUSP4;ATP6V0B;CAB39;FN1;PEBP1;PIK3CB;TCIRG1;ARRB2;CSF2RA;PSMB10;EREG;PSMA6;NRAS;PSMB5;RRAGD;EIF4EBP1;ATP6V1B2;CSK;LAMTOR4;ATP6V1C1;ATP6V0A1;ATP6V1F
33	Glycolysis Homo sapiens R-HSA-70171	1932-06-01	0.000444219	0.0132593	0	0	7.10681	54.8588	PKM;ENO1;GAPDH;HK2;PFKP;HK1
34	Immunoregulatory interactions between a Lymphoid and a non-Lymphoid cell Homo sapiens R-HSA-198933	14/157	0.000486366	0.0140903	0	0	3.03544	23.156	CD40;CD300A;SIGLEC10;ITGB2;HLA-B;HLA-C;TREM2;HLA-A;LILRB3;TREM1;LILRB4;OSCAR;HCST;LAIR1
35	Toll Like Receptor 4 (TLR4) Cascade Homo sapiens R-HSA-166016	12/122	0.00050315	0.0141601	0	0	3.37726	25.649	DUSP4;ITGAM;MAPKAPK3;RIPK2;ITGB2;IRF7;MAP3K8;IRAK3;MAPK14;MYD88;NFKB2;TLR2
36	p38MAPK events Homo sapiens R-HSA-171007	2023-04-13	0.000569098	0.0153753	0	0	13.6557	102.028	NRAS;MAPKAPK3;MAPK14;RALGDS
37	Signalling by NGF Homo sapiens R-HSA-166520	28/450	0.000577549	0.0153753	0	0	2.07417	15.4665	CD86;PEBP1;FURIN;PIK3CB;ARRB2;ADCY7;CSF2RA;PSMB10;ARHGAP4;ABR;NRAS;PSMB5;BCL2L11;ARHGDIA;CSK;RALGDS;IER3;DUSP4;RIPK2;FN1;MAPK14;EREG;PSMA6;RIT1;MAPKAPK3;RAPGEF1;ARHGEF2;MYD88
38	VEGFA-VEGFR2 Pathway Homo sapiens R-HSA-4420097	22/320	0.000598883	0.0153853	0	0	2.30017	17.0683	DUSP4;NCF1;NCF2;SPHK1;NCF4;PXN;FN1;PEBP1;HSPB1;PIK3CB;ARRB2;MAPK14;BAIAP2;CSF2RA;PSMB10;EREG;VEGFA;PSMA6;NRAS;PSMB5;MAPKAPK3;CSK
39	Signal Transduction Homo sapiens R-HSA-162582	106/2465	0.000617095	0.0153853	0	0	1.44734	10.6966	CD86;CCNT2;NCF1;CCNT1;NCF2;NCF4;PEBP1;CXCL16;ABHD12;ARHGDIA;CCRL2;PDE8A;IER3;USP4;EREG;MYL6;ZFYVE16;MAPKAPK3;RRAGD;NSMAF;CALCB;CCL3L1;PXN;C5AR1;FPR3;CSF2RA;ABR;RHOT1;BCL2L11;EIF4EBP1;APOE;A2M;RALGDS;ATP6V1C1;ATP6V0A1;ATP6V1F;LYN;CCR1;STAT5A;OPN3;RCC2;FN1;MOB1B;CXCL10;ARHGAP30;MYD88;NRP2;CXCL8;LRRK2;TRADD;HSPB1;ADM;PIK3CB;TCIRG1;ARRB2;ARHGAP4;PDE4A;DUSP4;ATP6V0B;SEC13;SYK;RIPK2;SPHK1;RHOF;ARAP1;YW…
40	Lipoprotein metabolism Homo sapiens R-HSA-174824	1934-06-01	0.000624783	0.0153853	0	0	6.5985	48.6844	APOC2;APOE;P4HB;A2M;PLTP;ABCG1
41	Interleukin-3, 5 and GM-CSF signaling Homo sapiens R-HSA-512988	19/261	0.000699915	0.0166709	0	0	2.44142	17.7358	STAT5A;LYN;DUSP4;SYK;FN1;PEBP1;PIK3CB;ARRB2;CSF2RA;YWHAZ;PSMB10;EREG;HCK;PSMA6;NRAS;PSMB5;INPP5D;RAPGEF1;CSK
42	Metabolism of carbohydrates Homo sapiens R-HSA-71387	20/282	0.000710841	0.0166709	0	0	2.37512	17.2174	NUP214;ADPGK;ABCC5;DCXR;SLC2A3;ENO1;PGD;SLC2A5;SLC5A3;GNS;HK2;HK1;PKM;CHST11;GLB1;NUP62;CHST15;GYG1;GAPDH;PFKP
43	Hexose transport Homo sapiens R-HSA-189200	1948-07-01	0.000740278	0.0169575	0	0	5.26219	37.9324	NUP214;NUP62;SLC2A3;SLC2A5;SLC5A3;HK2;HK1
44	Class I MHC mediated antigen processing & presentation Homo sapiens R-HSA-983169	21/305	0.000775143	0.0173526	0	0	2.30178	16.4864	PDIA3;SEC13;NCF1;NCF2;RNF14;NCF4;HLA-B;KLHL21;HLA-C;UBE2L6;LNPEP;HLA-A;PSMB10;PSMA6;UBE2W;PSMB5;HERC1;RLIM;TRIM69;ATG7;SEC31A
45	Interleukin-1 processing Homo sapiens R-HSA-448706	2023-03-07	0.00100864	0.022078	0	0	23.0135	158.773	IL1B;CASP1;NFKB2
46	Fcgamma receptor (FCGR) dependent phagocytosis Homo sapiens R-HSA-2029480	11/120	0.0015208	0.0325649	0	0	3.11937	20.2401	LYN;FGR;HCK;FCGR2A;SYK;CFL1;MYO5A;MYO9B;PIK3CB;BAIAP2;PLD3
47	Cross-presentation of particulate exogenous antigens (phagosomes) Homo sapiens R-HSA-1236973	2023-03-08	0.00157588	0.0330264	0	0	18.4098	118.798	NCF1;NCF2;NCF4
48	Metabolism of nucleotides Homo sapiens R-HSA-15869	1987-09-01	0.00173569	0.0356178	0	0	3.56086	22.6341	DTYMK;RRM2B;IMPDH1;TK2;GLRX;UPP1;AMPD3;DCK;TYMP
49	Lipid digestion, mobilization, and transport Homo sapiens R-HSA-73923	1971-08-01	0.00179019	0.0358254	0	0	3.91561	24.768	FABP3;NCEH1;APOC2;APOE;P4HB;A2M;PLTP;ABCG1
50	Platelet degranulation Homo sapiens R-HSA-114608	10/105	0.00184588	0.0358254	0	0	3.25084	20.4634	TMX3;APLP2;CFL1;FN1;FLNA;CD9;A1BG;A2M;VEGFA;SOD1
51	C-type lectin receptors (CLRs) Homo sapiens R-HSA-5621481	11/123	0.00185492	0.0358254	0	0	3.03534	19.092	CLEC4A;LYN;PSMA6;NRAS;PSMB5;SYK;CLEC7A;IL1B;PSMB10;MALT1;NFKB2
52	MyD88:Mal cascade initiated on plasma membrane Homo sapiens R-HSA-166058	1992-09-01	0.00255794	0.0450387	0	0	3.34548	19.9677	DUSP4;MAPKAPK3;RIPK2;MAP3K8;IRAK3;MAPK14;MYD88;TLR2;NFKB2
53	Toll Like Receptor TLR1:TLR2 Cascade Homo sapiens R-HSA-168179	1992-09-01	0.00255794	0.0450387	0	0	3.34548	19.9677	DUSP4;MAPKAPK3;RIPK2;MAP3K8;IRAK3;MAPK14;MYD88;TLR2;NFKB2
54	Toll Like Receptor TLR6:TLR2 Cascade Homo sapiens R-HSA-168188	1992-09-01	0.00255794	0.0450387	0	0	3.34548	19.9677	DUSP4;MAPKAPK3;RIPK2;MAP3K8;IRAK3;MAPK14;MYD88;TLR2;NFKB2
55	Toll Like Receptor 2 (TLR2) Cascade Homo sapiens R-HSA-181438	1992-09-01	0.00255794	0.0450387	0	0	3.34548	19.9677	DUSP4;MAPKAPK3;RIPK2;MAP3K8;IRAK3;MAPK14;MYD88;TLR2;NFKB2
56	Response to elevated platelet cytosolic Ca2+ Homo sapiens R-HSA-76005	10/110	0.00260793	0.0450387	0	0	3.0875	18.3681	TMX3;APLP2;CFL1;FN1;FLNA;CD9;A1BG;A2M;VEGFA;SOD1
57	Other semaphorin interactions Homo sapiens R-HSA-416700	2023-04-19	0.00265202	0.0450387	0	0	8.1909	48.592	SEMA4A;PTPRC;TREM2;PLXNC1
58	Scavenging by Class A Receptors Homo sapiens R-HSA-3000480	2023-04-19	0.00265202	0.0450387	0	0	8.1909	48.592	MSR1;APOE;HSP90B1;FTL
59	Interferon gamma signaling Homo sapiens R-HSA-877300	1993-09-01	0.00275437	0.0459839	0	0	3.30549	19.4844	PTAFR;HLA-B;IRF7;HLA-C;IRF8;HLA-A;TRIM38;IFI30;GBP1
60	Activated TLR4 signalling Homo sapiens R-HSA-166054	10/112	0.00297557	0.048849	0	0	3.02665	17.607	DUSP4;MAPKAPK3;RIPK2;IRF7;MAP3K8;IRAK3;MAPK14;MYD88;NFKB2;TLR2
61	ER to Golgi Anterograde Transport Homo sapiens R-HSA-199977	11/131	0.00304627	0.0491898	0	0	2.83181	16.407	PPP6C;SEC13;GOSR2;DCTN4;KDELR2;AREG;CTSC;COPZ1;SEC31A;SEC22C;ARCN1
62	Dectin-2 family Homo sapiens R-HSA-5621480	2023-03-10	0.00322032	0.0511616	0	0	13.1485	75.4498	LYN;CLEC4A;SYK
63	Cellular responses to stress Homo sapiens R-HSA-2262752	22/367	0.00339083	0.0530153	0	0	1.98192	11.2705	NUP214;HSPA9;GABARAPL2;PHC2;ANAPC15;CXCL8;MTMR14;RPA2;MAPK14;RNF2;VEGFA;SOD1;MAPKAPK3;PRDX1;RRAGD;NUP62;IGFBP7;NBN;P4HB;LAMTOR4;ATG7;TNFRSF21
64	Glucose metabolism Homo sapiens R-HSA-70326	1979-08-01	0.00352257	0.0542145	0	0	3.47298	19.6173	PKM;ADPGK;ENO1;GYG1;GAPDH;HK2;PFKP;HK1
65	Membrane Trafficking Homo sapiens R-HSA-199991	24/420	0.00416525	0.0631196	0	0	1.88475	10.3303	SEC13;TFRC;GOSR2;DCTN4;GOLIM4;DTNBP1;MYO5A;LNPEP;AP3B1;GNS;AREG;YWHAZ;COPZ1;ARCN1;PPP6C;VAMP7;CYTH4;STX6;KDELR2;DNASE2;CTSC;FTL;SEC22C;SEC31A
66	Vesicle-mediated transport Homo sapiens R-HSA-5653656	27/492	0.0042575	0.06354	0	0	1.80804	9.8702	TFRC;GOSR2;DCTN4;GOLIM4;GNS;AREG;HSP90B1;PPP6C;CYTH4;STX6;APOE;CTSC;SEC31A;MSR1;SEC13;DTNBP1;MYO5A;LNPEP;AP3B1;YWHAZ;COPZ1;ARCN1;VAMP7;KDELR2;DNASE2;FTL;SEC22C
67	ER-Phagosome pathway Homo sapiens R-HSA-1236974	1965-07-01	0.00440937	0.0648243	0	0	3.71655	20.1586	PDIA3;PSMA6;PSMB5;HLA-B;HLA-C;HLA-A;PSMB10
68	Rho GTPase cycle Homo sapiens R-HSA-194840	10/122	0.00547835	0.0774561	0	0	2.75498	14.345	ABR;RHOT1;ARHGAP30;ARHGDIA;MYO9B;RHOF;ARAP1;ARHGEF2;A2M;ARHGAP4
69	MyD88 dependent cascade initiated on endosome Homo sapiens R-HSA-975155	1985-08-01	0.00551211	0.0774561	0	0	3.20136	16.6497	DUSP4;MAPKAPK3;RIPK2;IRF7;MAP3K8;MAPK14;MYD88;NFKB2
70	Toll Like Receptor 7/8 (TLR7/8) Cascade Homo sapiens R-HSA-168181	1985-08-01	0.00551211	0.0774561	0	0	3.20136	16.6497	DUSP4;MAPKAPK3;RIPK2;IRF7;MAP3K8;MAPK14;MYD88;NFKB2
71	Transport to the Golgi and subsequent modification Homo sapiens R-HSA-948021	12/162	0.00558358	0.0774561	0	0	2.47151	12.822	PPP6C;SEC13;GOSR2;DCTN4;MGAT4A;KDELR2;AREG;CTSC;COPZ1;SEC31A;SEC22C;ARCN1
72	COPII (Coat Protein 2) Mediated Vesicle Transport Homo sapiens R-HSA-204005	1968-07-01	0.00566176	0.0774561	0	0	3.53322	18.2809	PPP6C;SEC13;GOSR2;AREG;CTSC;SEC22C;SEC31A
73	Pyrimidine metabolism Homo sapiens R-HSA-73848	2023-04-24	0.00641458	0.085876	0	0	6.14159	31.01	TK2;UPP1;DCK;TYMP
74	trans-Golgi Network Vesicle Budding Homo sapiens R-HSA-199992	1970-07-01	0.00663317	0.085876	0	0	3.4207	17.1571	VAMP7;TFRC;DTNBP1;AP3B1;DNASE2;GNS;FTL
75	Clathrin derived vesicle budding Homo sapiens R-HSA-421837	1970-07-01	0.00663317	0.085876	0	0	3.4207	17.1571	VAMP7;TFRC;DTNBP1;AP3B1;DNASE2;GNS;FTL
76	MAP2K and MAPK activation Homo sapiens R-HSA-5674135	1938-05-01	0.006658	0.085876	0	0	4.65698	23.3405	NRAS;FN1;PEBP1;CSK;ARRB2
77	Toll Like Receptor 9 (TLR9) Cascade Homo sapiens R-HSA-168138	1988-08-01	0.006782	0.085876	0	0	3.08083	15.3841	DUSP4;MAPKAPK3;RIPK2;IRF7;MAP3K8;MAPK14;MYD88;NFKB2
78	Interleukin-2 signaling Homo sapiens R-HSA-451927	16/252	0.00680033	0.085876	0	0	2.09862	10.4738	STAT5A;DUSP4;SYK;FN1;PEBP1;PIK3CB;ARRB2;CSF2RA;PSMB10;EREG;PSMA6;NRAS;PSMB5;INPP5D;CSK;HAVCR2
79	Signaling by Rho GTPases Homo sapiens R-HSA-194315	21/367	0.00696761	0.0858835	0	0	1.88319	9.35281	SEC13;NCF1;NCF2;RCC2;NCF4;MYO9B;RHOF;ARAP1;BAIAP2;YWHAZ;ARHGAP4;ABR;MYL6;FMNL1;RHOT1;ARHGAP30;FMNL2;ARHGDIA;FLNA;ARHGEF2;A2M
80	Signalling to ERKs Homo sapiens R-HSA-187687	16/253	0.00705374	0.0858835	0	0	2.08966	10.3526	DUSP4;FN1;PEBP1;ARRB2;MAPK14;CSF2RA;PSMB10;EREG;PSMA6;NRAS;RIT1;PSMB5;MAPKAPK3;RAPGEF1;CSK;RALGDS
81	DEx/H-box helicases activate type I IFN and inflammatory cytokines production Homo sapiens R-HSA-3134963	2023-03-13	0.00714969	0.0858835	0	0	9.20254	45.4668	IRF7;MYD88;NFKB2
82	RHO GTPases Activate NADPH Oxidases Homo sapiens R-HSA-5668599	2023-03-13	0.00714969	0.0858835	0	0	9.20254	45.4668	NCF1;NCF2;NCF4
83	ISG15 antiviral mechanism Homo sapiens R-HSA-1169408	1972-07-01	0.00772327	0.089499	0	0	3.3151	16.1231	NUP214;NUP62;MX1;UBE2L6;ISG15;KPNA2;EIF4G3
84	Antiviral mechanism by IFN-stimulated genes Homo sapiens R-HSA-1169410	1972-07-01	0.00772327	0.089499	0	0	3.3151	16.1231	NUP214;NUP62;MX1;UBE2L6;ISG15;KPNA2;EIF4G3
85	TRAF6 Mediated Induction of proinflammatory cytokines Homo sapiens R-HSA-168180	1972-07-01	0.00772327	0.089499	0	0	3.3151	16.1231	DUSP4;MAPKAPK3;RIPK2;MAP3K8;MAPK14;MYD88;NFKB2
86	Asparagine N-linked glycosylation Homo sapiens R-HSA-446203	16/259	0.00873812	0.100082	0	0	2.03742	9.65751	PDIA3;SEC13;GOSR2;DCTN4;NPL;AREG;COPZ1;ARCN1;PPP6C;GLB1;MGAT4A;NEU1;KDELR2;CTSC;SEC31A;SEC22C
87	Sphingolipid metabolism Homo sapiens R-HSA-428157	1974-07-01	0.0089402	0.10122	0	0	3.21581	15.1696	SPTLC2;GM2A;GLB1;SPHK1;NEU1;GLA;SUMF1
88	Glycosphingolipid metabolism Homo sapiens R-HSA-1660662	1941-05-01	0.00919914	0.102968	0	0	4.26824	20.0123	GM2A;GLB1;NEU1;GLA;SUMF1
89	Glucose transport Homo sapiens R-HSA-70153	1942-05-01	0.0101765	0.112627	0	0	4.15267	19.0511	NUP214;NUP62;SLC2A3;HK2;HK1
90	Metabolism of proteins Homo sapiens R-HSA-392499	48/1074	0.0105132	0.115062	0	0	1.46418	6.66953	RPL4;COX19;ACADVL;CXCL8;RPL31;DCTN4;GOSR2;FURIN;UBE2L6;NPL;PLA2G7;AREG;CSF2RA;RNF2;HSP90B1;GGA2;CST3;PPP6C;TUBB6;RPS15A;NEU1;NUP62;EIF4EBP1;CCL2;CTSC;SEC31A;NUP214;PDIA3;HSPA9;PHC2;SEC13;GSN;SPHK1;NFYC;PLAUR;MYO5A;MITF;LYZ;SRP9;COPZ1;PIAS2;SUMF1;ARCN1;CS;GLB1;MGAT4A;KDELR2;SEC22C
91	DAP12 interactions Homo sapiens R-HSA-2172127	20/359	0.0109614	0.118648	0	0	1.82824	8.25152	DUSP4;CD86;SYK;HLA-B;FN1;HLA-C;PEBP1;TREM2;PIK3CB;ARRB2;ADCY7;CSF2RA;TREM1;PSMB10;EREG;PSMA6;NRAS;PSMB5;CSK;IER3
92	MyD88-independent TLR3/TLR4 cascade Homo sapiens R-HSA-166166	1997-08-01	0.0119292	0.125002	0	0	2.76799	12.2588	DUSP4;MAPKAPK3;RIPK2;IRF7;MAP3K8;MAPK14;MYD88;NFKB2
93	Toll Like Receptor 3 (TLR3) Cascade Homo sapiens R-HSA-168164	1997-08-01	0.0119292	0.125002	0	0	2.76799	12.2588	DUSP4;MAPKAPK3;RIPK2;IRF7;MAP3K8;MAPK14;MYD88;NFKB2
94	TRIF-mediated TLR3/TLR4 signaling Homo sapiens R-HSA-937061	1997-08-01	0.0119292	0.125002	0	0	2.76799	12.2588	DUSP4;MAPKAPK3;RIPK2;IRF7;MAP3K8;MAPK14;MYD88;NFKB2
95	Interleukin-1 signaling Homo sapiens R-HSA-446652	1944-05-01	0.0123397	0.127943	0	0	3.9393	17.313	RIPK2;IL1B;MAP3K8;IRAK3;MYD88
96	TCR signaling Homo sapiens R-HSA-202403	9/118	0.0128269	0.131609	0	0	2.54404	11.0824	PSMA6;PTPRC;PSMB5;RIPK2;INPP5D;CSK;PIK3CB;PSMB10;MALT1
97	Cell-extracellular matrix interactions Homo sapiens R-HSA-446353	2023-03-16	0.0130457	0.132475	0	0	7.07778	30.7126	PXN;FLNA;PARVB
98	CLEC7A (Dectin-1) signaling Homo sapiens R-HSA-5607764	1999-08-01	0.0133832	0.134515	0	0	2.70688	11.6768	PSMA6;PSMB5;SYK;CLEC7A;IL1B;PSMB10;MALT1;NFKB2
99	Sensing of DNA Double Strand Breaks Homo sapiens R-HSA-5693548	2023-02-06	0.0138261	0.134839	0	0	15.318	65.5795	NBN;KPNA2
100	Fibronectin matrix formation Homo sapiens R-HSA-1566977	2023-02-06	0.0138261	0.134839	0	0	15.318	65.5795	FN1;ITGA5
101	CLEC7A/inflammasome pathway Homo sapiens R-HSA-5660668	2023-02-06	0.0138261	0.134839	0	0	15.318	65.5795	IL1B;MALT1
102	Toll Like Receptor 10 (TLR10) Cascade Homo sapiens R-HSA-168142	1982-07-01	0.0152366	0.143794	0	0	2.8716	12.0149	DUSP4;MAPKAPK3;RIPK2;MAP3K8;MAPK14;MYD88;NFKB2
103	Toll Like Receptor 5 (TLR5) Cascade Homo sapiens R-HSA-168176	1982-07-01	0.0152366	0.143794	0	0	2.8716	12.0149	DUSP4;MAPKAPK3;RIPK2;MAP3K8;MAPK14;MYD88;NFKB2
104	MyD88 cascade initiated on plasma membrane Homo sapiens R-HSA-975871	1982-07-01	0.0152366	0.143794	0	0	2.8716	12.0149	DUSP4;MAPKAPK3;RIPK2;MAP3K8;MAPK14;MYD88;NFKB2
105	activated TAK1 mediates p38 MAPK activation Homo sapiens R-HSA-450302	2023-03-17	0.0154743	0.143794	0	0	6.57188	27.3954	MAPKAPK3;RIPK2;MAPK14
106	Chylomicron-mediated lipid transport Homo sapiens R-HSA-174800	2023-03-17	0.0154743	0.143794	0	0	6.57188	27.3954	APOC2;P4HB;APOE
107	TRAF6 mediated induction of NFkB and MAP kinases upon TLR7/8 or 9 activation Homo sapiens R-HSA-975138	1983-07-01	0.0162005	0.147754	0	0	2.83367	11.6824	DUSP4;MAPKAPK3;RIPK2;MAP3K8;MAPK14;MYD88;NFKB2
108	p75 NTR receptor-mediated signalling Homo sapiens R-HSA-193704	1983-07-01	0.0162005	0.147754	0	0	2.83367	11.6824	ABR;BCL2L11;RIPK2;ARHGDIA;ARHGEF2;MYD88;ARHGAP4
109	NGF signalling via TRKA from the plasma membrane Homo sapiens R-HSA-187037	20/374	0.0164585	0.148731	0	0	1.74939	7.18458	DUSP4;CD86;FN1;PEBP1;PIK3CB;ARRB2;MAPK14;ADCY7;CSF2RA;PSMB10;EREG;PSMA6;NRAS;RIT1;PSMB5;MAPKAPK3;RAPGEF1;CSK;RALGDS;IER3
110	TP53 Regulates Metabolic Genes Homo sapiens R-HSA-5628897	1984-07-01	0.0172067	0.154078	0	0	2.79672	11.3616	COX19;RRM2B;SESN1;PRDX1;RRAGD;LAMTOR4;YWHAZ
111	PTK6 promotes HIF1A stabilization Homo sapiens R-HSA-8857538	2023-02-07	0.0189531	0.162501	0	0	12.2538	48.596	GPNMB;LRRK2
112	FCGR activation Homo sapiens R-HSA-2029481	1949-05-01	0.0190577	0.162501	0	0	3.49075	13.8244	FGR;LYN;HCK;FCGR2A;SYK
113	Integrin cell surface interactions Homo sapiens R-HSA-216083	1967-06-01	0.0193027	0.162501	0	0	3.02365	11.9359	ITGAM;ITGB2;ITGAX;SPP1;FN1;ITGA5
114	Signaling by PTK6 Homo sapiens R-HSA-8848021	1967-06-01	0.0193027	0.162501	0	0	3.02365	11.9359	NRAS;GPNMB;LRRK2;PXN;ARAP1;EREG
115	Semaphorin interactions Homo sapiens R-HSA-373755	1967-06-01	0.0193027	0.162501	0	0	3.02365	11.9359	SEMA4A;MYL6;PTPRC;CFL1;TREM2;PLXNC1
116	Unfolded Protein Response (UPR) Homo sapiens R-HSA-381119	1986-07-01	0.0193499	0.162501	0	0	2.72564	10.7528	ACADVL;CXCL8;GOSR2;NFYC;CCL2;HSP90B1;SEC31A
117	Regulation of mRNA stability by proteins that bind AU-rich elements Homo sapiens R-HSA-450531	1986-07-01	0.0193499	0.162501	0	0	2.72564	10.7528	NUP214;PSMA6;PSMB5;HSPB1;MAPK14;YWHAZ;PSMB10
118	IRS-mediated signalling Homo sapiens R-HSA-112399	16/284	0.0194671	0.162501	0	0	1.84495	7.26731	DUSP4;CAB39;FN1;PEBP1;PIK3CB;ARRB2;CSF2RA;PSMB10;EREG;PSMA6;NRAS;PSMB5;RRAGD;EIF4EBP1;CSK;LAMTOR4
119	Peptide ligand-binding receptors Homo sapiens R-HSA-375276	12/193	0.0204208	0.169029	0	0	2.04491	7.95715	CCR1;CXCL10;CXCL8;CCL3L1;CCL20;CCL5;CCRL2;C5AR1;CCL3;CCL2;FPR3;CXCL16
120	Amyloid fiber formation Homo sapiens R-HSA-977225	1968-06-01	0.0206228	0.169279	0	0	2.97473	11.546	GGA2;CST3;GSN;UBE2L6;FURIN;LYZ
121	Insulin receptor signalling cascade Homo sapiens R-HSA-74751	16/287	0.0212386	0.172893	0	0	1.82424	7.02685	DUSP4;CAB39;FN1;PEBP1;PIK3CB;ARRB2;CSF2RA;PSMB10;EREG;PSMA6;NRAS;PSMB5;RRAGD;EIF4EBP1;CSK;LAMTOR4
122	IGF1R signaling cascade Homo sapiens R-HSA-2428924	16/288	0.0218555	0.17361	0	0	1.81744	6.94862	DUSP4;CAB39;FN1;PEBP1;PIK3CB;ARRB2;CSF2RA;PSMB10;EREG;PSMA6;NRAS;PSMB5;RRAGD;EIF4EBP1;CSK;LAMTOR4
123	Signaling by Type 1 Insulin-like Growth Factor 1 Receptor (IGF1R) Homo sapiens R-HSA-2404192	16/288	0.0218555	0.17361	0	0	1.81744	6.94862	DUSP4;CAB39;FN1;PEBP1;PIK3CB;ARRB2;CSF2RA;PSMB10;EREG;PSMA6;NRAS;PSMB5;RRAGD;EIF4EBP1;CSK;LAMTOR4
124	IRS-related events triggered by IGF1R Homo sapiens R-HSA-2428928	16/288	0.0218555	0.17361	0	0	1.81744	6.94862	DUSP4;CAB39;FN1;PEBP1;PIK3CB;ARRB2;CSF2RA;PSMB10;EREG;PSMA6;NRAS;PSMB5;RRAGD;EIF4EBP1;CSK;LAMTOR4
125	Signaling by PDGF Homo sapiens R-HSA-186797	19/364	0.0237737	0.187337	0	0	1.70331	6.36896	STAT5A;DUSP4;CD86;FN1;PEBP1;FURIN;PIK3CB;ARRB2;ADCY7;CSF2RA;PSMB10;EREG;PSMA6;NRAS;PSMB5;RAPGEF1;SPP1;CSK;IER3
126	Regulation of cytoskeletal remodeling and cell spreading by IPP complex components Homo sapiens R-HSA-446388	2023-02-08	0.0247455	0.193447	0	0	10.211	37.7715	PXN;PARVB
127	Signalling to RAS Homo sapiens R-HSA-167044	14/246	0.0256373	0.19884	0	0	1.86232	6.82299	DUSP4;FN1;PEBP1;ARRB2;MAPK14;CSF2RA;PSMB10;EREG;PSMA6;NRAS;PSMB5;MAPKAPK3;CSK;RALGDS
128	Post-translational protein modification Homo sapiens R-HSA-597592	25/521	0.0268435	0.206569	0	0	1.56176	5.65001	GOSR2;DCTN4;FURIN;NPL;AREG;RNF2;PPP6C;NEU1;NUP62;CTSC;SEC31A;NUP214;PDIA3;PHC2;SEC13;PLAUR;MITF;COPZ1;PIAS2;SUMF1;ARCN1;GLB1;MGAT4A;KDELR2;SEC22C
129	Golgi Associated Vesicle Biogenesis Homo sapiens R-HSA-432722	1954-05-01	0.0278179	0.212408	0	0	3.13374	11.2253	VAMP7;TFRC;DTNBP1;AP3B1;FTL
130	Transport of Mature mRNA Derived from an Intronless Transcript Homo sapiens R-HSA-159231	1937-04-01	0.0288901	0.218898	0	0	3.71967	13.1835	NUP214;NXF1;NUP62;CPSF2
131	Transcriptional Regulation by TP53 Homo sapiens R-HSA-3700989	18/348	0.0294578	0.221496	0	0	1.6856	5.94138	COX19;CCNT2;CCNT1;RPA2;MAPK14;YWHAZ;RRM2B;CNOT1;PRDX1;SESN1;RRAGD;JMY;CASP1;NBN;E2F4;POLR2H;LAMTOR4;ZNF385A
132	Signaling by SCF-KIT Homo sapiens R-HSA-1433557	17/325	0.0307349	0.228185	0	0	1.70487	5.93695	STAT5A;LYN;DUSP4;CD86;FN1;PEBP1;PIK3CB;ARRB2;CSF2RA;MMP9;PSMB10;EREG;PSMA6;NRAS;PSMB5;CSK;IER3
133	Alpha-defensins Homo sapiens R-HSA-1462054	2023-02-09	0.0311562	0.228185	0	0	8.75181	30.3578	DEFA6;DEFA5
134	mTORC1-mediated signalling Homo sapiens R-HSA-166208	2023-03-22	0.0311889	0.228185	0	0	4.84119	16.7878	RRAGD;EIF4EBP1;LAMTOR4
135	TNFR2 non-canonical NF-kB pathway Homo sapiens R-HSA-5668541	1995-07-01	0.0313129	0.228185	0	0	2.44574	8.47136	PSMA6;CD40;PSMB5;LTB;TNFRSF1B;PSMB10;NFKB2
136	Transport of Mature mRNAs Derived from Intronless Transcripts Homo sapiens R-HSA-159234	1938-04-01	0.0315057	0.228185	0	0	3.61008	12.4822	NUP214;NXF1;NUP62;CPSF2
137	Phospholipid metabolism Homo sapiens R-HSA-1483257	10/161	0.0327127	0.235197	0	0	2.03929	6.97435	VAC14;PTDSS1;INPP5D;MTMR14;LPCAT2;LPCAT1;PLBD1;PIK3CB;DDHD1;PLD3
138	Collagen degradation Homo sapiens R-HSA-1442490	1939-04-01	0.0342558	0.241014	0	0	3.50676	11.8314	MMP12;MMP19;FURIN;MMP9
139	mTOR signalling Homo sapiens R-HSA-165159	1939-04-01	0.0342558	0.241014	0	0	3.50676	11.8314	CAB39;RRAGD;EIF4EBP1;LAMTOR4
140	NS1 Mediated Effects on Host Pathways Homo sapiens R-HSA-168276	1939-04-01	0.0342558	0.241014	0	0	3.50676	11.8314	NUP214;NUP62;ISG15;KPNA2
141	Signaling by the B Cell Receptor (BCR) Homo sapiens R-HSA-983705	13/233	0.0352492	0.246245	0	0	1.82183	6.09458	LYN;CD86;SYK;PIK3CB;PSMB10;MALT1;EREG;PSMA6;NRAS;PSMB5;ORAI1;NFKBIE;IER3
142	Extracellular matrix organization Homo sapiens R-HSA-1474244	15/283	0.0368884	0.255565	0	0	1.72685	5.69835	CD151;ITGAM;PCOLCE2;ITGB2;FN1;FURIN;MMP9;MMP12;SPP1;ITGAX;MMP19;ADAM8;ITGA5;P4HB;A2M
143	PKB-mediated events Homo sapiens R-HSA-109703	1940-04-01	0.0371411	0.255565	0	0	3.40917	11.2265	CAB39;RRAGD;EIF4EBP1;LAMTOR4
144	Downstream TCR signaling Homo sapiens R-HSA-202424	1999-07-01	0.037941	0.255565	0	0	2.33892	7.65228	PSMA6;PSMB5;RIPK2;INPP5D;PIK3CB;PSMB10;MALT1
145	ATF6-alpha activates chaperone genes Homo sapiens R-HSA-381183	2023-02-10	0.0381401	0.255565	0	0	7.65744	25.0129	NFYC;HSP90B1
146	GP1b-IX-V activation signalling Homo sapiens R-HSA-430116	2023-02-10	0.0381401	0.255565	0	0	7.65744	25.0129	FLNA;YWHAZ
147	Calcitonin-like ligand receptors Homo sapiens R-HSA-419812	2023-02-10	0.0381401	0.255565	0	0	7.65744	25.0129	CALCB;ADM
148	Diseases associated with the TLR signaling cascade Homo sapiens R-HSA-5602358	2023-03-24	0.0391352	0.258712	0	0	4.37967	14.1933	MYD88;NFKB2;TLR2
149	Diseases of Immune System Homo sapiens R-HSA-5260271	2023-03-24	0.0391352	0.258712	0	0	4.37967	14.1933	MYD88;NFKB2;TLR2
150	Axon guidance Homo sapiens R-HSA-422475	24/515	0.039519	0.259508	0	0	1.51247	4.88675	LYN;DUSP4;SEMA4A;NRP2;PITPNA;FN1;PEBP1;TREM2;ARRB2;CSF2RA;MMP9;PSMB10;EREG;VEGFA;PSMA6;MYL6;NRAS;PSMB5;PTPRC;CFL1;ABL2;CSK;PLXNC1;ITGA5
151	Host Interactions with Influenza Factors Homo sapiens R-HSA-168253	1941-04-01	0.0401618	0.261983	0	0	3.31686	10.6632	NUP214;NUP62;ISG15;KPNA2
152	MAP kinase activation in TLR cascade Homo sapiens R-HSA-450294	1960-05-01	0.0412503	0.267313	0	0	2.79101	8.89801	DUSP4;MAPKAPK3;RIPK2;MAP3K8;MAPK14
153	Transport of glucose and other sugars, bile salts and organic acids, metal ions and amine compounds Homo sapiens R-HSA-425366	7/101	0.0415757	0.26766	0	0	2.28891	7.2793	SLC6A6;SLC11A1;SLC2A3;SLC2A5;SLC16A3;SLC5A3;SLC39A3
154	Fatty Acyl-CoA Biosynthesis Homo sapiens R-HSA-75105	1942-04-01	0.0433182	0.272639	0	0	3.22941	10.1377	ACOT9;ACSL1;SCD;PPT1
155	ATF4 activates genes Homo sapiens R-HSA-380994	2023-03-25	0.0434561	0.272639	0	0	4.18038	13.1097	CXCL8;NFYC;CCL2
156	Acyl chain remodelling of PC Homo sapiens R-HSA-1482788	2023-03-25	0.0434561	0.272639	0	0	4.18038	13.1097	LPCAT2;LPCAT1;PLBD1
157	Synthesis and interconversion of nucleotide di- and triphosphates Homo sapiens R-HSA-499943	2023-03-25	0.0434561	0.272639	0	0	4.18038	13.1097	DTYMK;RRM2B;GLRX
158	Fatty acid, triacylglycerol, and ketone body metabolism Homo sapiens R-HSA-535734	12/217	0.0443791	0.275889	0	0	1.80325	5.61709	ACOT9;GLIPR1;ACADVL;ACSL1;SCD;NFYC;GPD2;PPT1;LPCAT1;PLIN2;ANGPTL4;TNFRSF21
159	Downstream signal transduction Homo sapiens R-HSA-186763	17/341	0.0450133	0.275889	0	0	1.61931	5.02117	STAT5A;DUSP4;CD86;FN1;PEBP1;PIK3CB;ARRB2;ADCY7;CSF2RA;PSMB10;EREG;PSMA6;NRAS;PSMB5;RAPGEF1;CSK;IER3
160	MHC class II antigen presentation Homo sapiens R-HSA-2132295	7/103	0.0454291	0.275889	0	0	2.241	6.92827	SEC13;HLA-DMB;DCTN4;IFI30;CTSC;SEC31A;LGMN
161	MyD88 deficiency (TLR2/4) Homo sapiens R-HSA-5602498	2023-02-11	0.0456548	0.275889	0	0	6.80626	21.0085	MYD88;TLR2
162	IRAK4 deficiency (TLR2/4) Homo sapiens R-HSA-5603041	2023-02-11	0.0456548	0.275889	0	0	6.80626	21.0085	MYD88;TLR2
163	TRAF6 mediated IRF7 activation in TLR7/8 or 9 signaling Homo sapiens R-HSA-975110	2023-02-11	0.0456548	0.275889	0	0	6.80626	21.0085	IRF7;MYD88
164	TAK1 activates NFkB by phosphorylation and activation of IKKs complex Homo sapiens R-HSA-445989	2023-03-26	0.0480045	0.287408	0	0	3.99842	12.141	RIPK2;MYD88;NFKB2
165	DAP12 signaling Homo sapiens R-HSA-2424491	17/344	0.0481445	0.287408	0	0	1.60421	4.86644	DUSP4;CD86;SYK;FN1;PEBP1;TREM2;PIK3CB;ARRB2;ADCY7;CSF2RA;PSMB10;EREG;PSMA6;NRAS;PSMB5;CSK;IER3
166	Interleukin receptor SHC signaling Homo sapiens R-HSA-912526	13/245	0.0492423	0.288823	0	0	1.72651	5.19853	DUSP4;FN1;PEBP1;PIK3CB;ARRB2;CSF2RA;PSMB10;EREG;PSMA6;NRAS;PSMB5;INPP5D;CSK
167	Intra-Golgi traffic Homo sapiens R-HSA-6811438	1944-04-01	0.0500371	0.288823	0	0	3.06762	9.18749	CYTH4;GOSR2;GOLIM4;STX6
168	Metabolism of polyamines Homo sapiens R-HSA-351202	1984-06-01	0.0504905	0.288823	0	0	2.36257	7.05456	PSMA6;GATM;PSMB5;SAT1;ENOPH1;PSMB10
169	Degradation of the extracellular matrix Homo sapiens R-HSA-1474228	7/106	0.0516262	0.288823	0	0	2.17275	6.43943	MMP12;SPP1;MMP19;ADAM8;FURIN;A2M;MMP9
170	Hedgehog ligand biogenesis Homo sapiens R-HSA-5358346	1964-05-01	0.0520518	0.288823	0	0	2.60125	7.68803	PSMA6;ERLEC1;PSMB5;P4HB;PSMB10
171	Infectious disease Homo sapiens R-HSA-5663205	17/348	0.0525555	0.288823	0	0	1.58449	4.66772	RPL4;NUP214;CCNT2;CCNT1;RPL31;ISG15;FURIN;HLA-A;PSMB10;HCK;PSMA6;RPS15A;PSMB5;NUP62;CD9;POLR2H;KPNA2
172	Integrin alphaIIb beta3 signaling Homo sapiens R-HSA-354192	2023-03-27	0.0527762	0.288823	0	0	3.83162	11.2714	SYK;FN1;CSK
173	Host Interactions of HIV factors Homo sapiens R-HSA-162909	8/129	0.0530741	0.288823	0	0	2.03258	5.9678	NUP214;HCK;PSMA6;PSMB5;CCNT1;NUP62;HLA-A;PSMB10
174	VEGFR2 mediated cell proliferation Homo sapiens R-HSA-5218921	13/248	0.0532656	0.288823	0	0	1.7042	4.99752	DUSP4;SPHK1;FN1;PEBP1;ARRB2;CSF2RA;PSMB10;EREG;VEGFA;PSMA6;NRAS;PSMB5;CSK
175	SUMOylation of RNA binding proteins Homo sapiens R-HSA-4570464	1945-04-01	0.0535987	0.288823	0	0	2.99264	8.75716	NUP214;PHC2;NUP62;RNF2
176	NRAGE signals death through JNK Homo sapiens R-HSA-193648	1945-04-01	0.0535987	0.288823	0	0	2.99264	8.75716	ABR;BCL2L11;ARHGEF2;ARHGAP4
177	Erythrocytes take up carbon dioxide and release oxygen Homo sapiens R-HSA-1237044	2023-02-12	0.0536595	0.288823	0	0	6.12532	17.9171	CYB5R4;CA2
178	O2/CO2 exchange in erythrocytes Homo sapiens R-HSA-1480926	2023-02-12	0.0536595	0.288823	0	0	6.12532	17.9171	CYB5R4;CA2
179	Keratan sulfate degradation Homo sapiens R-HSA-2022857	2023-02-12	0.0536595	0.288823	0	0	6.12532	17.9171	GLB1;GNS
180	ATF6-alpha activates chaperones Homo sapiens R-HSA-381033	2023-02-12	0.0536595	0.288823	0	0	6.12532	17.9171	NFYC;HSP90B1
181	PECAM1 interactions Homo sapiens R-HSA-210990	2023-02-12	0.0536595	0.288823	0	0	6.12532	17.9171	LYN;INPP5D
182	Caspase-mediated cleavage of cytoskeletal proteins Homo sapiens R-HSA-264870	2023-02-12	0.0536595	0.288823	0	0	6.12532	17.9171	GSN;VIM
183	Pyrimidine catabolism Homo sapiens R-HSA-73621	2023-02-12	0.0536595	0.288823	0	0	6.12532	17.9171	UPP1;TYMP
184	The citric acid (TCA) cycle and respiratory electron transport Homo sapiens R-HSA-1428517	9/153	0.0550377	0.294631	0	0	1.9222	5.57387	CS;COX19;NDUFB6;NDUFB5;UCP2;SUCLG2;UQCRFS1;UQCRC2;SLC16A3
185	PERK regulates gene expression Homo sapiens R-HSA-381042	2023-03-28	0.0577668	0.30396	0	0	3.67816	10.4877	CXCL8;NFYC;CCL2
186	Energy dependent regulation of mTOR by LKB1-AMPK Homo sapiens R-HSA-380972	2023-03-28	0.0577668	0.30396	0	0	3.67816	10.4877	CAB39;RRAGD;LAMTOR4
187	Activation of NF-kappaB in B cells Homo sapiens R-HSA-1169091	1966-05-01	0.0580146	0.30396	0	0	2.5157	7.16236	PSMA6;PSMB5;NFKBIE;PSMB10;MALT1
188	Triglyceride Biosynthesis Homo sapiens R-HSA-75109	1966-05-01	0.0580146	0.30396	0	0	2.5157	7.16236	ACOT9;ACSL1;SCD;LPCAT1;PPT1
189	Macroautophagy Homo sapiens R-HSA-1632852	1967-05-01	0.0611366	0.313765	0	0	2.475	6.91674	GABARAPL2;MTMR14;RRAGD;LAMTOR4;ATG7
190	Facilitative Na+-independent glucose transporters Homo sapiens R-HSA-428790	2023-02-13	0.0621159	0.313765	0	0	5.56818	15.4726	SLC2A3;SLC2A5
191	Dissolution of Fibrin Clot Homo sapiens R-HSA-75205	2023-02-13	0.0621159	0.313765	0	0	5.56818	15.4726	PLAU;PLAUR
192	p75NTR recruits signalling complexes Homo sapiens R-HSA-209543	2023-02-13	0.0621159	0.313765	0	0	5.56818	15.4726	RIPK2;MYD88
193	Trafficking and processing of endosomal TLR Homo sapiens R-HSA-1679131	2023-02-13	0.0621159	0.313765	0	0	5.56818	15.4726	HSP90B1;LGMN
194	TNFR1-induced proapoptotic signaling Homo sapiens R-HSA-5357786	2023-02-13	0.0621159	0.313765	0	0	5.56818	15.4726	USP4;TRADD
195	Purine salvage Homo sapiens R-HSA-74217	2023-02-13	0.0621159	0.313765	0	0	5.56818	15.4726	AMPD3;DCK
196	Signaling by FGFR4 Homo sapiens R-HSA-5654743	16/332	0.0646066	0.324681	0	0	1.56077	4.27564	DUSP4;CD86;FN1;PEBP1;PIK3CB;ARRB2;ADCY7;CSF2RA;PSMB10;EREG;PSMA6;NRAS;PSMB5;MKNK1;CSK;IER3
197	Signaling by FGFR3 Homo sapiens R-HSA-5654741	16/333	0.0659808	0.329904	0	0	1.55577	4.22918	DUSP4;CD86;FN1;PEBP1;PIK3CB;ARRB2;ADCY7;CSF2RA;PSMB10;EREG;PSMA6;NRAS;PSMB5;MKNK1;CSK;IER3
198	Signaling by Hedgehog Homo sapiens R-HSA-5358351	8/136	0.0679957	0.338261	0	0	1.92073	5.16351	PSMA6;ERLEC1;PSMB5;SPOP;ARRB2;P4HB;ADCY7;PSMB10
199	Termination of translesion DNA synthesis Homo sapiens R-HSA-5656169	2023-03-30	0.0683852	0.338489	0	0	3.40535	9.1352	RPA2;UBE2L6;ISG15
200	Signaling by FGFR2 Homo sapiens R-HSA-5654738	17/361	0.0688274	0.338975	0	0	1.52357	4.0773	DUSP4;CD86;FN1;PEBP1;PIK3CB;ARRB2;ADCY7;CSF2RA;PSMB10;EREG;PSMA6;NRAS;PSMB5;MKNK1;CSK;POLR2H;IER3
201	Signaling by FGFR1 Homo sapiens R-HSA-5654736	16/336	0.0702215	0.34412	0	0	1.54094	4.09289	DUSP4;CD86;FN1;PEBP1;PIK3CB;ARRB2;ADCY7;CSF2RA;PSMB10;EREG;PSMA6;NRAS;PSMB5;MKNK1;CSK;IER3
202	NOD1/2 Signaling Pathway Homo sapiens R-HSA-168638	2023-03-31	0.0740022	0.360852	0	0	3.28356	8.54928	RIPK2;CASP1;MAPK14
203	Signaling by FGFR Homo sapiens R-HSA-190236	17/366	0.0759025	0.368295	0	0	1.50134	3.87093	DUSP4;CD86;FN1;PEBP1;PIK3CB;ARRB2;ADCY7;CSF2RA;PSMB10;EREG;PSMA6;NRAS;PSMB5;MKNK1;CSK;POLR2H;IER3
204	Signalling to p38 via RIT and RIN Homo sapiens R-HSA-187706	12/239	0.0792099	0.377979	0	0	1.62661	4.12453	DUSP4;PSMA6;NRAS;RIT1;PSMB5;FN1;PEBP1;CSK;ARRB2;CSF2RA;PSMB10;EREG
205	HIV elongation arrest and recovery Homo sapiens R-HSA-167287	1932-03-01	0.0798169	0.377979	0	0	3.17017	8.01426	CCNT2;CCNT1;POLR2H
206	Pausing and recovery of HIV elongation Homo sapiens R-HSA-167290	1932-03-01	0.0798169	0.377979	0	0	3.17017	8.01426	CCNT2;CCNT1;POLR2H
207	Elongation arrest and recovery Homo sapiens R-HSA-112387	1932-03-01	0.0798169	0.377979	0	0	3.17017	8.01426	CCNT2;CCNT1;POLR2H
208	SMAD2/SMAD3:SMAD4 heterotrimer regulates transcription Homo sapiens R-HSA-2173796	1932-03-01	0.0798169	0.377979	0	0	3.17017	8.01426	CCNT2;CCNT1;E2F4
209	Frs2-mediated activation Homo sapiens R-HSA-170968	12/240	0.0811151	0.382289	0	0	1.61939	4.06773	DUSP4;PSMA6;NRAS;PSMB5;FN1;RAPGEF1;PEBP1;CSK;ARRB2;CSF2RA;PSMB10;EREG
210	Signaling by TGF-beta Receptor Complex Homo sapiens R-HSA-170834	1973-05-01	0.081817	0.383761	0	0	2.25592	5.64716	CCNT2;CCNT1;FURIN;E2F4;TGFBR1
211	Disease Homo sapiens R-HSA-1643685	30/725	0.0835273	0.384254	0	0	1.33434	3.31261	RPL4;CD86;CCNT2;CCNT1;RPL31;FURIN;PIK3CB;CSF2RA;PSMB10;ERLEC1;NRAS;PSMB5;RPS15A;NUP62;POLR2H;KPNA2;GYG1;NUP214;STAT5A;CPSF6;ISG15;HLA-A;TGFBR1;NFKB2;EREG;PSMA6;HCK;CD9;MYD88;TLR2
212	SUMO E3 ligases SUMOylate target proteins Homo sapiens R-HSA-3108232	1996-06-01	0.0845647	0.384254	0	0	2.04628	5.05481	NUP214;PHC2;NUP62;MITF;PIAS2;RNF2
213	Prolonged ERK activation events Homo sapiens R-HSA-169893	12/242	0.0850114	0.384254	0	0	1.60514	3.95663	DUSP4;PSMA6;NRAS;PSMB5;FN1;RAPGEF1;PEBP1;CSK;ARRB2;CSF2RA;PSMB10;EREG
214	Transport of Mature Transcript to Cytoplasm Homo sapiens R-HSA-72202	1974-05-01	0.0855838	0.384254	0	0	2.22311	5.46497	NUP214;NXF1;DDX39A;NUP62;CPSF2
215	Downstream signaling events of B Cell Receptor (BCR) Homo sapiens R-HSA-1168372	10/192	0.0856221	0.384254	0	0	1.68921	4.15176	CD86;PSMA6;NRAS;PSMB5;PIK3CB;NFKBIE;PSMB10;MALT1;IER3;EREG
216	Sialic acid metabolism Homo sapiens R-HSA-4085001	1933-03-01	0.0858232	0.384254	0	0	3.06434	7.52439	GLB1;NEU1;NPL
217	Cargo concentration in the ER Homo sapiens R-HSA-5694530	1933-03-01	0.0858232	0.384254	0	0	3.06434	7.52439	GOSR2;AREG;CTSC
218	CD28 co-stimulation Homo sapiens R-HSA-389356	1933-03-01	0.0858232	0.384254	0	0	3.06434	7.52439	CD86;LYN;MAP3K8
219	Transport of the SLBP independent Mature mRNA Homo sapiens R-HSA-159227	1933-03-01	0.0858232	0.384254	0	0	3.06434	7.52439	NUP214;NXF1;NUP62
220	Detoxification of Reactive Oxygen Species Homo sapiens R-HSA-3299685	1933-03-01	0.0858232	0.384254	0	0	3.06434	7.52439	PRDX1;P4HB;SOD1
221	GPVI-mediated activation cascade Homo sapiens R-HSA-114604	1953-04-01	0.0868148	0.386025	0	0	2.50301	6.11731	LYN;SYK;PIK3CB;CSF2RA
222	Signaling by Leptin Homo sapiens R-HSA-2586552	12/243	0.0870027	0.386025	0	0	1.59811	3.9023	STAT5A;DUSP4;PSMA6;NRAS;PSMB5;FN1;PEBP1;CSK;ARRB2;CSF2RA;PSMB10;EREG
223	Regulation of actin dynamics for phagocytic cup formation Homo sapiens R-HSA-2029482	1997-06-01	0.0878643	0.386483	0	0	2.02369	4.92154	FCGR2A;SYK;CFL1;MYO5A;MYO9B;BAIAP2
224	Processing of Capped Intron-Containing Pre-mRNA Homo sapiens R-HSA-72203	10/193	0.0878905	0.386483	0	0	1.67989	4.08493	NUP214;EFTUD2;NXF1;SF3A1;DDX39A;SF3B6;CPSF2;NUP62;CDC5L;POLR2H
225	SUMOylation of DNA damage response and repair proteins Homo sapiens R-HSA-3108214	1975-05-01	0.08944	0.389825	0	0	2.19123	5.29005	NUP214;PHC2;NUP62;PIAS2;RNF2
226	p75NTR signals via NF-kB Homo sapiens R-HSA-193639	2023-02-16	0.0898379	0.389825	0	0	4.37432	10.541	RIPK2;MYD88
227	GRB2 events in ERBB2 signaling Homo sapiens R-HSA-1963640	2023-02-16	0.0898379	0.389825	0	0	4.37432	10.541	NRAS;EREG
228	AUF1 (hnRNP D0) binds and destabilizes mRNA Homo sapiens R-HSA-450408	1954-04-01	0.0915345	0.390667	0	0	2.45283	5.8648	PSMA6;PSMB5;HSPB1;PSMB10
229	Transport of the SLBP Dependant Mature mRNA Homo sapiens R-HSA-159230	1934-03-01	0.092015	0.390667	0	0	2.96534	7.07472	NUP214;NXF1;NUP62
230	EPHA-mediated growth cone collapse Homo sapiens R-HSA-3928663	1934-03-01	0.092015	0.390667	0	0	2.96534	7.07472	LYN;MYL6;VEGFA
231	Synthesis of PIPs at the plasma membrane Homo sapiens R-HSA-1660499	1934-03-01	0.092015	0.390667	0	0	2.96534	7.07472	MTMR14;INPP5D;PIK3CB
232	Purine metabolism Homo sapiens R-HSA-73847	1934-03-01	0.092015	0.390667	0	0	2.96534	7.07472	IMPDH1;AMPD3;DCK
233	Influenza Infection Homo sapiens R-HSA-168254	8/147	0.0961734	0.404719	0	0	1.76772	4.13929	RPL4;NUP214;RPS15A;RPL31;NUP62;ISG15;POLR2H;KPNA2
234	Hh mutants that don't undergo autocatalytic processing are degraded by ERAD Homo sapiens R-HSA-5362768	1955-04-01	0.0963741	0.404719	0	0	2.40461	5.62562	PSMA6;ERLEC1;PSMB5;PSMB10
235	HIV Infection Homo sapiens R-HSA-162906	11/222	0.0965574	0.404719	0	0	1.60289	3.74695	NUP214;HCK;PSMA6;PSMB5;CCNT2;CCNT1;NUP62;FURIN;HLA-A;POLR2H;PSMB10
236	Lysosome Vesicle Biogenesis Homo sapiens R-HSA-432720	1935-03-01	0.0983859	0.410636	0	0	2.87252	6.66097	VAMP7;DNASE2;GNS
237	TNF receptor superfamily (TNFSF) members mediating non-canonical NF-kB pathway Homo sapiens R-HSA-5676594	2023-02-17	0.0997531	0.411116	0	0	4.08249	9.41037	CD40;LTB
238	KSRP (KHSRP) binds and destabilizes mRNA Homo sapiens R-HSA-450604	2023-02-17	0.0997531	0.411116	0	0	4.08249	9.41037	MAPK14;YWHAZ
239	Platelet sensitization by LDL Homo sapiens R-HSA-432142	2023-02-17	0.0997531	0.411116	0	0	4.08249	9.41037	FGR;MAPK14
240	Signaling by EGFR Homo sapiens R-HSA-177929	16/355	0.101281	0.411768	0	0	1.45312	3.32745	DUSP4;CD86;PXN;FN1;PEBP1;PIK3CB;ARRB2;ADCY7;CSF2RA;PSMB10;EREG;PSMA6;NRAS;PSMB5;CSK;IER3
241	COPI-mediated anterograde transport Homo sapiens R-HSA-6807878	1978-05-01	0.101537	0.411768	0	0	2.10086	4.80536	GOSR2;DCTN4;KDELR2;COPZ1;ARCN1
242	SUMOylation Homo sapiens R-HSA-2990846	6/101	0.101753	0.411768	0	0	1.93808	4.42891	NUP214;PHC2;NUP62;MITF;PIAS2;RNF2
243	Downstream signaling of activated FGFR2 Homo sapiens R-HSA-5654696	15/329	0.102419	0.411768	0	0	1.47032	3.35038	DUSP4;CD86;FN1;PEBP1;PIK3CB;ARRB2;ADCY7;CSF2RA;PSMB10;EREG;PSMA6;NRAS;PSMB5;CSK;IER3
244	Downstream signaling of activated FGFR4 Homo sapiens R-HSA-5654716	15/329	0.102419	0.411768	0	0	1.47032	3.35038	DUSP4;CD86;FN1;PEBP1;PIK3CB;ARRB2;ADCY7;CSF2RA;PSMB10;EREG;PSMA6;NRAS;PSMB5;CSK;IER3
245	Downstream signaling of activated FGFR3 Homo sapiens R-HSA-5654708	15/329	0.102419	0.411768	0	0	1.47032	3.35038	DUSP4;CD86;FN1;PEBP1;PIK3CB;ARRB2;ADCY7;CSF2RA;PSMB10;EREG;PSMA6;NRAS;PSMB5;CSK;IER3
246	Signaling by ERBB4 Homo sapiens R-HSA-1236394	15/330	0.104348	0.417817	0	0	1.46557	3.31223	STAT5A;DUSP4;CD86;FN1;PEBP1;PIK3CB;ARRB2;CSF2RA;PSMB10;EREG;PSMA6;NRAS;PSMB5;CSK;IER3
247	Glycerophospholipid biosynthesis Homo sapiens R-HSA-1483206	6/102	0.105396	0.418296	0	0	1.91779	4.3151	PTDSS1;LPCAT2;LPCAT1;PLBD1;DDHD1;PLD3
248	PI3K Cascade Homo sapiens R-HSA-109704	1979-05-01	0.105742	0.418296	0	0	2.07236	4.65608	CAB39;RRAGD;EIF4EBP1;PIK3CB;LAMTOR4
249	RIG-I/MDA5 mediated induction of IFN-alpha/beta pathways Homo sapiens R-HSA-168928	1979-05-01	0.105742	0.418296	0	0	2.07236	4.65608	IRF7;UBE2L6;ISG15;MYD88;NFKB2
250	Hh mutants abrogate ligand secretion Homo sapiens R-HSA-5387390	1957-04-01	0.106403	0.419229	0	0	2.31363	5.18372	PSMA6;ERLEC1;PSMB5;PSMB10
251	Downstream signaling of activated FGFR1 Homo sapiens R-HSA-5654687	15/332	0.108272	0.423362	0	0	1.45617	3.23724	DUSP4;CD86;FN1;PEBP1;PIK3CB;ARRB2;ADCY7;CSF2RA;PSMB10;EREG;PSMA6;NRAS;PSMB5;CSK;IER3
252	TP53 Regulates Transcription of Genes Involved in G2 Cell Cycle Arrest Homo sapiens R-HSA-6804114	2023-02-18	0.109955	0.423362	0	0	3.82714	8.44912	E2F4;ZNF385A
253	Signaling by cytosolic FGFR1 fusion mutants Homo sapiens R-HSA-1839117	2023-02-18	0.109955	0.423362	0	0	3.82714	8.44912	STAT5A;CPSF6
254	SHC1 events in ERBB2 signaling Homo sapiens R-HSA-1250196	2023-02-18	0.109955	0.423362	0	0	3.82714	8.44912	NRAS;EREG
255	Tie2 Signaling Homo sapiens R-HSA-210993	2023-02-18	0.109955	0.423362	0	0	3.82714	8.44912	NRAS;PIK3CB
256	Regulation of HSF1-mediated heat shock response Homo sapiens R-HSA-3371453	1980-05-01	0.110031	0.423362	0	0	2.04462	4.51246	NUP214;HSPA9;NUP62;RPA2;TNFRSF21
257	NIK-->noncanonical NF-kB signaling Homo sapiens R-HSA-5676590	1958-04-01	0.111588	0.424572	0	0	2.27066	4.97943	PSMA6;PSMB5;PSMB10;NFKB2
258	Translesion synthesis by Y family DNA polymerases bypasses lesions on DNA template Homo sapiens R-HSA-110313	1937-03-01	0.111639	0.424572	0	0	2.70327	5.92689	RPA2;UBE2L6;ISG15
259	Platelet Aggregation (Plug Formation) Homo sapiens R-HSA-76009	1937-03-01	0.111639	0.424572	0	0	2.70327	5.92689	SYK;FN1;CSK
260	Ion channel transport Homo sapiens R-HSA-983712	10/203	0.112546	0.426376	0	0	1.59202	3.4776	CLCN7;ATP6V0B;OSTM1;ATP6V1B2;SGK3;TCIRG1;ATP2C1;ATP6V1C1;ATP6V0A1;ATP6V1F
261	Signaling by FGFR1 in disease Homo sapiens R-HSA-5655302	1938-03-01	0.118507	0.44724	0	0	2.6259	5.60047	STAT5A;NRAS;CPSF6
262	Citric acid cycle (TCA cycle) Homo sapiens R-HSA-71403	2023-02-19	0.120415	0.452705	0	0	3.60182	7.62438	CS;SUCLG2
263	Role of phospholipids in phagocytosis Homo sapiens R-HSA-2029485	1960-04-01	0.122285	0.456255	0	0	2.18934	4.60068	FCGR2A;SYK;PIK3CB;PLD3
264	PI Metabolism Homo sapiens R-HSA-1483255	1960-04-01	0.122285	0.456255	0	0	2.18934	4.60068	VAC14;MTMR14;INPP5D;PIK3CB
265	Cell-Cell communication Homo sapiens R-HSA-1500931	7/131	0.12314	0.457708	0	0	1.73244	3.62849	CD151;PXN;SIRPA;FLNA;PARVB;PIK3CB;MAPK14
266	Developmental Biology Homo sapiens R-HSA-1266738	31/786	0.124691	0.460331	0	0	1.26726	2.63834	NRP2;PITPNA;PEBP1;TREM2;FURIN;ARRB2;CSF2RA;PSMB10;NRAS;PSMB5;CFL1;ABL2;CSK;PLXNC1;POLR2H;LYN;DUSP4;SEMA4A;TCF12;FN1;MAPK14;MMP9;PIAS2;EREG;VEGFA;PSMA6;MYL6;PTPRC;RARA;ANGPTL4;ITGA5
267	Antigen processing: Ubiquitination & Proteasome degradation Homo sapiens R-HSA-983168	12/260	0.12524	0.460331	0	0	1.48724	3.08978	PSMA6;UBE2W;PSMB5;HERC1;RNF14;RLIM;KLHL21;TRIM69;UBE2L6;LNPEP;ATG7;PSMB10
268	Fc epsilon receptor (FCERI) signaling Homo sapiens R-HSA-2454202	17/395	0.126256	0.460331	0	0	1.38405	2.8642	LYN;DUSP4;CD86;SYK;FN1;PEBP1;PIK3CB;ARRB2;CSF2RA;MALT1;PSMB10;EREG;PSMA6;NRAS;PSMB5;CSK;IER3
269	Dectin-1 mediated noncanonical NF-kB signaling Homo sapiens R-HSA-5607761	1961-04-01	0.127793	0.460331	0	0	2.15082	4.42499	PSMA6;PSMB5;PSMB10;NFKB2
270	Cell death signalling via NRAGE, NRIF and NADE Homo sapiens R-HSA-204998	1961-04-01	0.127793	0.460331	0	0	2.15082	4.42499	ABR;BCL2L11;ARHGEF2;ARHGAP4
271	GRB2 events in EGFR signaling Homo sapiens R-HSA-179812	11/235	0.128696	0.460331	0	0	1.50884	3.09358	DUSP4;PSMA6;NRAS;PSMB5;FN1;PEBP1;CSK;ARRB2;CSF2RA;PSMB10;EREG
272	SHC1 events in EGFR signaling Homo sapiens R-HSA-180336	11/235	0.128696	0.460331	0	0	1.50884	3.09358	DUSP4;PSMA6;NRAS;PSMB5;FN1;PEBP1;CSK;ARRB2;CSF2RA;PSMB10;EREG
273	SOS-mediated signalling Homo sapiens R-HSA-112412	11/235	0.128696	0.460331	0	0	1.50884	3.09358	DUSP4;PSMA6;NRAS;PSMB5;FN1;PEBP1;CSK;ARRB2;CSF2RA;PSMB10;EREG
274	SHC1 events in ERBB4 signaling Homo sapiens R-HSA-1250347	11/235	0.128696	0.460331	0	0	1.50884	3.09358	DUSP4;PSMA6;NRAS;PSMB5;FN1;PEBP1;CSK;ARRB2;CSF2RA;PSMB10;EREG
275	RAF/MAP kinase cascade Homo sapiens R-HSA-5673001	11/235	0.128696	0.460331	0	0	1.50884	3.09358	DUSP4;PSMA6;NRAS;PSMB5;FN1;PEBP1;CSK;ARRB2;CSF2RA;PSMB10;EREG
276	Chondroitin sulfate biosynthesis Homo sapiens R-HSA-2022870	2023-02-20	0.131107	0.460331	0	0	3.40155	6.91107	CHST11;CHST15
277	FCERI mediated MAPK activation Homo sapiens R-HSA-2871796	13/289	0.131159	0.460331	0	0	1.44793	2.94125	LYN;DUSP4;SYK;FN1;PEBP1;ARRB2;CSF2RA;PSMB10;EREG;PSMA6;NRAS;PSMB5;CSK
278	FRS-mediated FGFR2 signaling Homo sapiens R-HSA-5654700	11/236	0.131387	0.460331	0	0	1.50206	3.04859	DUSP4;PSMA6;NRAS;PSMB5;FN1;PEBP1;CSK;ARRB2;CSF2RA;PSMB10;EREG
279	FRS-mediated FGFR4 signaling Homo sapiens R-HSA-5654712	11/236	0.131387	0.460331	0	0	1.50206	3.04859	DUSP4;PSMA6;NRAS;PSMB5;FN1;PEBP1;CSK;ARRB2;CSF2RA;PSMB10;EREG
280	FRS-mediated FGFR3 signaling Homo sapiens R-HSA-5654706	11/236	0.131387	0.460331	0	0	1.50206	3.04859	DUSP4;PSMA6;NRAS;PSMB5;FN1;PEBP1;CSK;ARRB2;CSF2RA;PSMB10;EREG
281	FRS-mediated FGFR1 signaling Homo sapiens R-HSA-5654693	11/236	0.131387	0.460331	0	0	1.50206	3.04859	DUSP4;PSMA6;NRAS;PSMB5;FN1;PEBP1;CSK;ARRB2;CSF2RA;PSMB10;EREG
282	Negative regulation of MAPK pathway Homo sapiens R-HSA-5675221	1940-03-01	0.132695	0.460331	0	0	2.4837	5.01634	DUSP4;NRAS;PEBP1
283	Hedgehog 'on' state Homo sapiens R-HSA-5632684	1985-05-01	0.132699	0.460331	0	0	1.91634	3.87037	PSMA6;PSMB5;SPOP;ARRB2;PSMB10
284	Respiratory electron transport, ATP synthesis by chemiosmotic coupling, and heat production by uncoupling proteins. Homo sapiens R-HSA-163200	6/109	0.132725	0.460331	0	0	1.78681	3.60842	COX19;NDUFB6;NDUFB5;UCP2;UQCRFS1;UQCRC2
285	Autodegradation of Cdh1 by Cdh1:APC/C Homo sapiens R-HSA-174084	1962-04-01	0.133401	0.461054	0	0	2.11363	4.25768	PSMA6;ANAPC15;PSMB5;PSMB10
286	Signaling by FGFR in disease Homo sapiens R-HSA-1226099	1963-04-01	0.139109	0.4682	0	0	2.0777	4.09825	STAT5A;NRAS;CPSF6;POLR2H
287	p53-Dependent G1/S DNA damage checkpoint Homo sapiens R-HSA-69580	1963-04-01	0.139109	0.4682	0	0	2.0777	4.09825	PSMA6;PSMB5;ZNF385A;PSMB10
288	p53-Dependent G1 DNA Damage Response Homo sapiens R-HSA-69563	1963-04-01	0.139109	0.4682	0	0	2.0777	4.09825	PSMA6;PSMB5;ZNF385A;PSMB10
289	ARMS-mediated activation Homo sapiens R-HSA-170984	11/239	0.13964	0.4682	0	0	1.48206	2.91772	DUSP4;PSMA6;NRAS;PSMB5;FN1;PEBP1;CSK;ARRB2;CSF2RA;PSMB10;EREG
290	TNF signaling Homo sapiens R-HSA-75893	1941-03-01	0.14	0.4682	0	0	2.41822	4.75449	USP4;TRADD;NSMAF
291	Cellular Senescence Homo sapiens R-HSA-2559583	8/161	0.140233	0.4682	0	0	1.60479	3.15254	PHC2;ANAPC15;CXCL8;MAPKAPK3;IGFBP7;NBN;MAPK14;RNF2
292	RIP-mediated NFkB activation via ZBP1 Homo sapiens R-HSA-1810476	2023-02-21	0.142006	0.4682	0	0	3.22235	6.28967	MYD88;NFKB2
293	ERK/MAPK targets Homo sapiens R-HSA-198753	2023-02-21	0.142006	0.4682	0	0	3.22235	6.28967	DUSP4;MAPK14
294	CD209 (DC-SIGN) signaling Homo sapiens R-HSA-5621575	2023-02-21	0.142006	0.4682	0	0	3.22235	6.28967	LYN;NRAS
295	RHO GTPases activate PAKs Homo sapiens R-HSA-5627123	2023-02-21	0.142006	0.4682	0	0	3.22235	6.28967	MYL6;FLNA
296	Synthesis of very long-chain fatty acyl-CoAs Homo sapiens R-HSA-75876	2023-02-21	0.142006	0.4682	0	0	3.22235	6.28967	ACSL1;PPT1
297	Synthesis of Leukotrienes (LT) and Eoxins (EX) Homo sapiens R-HSA-2142691	2023-02-21	0.142006	0.4682	0	0	3.22235	6.28967	ALOX5AP;LTA4H
298	G alpha (i) signalling events Homo sapiens R-HSA-418594	11/240	0.142451	0.4682	0	0	1.47551	2.87541	CCR1;CXCL10;OPN3;CXCL8;CCL20;RGS16;CCL5;C5AR1;FPR3;ADCY7;CXCL16
299	MAPK1/MAPK3 signaling Homo sapiens R-HSA-5684996	11/241	0.145292	0.4682	0	0	1.46902	2.83375	DUSP4;PSMA6;NRAS;PSMB5;FN1;PEBP1;CSK;ARRB2;CSF2RA;PSMB10;EREG
300	Respiratory electron transport Homo sapiens R-HSA-611105	1988-05-01	0.147225	0.4682	0	0	1.84678	3.53805	COX19;NDUFB6;NDUFB5;UQCRFS1;UQCRC2
301	Apoptosis Homo sapiens R-HSA-109581	8/163	0.147238	0.4682	0	0	1.58392	3.03433	PSMA6;BCL2L11;PSMB5;GSN;TRADD;VIM;YWHAZ;PSMB10
302	Viral Messenger RNA Synthesis Homo sapiens R-HSA-168325	1942-03-01	0.147437	0.4682	0	0	2.35609	4.51039	NUP214;NUP62;POLR2H
303	Class A/1 (Rhodopsin-like receptors) Homo sapiens R-HSA-373076	14/323	0.148319	0.4682	0	0	1.39262	2.65766	CCR1;OPN3;CXCL8;CCL3L1;CCL20;PTAFR;C5AR1;FPR3;CXCL16;CXCL10;CCL5;CCRL2;CCL3;CCL2
304	Sperm:Oocyte Membrane Binding Homo sapiens R-HSA-1300652	2023-01-05	0.148778	0.4682	0	0	7.64692	14.5697	CD9
305	Na+-dependent glucose transporters Homo sapiens R-HSA-428808	2023-01-05	0.148778	0.4682	0	0	7.64692	14.5697	SLC5A3
306	Catabolism of glucuronate to xylulose-5-phosphate Homo sapiens R-HSA-5661270	2023-01-05	0.148778	0.4682	0	0	7.64692	14.5697	DCXR
307	Hyaluronan biosynthesis and export Homo sapiens R-HSA-2142850	2023-01-05	0.148778	0.4682	0	0	7.64692	14.5697	ABCC5
308	Activation of RAS in B cells Homo sapiens R-HSA-1169092	2023-01-05	0.148778	0.4682	0	0	7.64692	14.5697	NRAS
309	Arachidonate production from DAG Homo sapiens R-HSA-426048	2023-01-05	0.148778	0.4682	0	0	7.64692	14.5697	ABHD12
310	Vitamin B2 (riboflavin) metabolism Homo sapiens R-HSA-196843	2023-01-05	0.148778	0.4682	0	0	7.64692	14.5697	ACP5
311	The fatty acid cycling model Homo sapiens R-HSA-167826	2023-01-05	0.148778	0.4682	0	0	7.64692	14.5697	UCP2
312	The proton buffering model Homo sapiens R-HSA-167827	2023-01-05	0.148778	0.4682	0	0	7.64692	14.5697	UCP2
313	Mitochondrial Uncoupling Proteins Homo sapiens R-HSA-166187	2023-01-05	0.148778	0.4682	0	0	7.64692	14.5697	UCP2
314	PPARA activates gene expression Homo sapiens R-HSA-1989781	6/113	0.149709	0.46963	0	0	1.71966	3.26573	GLIPR1;ACSL1;NFYC;PLIN2;ANGPTL4;TNFRSF21
315	G1/S DNA Damage Checkpoints Homo sapiens R-HSA-69615	1965-04-01	0.15081	0.47158	0	0	2.00937	3.80119	PSMA6;PSMB5;ZNF385A;PSMB10
316	CD28 dependent PI3K/Akt signaling Homo sapiens R-HSA-389357	2023-02-22	0.153087	0.475682	0	0	3.06108	5.74486	CD86;MAP3K8
317	CTLA4 inhibitory signaling Homo sapiens R-HSA-389513	2023-02-22	0.153087	0.475682	0	0	3.06108	5.74486	LYN;CD86
318	APC/C:Cdc20 mediated degradation of Securin Homo sapiens R-HSA-174154	1966-04-01	0.156797	0.484153	0	0	1.97686	3.66273	PSMA6;ANAPC15;PSMB5;PSMB10
319	Cytosolic sensors of pathogen-associated DNA Homo sapiens R-HSA-1834949	1966-04-01	0.156797	0.484153	0	0	1.97686	3.66273	IRF7;POLR2H;MYD88;NFKB2
320	Programmed Cell Death Homo sapiens R-HSA-5357801	8/166	0.158058	0.486522	0	0	1.55361	2.86608	PSMA6;BCL2L11;PSMB5;GSN;TRADD;VIM;YWHAZ;PSMB10
321	Formation of HIV elongation complex in the absence of HIV Tat Homo sapiens R-HSA-167152	1944-03-01	0.162679	0.492664	0	0	2.24093	4.06947	CCNT2;CCNT1;POLR2H
322	RNA Polymerase II Transcription Elongation Homo sapiens R-HSA-75955	1944-03-01	0.162679	0.492664	0	0	2.24093	4.06947	CCNT2;CCNT1;POLR2H
323	Formation of RNA Pol II elongation complex Homo sapiens R-HSA-112382	1944-03-01	0.162679	0.492664	0	0	2.24093	4.06947	CCNT2;CCNT1;POLR2H
324	Transcriptional activity of SMAD2/SMAD3:SMAD4 heterotrimer Homo sapiens R-HSA-2173793	1944-03-01	0.162679	0.492664	0	0	2.24093	4.06947	CCNT2;CCNT1;E2F4
325	Regulation of RAS by GAPs Homo sapiens R-HSA-5658442	1967-04-01	0.16287	0.492664	0	0	1.94538	3.53047	PSMA6;NRAS;PSMB5;PSMB10
326	Regulation of lipid metabolism by Peroxisome proliferator-activated receptor alpha (PPARalpha) Homo sapiens R-HSA-400206	6/116	0.163054	0.492664	0	0	1.6725	3.03336	GLIPR1;ACSL1;NFYC;PLIN2;ANGPTL4;TNFRSF21
327	G alpha (s) signalling events Homo sapiens R-HSA-418555	7/142	0.165302	0.497929	0	0	1.59037	2.86264	CALCB;PDE4A;ADM;ARRB2;PDE7A;PDE8A;ADCY7
328	Transport of Mature mRNA derived from an Intron-Containing Transcript Homo sapiens R-HSA-159236	1968-04-01	0.169028	0.507598	0	0	1.91488	3.40407	NUP214;NXF1;DDX39A;NUP62
329	Phosphorylation of CD3 and TCR zeta chains Homo sapiens R-HSA-202427	2023-02-24	0.175711	0.509212	0	0	2.78251	4.83855	PTPRC;CSK
330	Growth hormone receptor signaling Homo sapiens R-HSA-982772	2023-02-24	0.175711	0.509212	0	0	2.78251	4.83855	LYN;STAT5A
331	TRAF6 mediated NF-kB activation Homo sapiens R-HSA-933542	2023-02-24	0.175711	0.509212	0	0	2.78251	4.83855	MYD88;NFKB2
332	Nuclear Events (kinase and transcription factor activation) Homo sapiens R-HSA-198725	2023-02-24	0.175711	0.509212	0	0	2.78251	4.83855	DUSP4;MAPK14
333	TNFR1-mediated ceramide production Homo sapiens R-HSA-5626978	2023-01-06	0.175769	0.509212	0	0	6.11722	10.6353	NSMAF
334	Proton-coupled monocarboxylate transport Homo sapiens R-HSA-433692	2023-01-06	0.175769	0.509212	0	0	6.11722	10.6353	SLC16A3
335	SMAD2/3 Phosphorylation Motif Mutants in Cancer Homo sapiens R-HSA-3304356	2023-01-06	0.175769	0.509212	0	0	6.11722	10.6353	TGFBR1
336	Methionine salvage pathway Homo sapiens R-HSA-1237112	2023-01-06	0.175769	0.509212	0	0	6.11722	10.6353	ENOPH1
337	Uptake and function of diphtheria toxin Homo sapiens R-HSA-5336415	2023-01-06	0.175769	0.509212	0	0	6.11722	10.6353	CD9
338	Heme degradation Homo sapiens R-HSA-189483	2023-01-06	0.175769	0.509212	0	0	6.11722	10.6353	BLVRA
339	Synthesis of Lipoxins (LX) Homo sapiens R-HSA-2142700	2023-01-06	0.175769	0.509212	0	0	6.11722	10.6353	ALOX5AP
340	Synthesis of 5-eicosatetraenoic acids Homo sapiens R-HSA-2142688	2023-01-06	0.175769	0.509212	0	0	6.11722	10.6353	ALOX5AP
341	DNA Damage Bypass Homo sapiens R-HSA-73893	1946-03-01	0.178367	0.515223	0	0	2.13648	3.6831	RPA2;UBE2L6;ISG15
342	EPH-Ephrin signaling Homo sapiens R-HSA-2682334	1995-05-01	0.183538	0.52861	0	0	1.70253	2.88635	LYN;MYL6;CFL1;MMP9;VEGFA
343	Defensins Homo sapiens R-HSA-1461973	1947-03-01	0.18636	0.529247	0	0	2.08781	3.50767	DEFA6;DEFA5;TLR2
344	Nucleotide-binding domain, leucine rich repeat containing receptor (NLR) signaling pathways Homo sapiens R-HSA-168643	1947-03-01	0.18636	0.529247	0	0	2.08781	3.50767	RIPK2;CASP1;MAPK14
345	Antigen activates B Cell Receptor (BCR) leading to generation of second messengers Homo sapiens R-HSA-983695	1947-03-01	0.18636	0.529247	0	0	2.08781	3.50767	LYN;SYK;ORAI1
346	Metal ion SLC transporters Homo sapiens R-HSA-425410	2023-02-25	0.187211	0.529247	0	0	2.66139	4.45921	SLC11A1;SLC39A3
347	ADP signalling through P2Y purinoceptor 1 Homo sapiens R-HSA-418592	2023-02-25	0.187211	0.529247	0	0	2.66139	4.45921	GNA15;MAPK14
348	APC/C:Cdh1 mediated degradation of Cdc20 and other APC/C:Cdh1 targeted proteins in late mitosis/early G1 Homo sapiens R-HSA-174178	1971-04-01	0.187971	0.529247	0	0	1.82886	3.05688	PSMA6;ANAPC15;PSMB5;PSMB10
349	Cdc20:Phospho-APC/C mediated degradation of Cyclin A Homo sapiens R-HSA-174184	1971-04-01	0.187971	0.529247	0	0	1.82886	3.05688	PSMA6;ANAPC15;PSMB5;PSMB10
350	RHO GTPase Effectors Homo sapiens R-HSA-195258	11/255	0.188057	0.529247	0	0	1.38372	2.31221	MYL6;SEC13;FMNL1;FMNL2;NCF1;NCF2;RCC2;NCF4;FLNA;BAIAP2;YWHAZ
351	Cellular response to heat stress Homo sapiens R-HSA-3371556	1996-05-01	0.188976	0.530316	0	0	1.68373	2.80532	NUP214;HSPA9;NUP62;RPA2;TNFRSF21
352	Metabolism of vitamins and cofactors Homo sapiens R-HSA-196854	7/148	0.190675	0.533566	0	0	1.52222	2.5226	PDXK;APOC2;ACP5;SLC2A3;APOE;NADK;LGMN
353	MAPK family signaling cascades Homo sapiens R-HSA-5683057	12/284	0.192693	0.534997	0	0	1.35431	2.23009	DUSP4;PSMA6;NRAS;PSMB5;FN1;PEBP1;HSPB1;CSK;ARRB2;CSF2RA;PSMB10;EREG
354	Costimulation by the CD28 family Homo sapiens R-HSA-388841	1972-04-01	0.194431	0.534997	0	0	1.80187	2.95088	CD86;LYN;MAP3K8;CSK
355	APC:Cdc20 mediated degradation of cell cycle proteins prior to satisfation of the cell cycle checkpoint Homo sapiens R-HSA-179419	1972-04-01	0.194431	0.534997	0	0	1.80187	2.95088	PSMA6;ANAPC15;PSMB5;PSMB10
356	TP53 Regulates Transcription of Cell Cycle Genes Homo sapiens R-HSA-6791312	1948-03-01	0.194446	0.534997	0	0	2.04131	3.34285	CNOT1;E2F4;ZNF385A
357	Death Receptor Signalling Homo sapiens R-HSA-73887	1948-03-01	0.194446	0.534997	0	0	2.04131	3.34285	USP4;TRADD;NSMAF
358	Pyruvate metabolism and Citric Acid (TCA) cycle Homo sapiens R-HSA-71406	1948-03-01	0.194446	0.534997	0	0	2.04131	3.34285	CS;SUCLG2;SLC16A3
359	PTK6 Regulates RHO GTPases, RAS GTPase and MAP kinases Homo sapiens R-HSA-8849471	2023-02-26	0.198812	0.535057	0	0	2.55037	4.11986	NRAS;PXN
360	ZBP1(DAI) mediated induction of type I IFNs Homo sapiens R-HSA-1606322	2023-02-26	0.198812	0.535057	0	0	2.55037	4.11986	MYD88;NFKB2
361	TNFR1-induced NFkappaB signaling pathway Homo sapiens R-HSA-5357956	2023-02-26	0.198812	0.535057	0	0	2.55037	4.11986	USP4;TRADD
362	Inositol transporters Homo sapiens R-HSA-429593	2023-01-07	0.201905	0.535057	0	0	5.09742	8.15567	SLC5A3
363	Transport of nucleosides and free purine and pyrimidine bases across the plasma membrane Homo sapiens R-HSA-83936	2023-01-07	0.201905	0.535057	0	0	5.09742	8.15567	SLC29A1
364	Vitamin D (calciferol) metabolism Homo sapiens R-HSA-196791	2023-01-07	0.201905	0.535057	0	0	5.09742	8.15567	LGMN
365	Attachment of GPI anchor to uPAR Homo sapiens R-HSA-162791	2023-01-07	0.201905	0.535057	0	0	5.09742	8.15567	PLAUR
366	NrCAM interactions Homo sapiens R-HSA-447038	2023-01-07	0.201905	0.535057	0	0	5.09742	8.15567	NRP2
367	IkBA variant leads to EDA-ID Homo sapiens R-HSA-5603029	2023-01-07	0.201905	0.535057	0	0	5.09742	8.15567	NFKB2
368	Loss of Function of TGFBR1 in Cancer Homo sapiens R-HSA-3656534	2023-01-07	0.201905	0.535057	0	0	5.09742	8.15567	TGFBR1
369	TGFBR1 KD Mutants in Cancer Homo sapiens R-HSA-3656532	2023-01-07	0.201905	0.535057	0	0	5.09742	8.15567	TGFBR1
370	Loss of Function of SMAD2/3 in Cancer Homo sapiens R-HSA-3304349	2023-01-07	0.201905	0.535057	0	0	5.09742	8.15567	TGFBR1
371	SMAD2/3 MH2 Domain Mutants in Cancer Homo sapiens R-HSA-3315487	2023-01-07	0.201905	0.535057	0	0	5.09742	8.15567	TGFBR1
372	Regulation of activated PAK-2p34 by proteasome mediated degradation Homo sapiens R-HSA-211733	1949-03-01	0.202615	0.535057	0	0	1.99683	3.18783	PSMA6;PSMB5;PSMB10
373	Cross-presentation of soluble exogenous antigens (endosomes) Homo sapiens R-HSA-1236978	1949-03-01	0.202615	0.535057	0	0	1.99683	3.18783	PSMA6;PSMB5;PSMB10
374	Diseases of signal transduction Homo sapiens R-HSA-5663202	12/288	0.20532	0.537544	0	0	1.33441	2.11261	STAT5A;CD86;PSMA6;ERLEC1;NRAS;PSMB5;CPSF6;PIK3CB;POLR2H;TGFBR1;PSMB10;EREG
375	GAB1 signalosome Homo sapiens R-HSA-180292	6/125	0.205891	0.537544	0	0	1.54528	2.44218	CD86;PXN;CSK;PIK3CB;IER3;EREG
376	APC/C:Cdc20 mediated degradation of mitotic proteins Homo sapiens R-HSA-176409	1974-04-01	0.207553	0.537544	0	0	1.7502	2.75197	PSMA6;ANAPC15;PSMB5;PSMB10
377	Binding and Uptake of Ligands by Scavenger Receptors Homo sapiens R-HSA-2173782	1974-04-01	0.207553	0.537544	0	0	1.7502	2.75197	MSR1;APOE;FTL;HSP90B1
378	Intra-Golgi and retrograde Golgi-to-ER traffic Homo sapiens R-HSA-6811442	8/179	0.208944	0.537544	0	0	1.43452	2.24602	CYTH4;GOSR2;DCTN4;GOLIM4;STX6;KDELR2;COPZ1;ARCN1
379	Uptake and actions of bacterial toxins Homo sapiens R-HSA-5339562	2023-02-27	0.210495	0.537544	0	0	2.44823	3.81506	CD9;FURIN
380	CDK-mediated phosphorylation and removal of Cdc6 Homo sapiens R-HSA-69017	1950-03-01	0.210864	0.537544	0	0	1.95424	3.04187	PSMA6;PSMB5;PSMB10
381	Ubiquitin-dependent degradation of Cyclin D1 Homo sapiens R-HSA-69229	1950-03-01	0.210864	0.537544	0	0	1.95424	3.04187	PSMA6;PSMB5;PSMB10
382	Ubiquitin-dependent degradation of Cyclin D Homo sapiens R-HSA-75815	1950-03-01	0.210864	0.537544	0	0	1.95424	3.04187	PSMA6;PSMB5;PSMB10
383	Regulation of Apoptosis Homo sapiens R-HSA-169911	1950-03-01	0.210864	0.537544	0	0	1.95424	3.04187	PSMA6;PSMB5;PSMB10
384	Regulation of ornithine decarboxylase (ODC) Homo sapiens R-HSA-350562	1950-03-01	0.210864	0.537544	0	0	1.95424	3.04187	PSMA6;PSMB5;PSMB10
385	Activation of APC/C and APC/C:Cdc20 mediated degradation of mitotic proteins Homo sapiens R-HSA-176814	1975-04-01	0.214207	0.537544	0	0	1.72546	2.65862	PSMA6;ANAPC15;PSMB5;PSMB10
386	Metabolism of fat-soluble vitamins Homo sapiens R-HSA-6806667	1951-03-01	0.219184	0.537544	0	0	1.91343	2.90429	APOC2;APOE;LGMN
387	Vpu mediated degradation of CD4 Homo sapiens R-HSA-180534	1951-03-01	0.219184	0.537544	0	0	1.91343	2.90429	PSMA6;PSMB5;PSMB10
388	Autodegradation of the E3 ubiquitin ligase COP1 Homo sapiens R-HSA-349425	1951-03-01	0.219184	0.537544	0	0	1.91343	2.90429	PSMA6;PSMB5;PSMB10
389	Late Phase of HIV Life Cycle Homo sapiens R-HSA-162599	6/128	0.220994	0.537544	0	0	1.50705	2.27507	NUP214;CCNT2;CCNT1;NUP62;FURIN;POLR2H
390	Influenza Viral RNA Transcription and Replication Homo sapiens R-HSA-168273	6/128	0.220994	0.537544	0	0	1.50705	2.27507	RPL4;NUP214;RPS15A;RPL31;NUP62;POLR2H
391	Cell Cycle Checkpoints Homo sapiens R-HSA-69620	8/182	0.221515	0.537544	0	0	1.40957	2.12459	PSMA6;ANAPC15;PSMB5;RPA2;NBN;YWHAZ;ZNF385A;PSMB10
392	The role of Nef in HIV-1 replication and disease pathogenesis Homo sapiens R-HSA-164952	2023-02-28	0.222243	0.537544	0	0	2.35394	3.54029	HCK;HLA-A
393	Synthesis of PA Homo sapiens R-HSA-1483166	2023-02-28	0.222243	0.537544	0	0	2.35394	3.54029	LPCAT1;DDHD1
394	NCAM signaling for neurite out-growth Homo sapiens R-HSA-375165	11/266	0.225234	0.537544	0	0	1.32327	1.97248	DUSP4;PSMA6;NRAS;PSMB5;FN1;PEBP1;CSK;ARRB2;CSF2RA;PSMB10;EREG
395	Vitamin C (ascorbate) metabolism Homo sapiens R-HSA-196836	2023-01-08	0.227213	0.537544	0	0	4.36899	6.47426	SLC2A3
396	Erythrocytes take up oxygen and release carbon dioxide Homo sapiens R-HSA-1247673	2023-01-08	0.227213	0.537544	0	0	4.36899	6.47426	CA2
397	Defective CSF2RB causes pulmonary surfactant metabolism dysfunction 5 (SMDP5) Homo sapiens R-HSA-5688849	2023-01-08	0.227213	0.537544	0	0	4.36899	6.47426	CSF2RA
398	Defective CSF2RA causes pulmonary surfactant metabolism dysfunction 4 (SMDP4) Homo sapiens R-HSA-5688890	2023-01-08	0.227213	0.537544	0	0	4.36899	6.47426	CSF2RA
399	HuR (ELAVL1) binds and stabilizes mRNA Homo sapiens R-HSA-450520	2023-01-08	0.227213	0.537544	0	0	4.36899	6.47426	NUP214
400	BH3-only proteins associate with and inactivate anti-apoptotic BCL-2 members Homo sapiens R-HSA-111453	2023-01-08	0.227213	0.537544	0	0	4.36899	6.47426	BCL2L11
401	Nef and signal transduction Homo sapiens R-HSA-164944	2023-01-08	0.227213	0.537544	0	0	4.36899	6.47426	HCK
402	IKBKG deficiency causes anhidrotic ectodermal dysplasia with immunodeficiency (EDA-ID) (via TLR) Homo sapiens R-HSA-5603027	2023-01-08	0.227213	0.537544	0	0	4.36899	6.47426	NFKB2
403	Formyl peptide receptors bind formyl peptides and many other ligands Homo sapiens R-HSA-444473	2023-01-08	0.227213	0.537544	0	0	4.36899	6.47426	FPR3
404	VEGF ligand-receptor interactions Homo sapiens R-HSA-194313	2023-01-08	0.227213	0.537544	0	0	4.36899	6.47426	VEGFA
405	VEGF binds to VEGFR leading to receptor dimerization Homo sapiens R-HSA-195399	2023-01-08	0.227213	0.537544	0	0	4.36899	6.47426	VEGFA
406	Free fatty acids regulate insulin secretion Homo sapiens R-HSA-400451	2023-01-08	0.227213	0.537544	0	0	4.36899	6.47426	GNA15
407	Fatty Acids bound to GPR40 (FFAR1) regulate insulin secretion Homo sapiens R-HSA-434316	2023-01-08	0.227213	0.537544	0	0	4.36899	6.47426	GNA15
408	Axonal growth inhibition (RHOA activation) Homo sapiens R-HSA-193634	2023-01-08	0.227213	0.537544	0	0	4.36899	6.47426	ARHGDIA
409	Signaling by TGF-beta Receptor Complex in Cancer Homo sapiens R-HSA-3304351	2023-01-08	0.227213	0.537544	0	0	4.36899	6.47426	TGFBR1
410	Hydrolysis of LPC Homo sapiens R-HSA-1483115	2023-01-08	0.227213	0.537544	0	0	4.36899	6.47426	PLBD1
411	Synthesis of PG Homo sapiens R-HSA-1483148	2023-01-08	0.227213	0.537544	0	0	4.36899	6.47426	PLD3
412	mitochondrial fatty acid beta-oxidation of saturated fatty acids Homo sapiens R-HSA-77286	2023-01-08	0.227213	0.537544	0	0	4.36899	6.47426	ACADVL
413	Linoleic acid (LA) metabolism Homo sapiens R-HSA-2046105	2023-01-08	0.227213	0.537544	0	0	4.36899	6.47426	ACSL1
414	mRNA Splicing - Minor Pathway Homo sapiens R-HSA-72165	1952-03-01	0.227569	0.537544	0	0	1.87428	2.7745	EFTUD2;SF3B6;POLR2H
415	p53-Independent DNA Damage Response Homo sapiens R-HSA-69610	1952-03-01	0.227569	0.537544	0	0	1.87428	2.7745	PSMA6;PSMB5;PSMB10
416	p53-Independent G1/S DNA damage checkpoint Homo sapiens R-HSA-69613	1952-03-01	0.227569	0.537544	0	0	1.87428	2.7745	PSMA6;PSMB5;PSMB10
417	Ubiquitin Mediated Degradation of Phosphorylated Cdc25A Homo sapiens R-HSA-69601	1952-03-01	0.227569	0.537544	0	0	1.87428	2.7745	PSMA6;PSMB5;PSMB10
418	Activation of BH3-only proteins Homo sapiens R-HSA-114452	2029-02-01	0.234041	0.547578	0	0	2.26664	3.29176	BCL2L11;YWHAZ
419	HSF1 activation Homo sapiens R-HSA-3371511	2029-02-01	0.234041	0.547578	0	0	2.26664	3.29176	RPA2;TNFRSF21
420	Myogenesis Homo sapiens R-HSA-525793	2029-02-01	0.234041	0.547578	0	0	2.26664	3.29176	TCF12;MAPK14
421	CDO in myogenesis Homo sapiens R-HSA-375170	2029-02-01	0.234041	0.547578	0	0	2.26664	3.29176	TCF12;MAPK14
422	XBP1(S) activates chaperone genes Homo sapiens R-HSA-381038	1953-03-01	0.236015	0.548289	0	0	1.8367	2.65195	ACADVL;GOSR2;SEC31A
423	Vif-mediated degradation of APOBEC3G Homo sapiens R-HSA-180585	1953-03-01	0.236015	0.548289	0	0	1.8367	2.65195	PSMA6;PSMB5;PSMB10
424	Arachidonic acid metabolism Homo sapiens R-HSA-2142753	1953-03-01	0.236015	0.548289	0	0	1.8367	2.65195	ALOX5AP;LTA4H;PTGS1
425	Regulation of APC/C activators between G1/S and early anaphase Homo sapiens R-HSA-176408	1979-04-01	0.241373	0.559319	0	0	1.6331	2.32131	PSMA6;ANAPC15;PSMB5;PSMB10
426	SCF-beta-TrCP mediated degradation of Emi1 Homo sapiens R-HSA-174113	1954-03-01	0.244513	0.559319	0	0	1.8006	2.53611	PSMA6;PSMB5;PSMB10
427	Stabilization of p53 Homo sapiens R-HSA-69541	1954-03-01	0.244513	0.559319	0	0	1.8006	2.53611	PSMA6;PSMB5;PSMB10
428	Degradation of AXIN Homo sapiens R-HSA-4641257	1954-03-01	0.244513	0.559319	0	0	1.8006	2.53611	PSMA6;PSMB5;PSMB10
429	Mitochondrial protein import Homo sapiens R-HSA-1268020	1954-03-01	0.244513	0.559319	0	0	1.8006	2.53611	HSPA9;CS;COX19
430	NEP/NS2 Interacts with the Cellular Export Machinery Homo sapiens R-HSA-168333	1930-02-01	0.245873	0.559319	0	0	2.18558	3.06623	NUP214;NUP62
431	Regulation of Glucokinase by Glucokinase Regulatory Protein Homo sapiens R-HSA-170822	1930-02-01	0.245873	0.559319	0	0	2.18558	3.06623	NUP214;NUP62
432	Transport of Ribonucleoproteins into the Host Nucleus Homo sapiens R-HSA-168271	1930-02-01	0.245873	0.559319	0	0	2.18558	3.06623	NUP214;NUP62
433	MAPK targets/ Nuclear events mediated by MAP kinases Homo sapiens R-HSA-450282	1930-02-01	0.245873	0.559319	0	0	2.18558	3.06623	DUSP4;MAPK14
434	Opsins Homo sapiens R-HSA-419771	2023-01-09	0.25172	0.559422	0	0	3.82267	5.27313	OPN3
435	Type I hemidesmosome assembly Homo sapiens R-HSA-446107	2023-01-09	0.25172	0.559422	0	0	3.82267	5.27313	CD151
436	PTK6 Regulates RTKs and Their Effectors AKT1 and DOK1 Homo sapiens R-HSA-8849469	2023-01-09	0.25172	0.559422	0	0	3.82267	5.27313	ARAP1
437	EGFR Transactivation by Gastrin Homo sapiens R-HSA-2179392	2023-01-09	0.25172	0.559422	0	0	3.82267	5.27313	NRAS
438	SHC-related events triggered by IGF1R Homo sapiens R-HSA-2428933	2023-01-09	0.25172	0.559422	0	0	3.82267	5.27313	NRAS
439	Role of Abl in Robo-Slit signaling Homo sapiens R-HSA-428890	2023-01-09	0.25172	0.559422	0	0	3.82267	5.27313	ABL2
440	Ca2+ activated K+ channels Homo sapiens R-HSA-1296052	2023-01-09	0.25172	0.559422	0	0	3.82267	5.27313	KCNMA1
441	p75NTR regulates axonogenesis Homo sapiens R-HSA-193697	2023-01-09	0.25172	0.559422	0	0	3.82267	5.27313	ARHGDIA
442	Pentose phosphate pathway (hexose monophosphate shunt) Homo sapiens R-HSA-71336	2023-01-09	0.25172	0.559422	0	0	3.82267	5.27313	PGD
443	mRNA Splicing - Major Pathway Homo sapiens R-HSA-72163	6/134	0.252229	0.559422	0	0	1.43596	1.97791	EFTUD2;SF3A1;SF3B6;CPSF2;CDC5L;POLR2H
444	IRE1alpha activates chaperones Homo sapiens R-HSA-381070	1955-03-01	0.25306	0.559422	0	0	1.76588	2.42654	ACADVL;GOSR2;SEC31A
445	Regulation of cholesterol biosynthesis by SREBP (SREBF) Homo sapiens R-HSA-1655829	1955-03-01	0.25306	0.559422	0	0	1.76588	2.42654	INSIG2;SCD;NFYC
446	Export of Viral Ribonucleoproteins from Nucleus Homo sapiens R-HSA-168274	1931-02-01	0.257726	0.559422	0	0	2.1101	2.861	NUP214;NUP62
447	Pausing and recovery of Tat-mediated HIV elongation Homo sapiens R-HSA-167238	1931-02-01	0.257726	0.559422	0	0	2.1101	2.861	CCNT1;POLR2H
448	Tat-mediated HIV elongation arrest and recovery Homo sapiens R-HSA-167243	1931-02-01	0.257726	0.559422	0	0	2.1101	2.861	CCNT1;POLR2H
449	FGFR1 mutant receptor activation Homo sapiens R-HSA-1839124	1931-02-01	0.257726	0.559422	0	0	2.1101	2.861	STAT5A;CPSF6
450	Regulation of TNFR1 signaling Homo sapiens R-HSA-5357905	1931-02-01	0.257726	0.559422	0	0	2.1101	2.861	USP4;TRADD
451	Degradation of DVL Homo sapiens R-HSA-4641258	1956-03-01	0.261648	0.559422	0	0	1.73247	2.32282	PSMA6;PSMB5;PSMB10
452	DNA Replication Pre-Initiation Homo sapiens R-HSA-69002	1982-04-01	0.262234	0.559422	0	0	1.57004	2.10153	PSMA6;PSMB5;RPA2;PSMB10
453	M/G1 Transition Homo sapiens R-HSA-68874	1982-04-01	0.262234	0.559422	0	0	1.57004	2.10153	PSMA6;PSMB5;RPA2;PSMB10
454	Influenza Life Cycle Homo sapiens R-HSA-168255	6/136	0.262906	0.559422	0	0	1.41372	1.88867	RPL4;NUP214;RPS15A;RPL31;NUP62;POLR2H
455	Mitotic G1-G1/S phases Homo sapiens R-HSA-453279	6/136	0.262906	0.559422	0	0	1.41372	1.88867	PSMA6;PSMB5;RPA2;TK2;E2F4;PSMB10
456	PI5P, PP2A and IER3 Regulate PI3K/AKT Signaling Homo sapiens R-HSA-6811558	1983-04-01	0.269264	0.559422	0	0	1.55009	2.03382	CD86;PIK3CB;IER3;EREG
457	Keratan sulfate/keratin metabolism Homo sapiens R-HSA-1638074	1932-02-01	0.269587	0.559422	0	0	2.03966	2.67372	GLB1;GNS
458	Activation of Matrix Metalloproteinases Homo sapiens R-HSA-1592389	1932-02-01	0.269587	0.559422	0	0	2.03966	2.67372	FURIN;MMP9
459	Nuclear import of Rev protein Homo sapiens R-HSA-180746	1932-02-01	0.269587	0.559422	0	0	2.03966	2.67372	NUP214;NUP62
460	Vpr-mediated nuclear import of PICs Homo sapiens R-HSA-180910	1932-02-01	0.269587	0.559422	0	0	2.03966	2.67372	NUP214;NUP62
461	Gluconeogenesis Homo sapiens R-HSA-70263	1932-02-01	0.269587	0.559422	0	0	2.03966	2.67372	ENO1;GAPDH
462	TRAF6 mediated IRF7 activation Homo sapiens R-HSA-933541	1932-02-01	0.269587	0.559422	0	0	2.03966	2.67372	IRF7;MYD88
463	Signal amplification Homo sapiens R-HSA-392518	1932-02-01	0.269587	0.559422	0	0	2.03966	2.67372	GNA15;MAPK14
464	Thrombin signalling through proteinase activated receptors (PARs) Homo sapiens R-HSA-456926	1932-02-01	0.269587	0.559422	0	0	2.03966	2.67372	GNA15;ARRB2
465	TGF-beta receptor signaling activates SMADs Homo sapiens R-HSA-2173789	1932-02-01	0.269587	0.559422	0	0	2.03966	2.67372	FURIN;TGFBR1
466	Creatine metabolism Homo sapiens R-HSA-71288	2023-01-10	0.275451	0.559422	0	0	3.39775	4.38087	GATM
467	Zinc influx into cells by the SLC39 gene family Homo sapiens R-HSA-442380	2023-01-10	0.275451	0.559422	0	0	3.39775	4.38087	SLC39A3
468	Diseases associated with surfactant metabolism Homo sapiens R-HSA-5687613	2023-01-10	0.275451	0.559422	0	0	3.39775	4.38087	CSF2RA
469	Removal of aminoterminal propeptides from gamma-carboxylated proteins Homo sapiens R-HSA-159782	2023-01-10	0.275451	0.559422	0	0	3.39775	4.38087	FURIN
470	Nef mediated downregulation of MHC class I complex cell surface expression Homo sapiens R-HSA-164940	2023-01-10	0.275451	0.559422	0	0	3.39775	4.38087	HLA-A
471	Activation of PPARGC1A (PGC-1alpha) by phosphorylation Homo sapiens R-HSA-2151209	2023-01-10	0.275451	0.559422	0	0	3.39775	4.38087	MAPK14
472	HDR through MMEJ (alt-NHEJ) Homo sapiens R-HSA-5685939	2023-01-10	0.275451	0.559422	0	0	3.39775	4.38087	NBN
473	Removal of the Flap Intermediate from the C-strand Homo sapiens R-HSA-174437	2023-01-10	0.275451	0.559422	0	0	3.39775	4.38087	RPA2
474	Regulation of gene expression by Hypoxia-inducible Factor Homo sapiens R-HSA-1234158	2023-01-10	0.275451	0.559422	0	0	3.39775	4.38087	VEGFA
475	Diseases of carbohydrate metabolism Homo sapiens R-HSA-5663084	2023-01-10	0.275451	0.559422	0	0	3.39775	4.38087	GYG1
476	Myoclonic epilepsy of Lafora Homo sapiens R-HSA-3785653	2023-01-10	0.275451	0.559422	0	0	3.39775	4.38087	GYG1
477	Glycogen storage diseases Homo sapiens R-HSA-3229121	2023-01-10	0.275451	0.559422	0	0	3.39775	4.38087	GYG1
478	Signaling by FGFR3 fusions in cancer Homo sapiens R-HSA-8853334	2023-01-10	0.275451	0.559422	0	0	3.39775	4.38087	NRAS
479	Activation of the AP-1 family of transcription factors Homo sapiens R-HSA-450341	2023-01-10	0.275451	0.559422	0	0	3.39775	4.38087	MAPK14
480	Role of second messengers in netrin-1 signaling Homo sapiens R-HSA-418890	2023-01-10	0.275451	0.559422	0	0	3.39775	4.38087	PITPNA
481	Adenylate cyclase activating pathway Homo sapiens R-HSA-170660	2023-01-10	0.275451	0.559422	0	0	3.39775	4.38087	ADCY7
482	eNOS activation Homo sapiens R-HSA-203615	2023-01-10	0.275451	0.559422	0	0	3.39775	4.38087	LYPLA1
483	Acetylcholine regulates insulin secretion Homo sapiens R-HSA-399997	2023-01-10	0.275451	0.559422	0	0	3.39775	4.38087	GNA15
484	Synthesis of pyrophosphates in the cytosol Homo sapiens R-HSA-1855167	2023-01-10	0.275451	0.559422	0	0	3.39775	4.38087	NUDT3
485	Synthesis of PIPs at the late endosome membrane Homo sapiens R-HSA-1660517	2023-01-10	0.275451	0.559422	0	0	3.39775	4.38087	VAC14
486	FCERI mediated NF-kB activation Homo sapiens R-HSA-2871837	5/111	0.276317	0.560025	0	0	1.44434	1.85772	LYN;PSMA6;PSMB5;PSMB10;MALT1
487	CDT1 association with the CDC6:ORC:origin complex Homo sapiens R-HSA-68827	1958-03-01	0.278929	0.564157	0	0	1.6693	2.13136	PSMA6;PSMB5;PSMB10
488	Sphingolipid de novo biosynthesis Homo sapiens R-HSA-1660661	1933-02-01	0.281443	0.565118	0	0	1.97376	2.50239	SPTLC2;SPHK1
489	Rev-mediated nuclear export of HIV RNA Homo sapiens R-HSA-165054	1933-02-01	0.281443	0.565118	0	0	1.97376	2.50239	NUP214;NUP62
490	Smooth Muscle Contraction Homo sapiens R-HSA-445355	1933-02-01	0.281443	0.565118	0	0	1.97376	2.50239	MYL6;PXN
491	G1/S Transition Homo sapiens R-HSA-69206	5/112	0.282436	0.565118	0	0	1.43077	1.80893	PSMA6;PSMB5;RPA2;TK2;PSMB10
492	Collagen formation Homo sapiens R-HSA-1474290	1985-04-01	0.28342	0.565118	0	0	1.51166	1.90594	CD151;PCOLCE2;P4HB;MMP9
493	APC/C-mediated degradation of cell cycle proteins Homo sapiens R-HSA-174143	1985-04-01	0.28342	0.565118	0	0	1.51166	1.90594	PSMA6;ANAPC15;PSMB5;PSMB10
494	Regulation of mitotic cell cycle Homo sapiens R-HSA-453276	1985-04-01	0.28342	0.565118	0	0	1.51166	1.90594	PSMA6;ANAPC15;PSMB5;PSMB10
495	Degradation of GLI1 by the proteasome Homo sapiens R-HSA-5610780	1959-03-01	0.28761	0.565297	0	0	1.6394	2.04295	PSMA6;PSMB5;PSMB10
496	GLI3 is processed to GLI3R by the proteasome Homo sapiens R-HSA-5610785	1959-03-01	0.28761	0.565297	0	0	1.6394	2.04295	PSMA6;PSMB5;PSMB10
497	Degradation of GLI2 by the proteasome Homo sapiens R-HSA-5610783	1959-03-01	0.28761	0.565297	0	0	1.6394	2.04295	PSMA6;PSMB5;PSMB10
498	The role of GTSE1 in G2/M progression after G2 checkpoint Homo sapiens R-HSA-8852276	1959-03-01	0.28761	0.565297	0	0	1.6394	2.04295	PSMA6;PSMB5;PSMB10
499	SCF(Skp2)-mediated degradation of p27/p21 Homo sapiens R-HSA-187577	1959-03-01	0.28761	0.565297	0	0	1.6394	2.04295	PSMA6;PSMB5;PSMB10
500	HIV Life Cycle Homo sapiens R-HSA-162587	6/141	0.290075	0.565297	0	0	1.361	1.6844	NUP214;CCNT2;CCNT1;NUP62;FURIN;POLR2H
501	Cell junction organization Homo sapiens R-HSA-446728	1986-04-01	0.290539	0.565297	0	0	1.49315	1.84556	CD151;PXN;FLNA;PARVB
502	Nuclear Pore Complex (NPC) Disassembly Homo sapiens R-HSA-3301854	1934-02-01	0.293282	0.565297	0	0	1.91199	2.34528	NUP214;NUP62
503	Negative regulators of RIG-I/MDA5 signaling Homo sapiens R-HSA-936440	1934-02-01	0.293282	0.565297	0	0	1.91199	2.34528	UBE2L6;ISG15
504	Translocation of GLUT4 to the plasma membrane Homo sapiens R-HSA-1445148	1960-03-01	0.296311	0.565297	0	0	1.61056	1.959	MYO5A;LNPEP;YWHAZ
505	Platelet homeostasis Homo sapiens R-HSA-418346	1987-04-01	0.297683	0.565297	0	0	1.47508	1.7874	FGR;KCNMA1;ORAI1;MAPK14
506	Uptake and function of anthrax toxins Homo sapiens R-HSA-5210891	2023-01-11	0.298431	0.565297	0	0	3.05782	3.69757	FURIN
507	Transport of organic anions Homo sapiens R-HSA-879518	2023-01-11	0.298431	0.565297	0	0	3.05782	3.69757	SLCO3A1
508	Gamma-carboxylation, transport, and amino-terminal cleavage of proteins Homo sapiens R-HSA-159854	2023-01-11	0.298431	0.565297	0	0	3.05782	3.69757	FURIN
509	Processive synthesis on the C-strand of the telomere Homo sapiens R-HSA-174414	2023-01-11	0.298431	0.565297	0	0	3.05782	3.69757	RPA2
510	Signaling by FGFR4 in disease Homo sapiens R-HSA-5655291	2023-01-11	0.298431	0.565297	0	0	3.05782	3.69757	NRAS
511	DSCAM interactions Homo sapiens R-HSA-376172	2023-01-11	0.298431	0.565297	0	0	3.05782	3.69757	MAPK14
512	CASP8 activity is inhibited Homo sapiens R-HSA-5218900	2023-01-11	0.298431	0.565297	0	0	3.05782	3.69757	TRADD
513	Regulation by c-FLIP Homo sapiens R-HSA-3371378	2023-01-11	0.298431	0.565297	0	0	3.05782	3.69757	TRADD
514	Dimerization of procaspase-8 Homo sapiens R-HSA-69416	2023-01-11	0.298431	0.565297	0	0	3.05782	3.69757	TRADD
515	Recruitment of NuMA to mitotic centrosomes Homo sapiens R-HSA-380320	2023-01-11	0.298431	0.565297	0	0	3.05782	3.69757	TUBGCP2
516	Interleukin-7 signaling Homo sapiens R-HSA-1266695	2023-01-11	0.298431	0.565297	0	0	3.05782	3.69757	STAT5A
517	Sodium/Calcium exchangers Homo sapiens R-HSA-425561	2023-01-11	0.298431	0.565297	0	0	3.05782	3.69757	SLC8B1
518	Phenylalanine and tyrosine catabolism Homo sapiens R-HSA-71182	2023-01-11	0.298431	0.565297	0	0	3.05782	3.69757	IL4I1
519	Response to metal ions Homo sapiens R-HSA-5660526	2023-01-11	0.298431	0.565297	0	0	3.05782	3.69757	MT1F
520	Metallothioneins bind metals Homo sapiens R-HSA-5661231	2023-01-11	0.298431	0.565297	0	0	3.05782	3.69757	MT1F
521	TP53 Regulates Transcription of DNA Repair Genes Homo sapiens R-HSA-6796648	1961-03-01	0.305027	0.573507	0	0	1.58271	1.87924	CCNT2;CCNT1;POLR2H
522	Constitutive Signaling by Aberrant PI3K in Cancer Homo sapiens R-HSA-2219530	1961-03-01	0.305027	0.573507	0	0	1.58271	1.87924	CD86;PIK3CB;EREG
523	Interactions of Rev with host cellular proteins Homo sapiens R-HSA-177243	1935-02-01	0.305094	0.573507	0	0	1.85395	2.20089	NUP214;NUP62
524	Interactions of Vpr with host cellular proteins Homo sapiens R-HSA-176033	1935-02-01	0.305094	0.573507	0	0	1.85395	2.20089	NUP214;NUP62
525	mRNA Splicing Homo sapiens R-HSA-72172	6/144	0.306649	0.575332	0	0	1.33121	1.57356	EFTUD2;SF3A1;SF3B6;CPSF2;CDC5L;POLR2H
526	Negative regulation of the PI3K/AKT network Homo sapiens R-HSA-199418	1990-04-01	0.319229	0.592632	0	0	1.4234	1.62531	CD86;PIK3CB;IER3;EREG
527	Reversible hydration of carbon dioxide Homo sapiens R-HSA-1475029	2023-01-12	0.320683	0.592632	0	0	2.77969	3.16135	CA2
528	TP53 Regulates Transcription of Caspase Activators and Caspases Homo sapiens R-HSA-6803207	2023-01-12	0.320683	0.592632	0	0	2.77969	3.16135	CASP1
529	Chk1/Chk2(Cds1) mediated inactivation of Cyclin B:Cdk1 complex Homo sapiens R-HSA-75035	2023-01-12	0.320683	0.592632	0	0	2.77969	3.16135	YWHAZ
530	CD28 dependent Vav1 pathway Homo sapiens R-HSA-389359	2023-01-12	0.320683	0.592632	0	0	2.77969	3.16135	CD86
531	ERKs are inactivated Homo sapiens R-HSA-202670	2023-01-12	0.320683	0.592632	0	0	2.77969	3.16135	DUSP4
532	The NLRP3 inflammasome Homo sapiens R-HSA-844456	2023-01-12	0.320683	0.592632	0	0	2.77969	3.16135	CASP1
533	Purine ribonucleoside monophosphate biosynthesis Homo sapiens R-HSA-73817	2023-01-12	0.320683	0.592632	0	0	2.77969	3.16135	IMPDH1
534	Synthesis of substrates in N-glycan biosythesis Homo sapiens R-HSA-446219	1963-03-01	0.322486	0.593737	0	0	1.52979	1.73126	GLB1;NEU1;NPL
535	Asymmetric localization of PCP proteins Homo sapiens R-HSA-4608870	1963-03-01	0.322486	0.593737	0	0	1.52979	1.73126	PSMA6;PSMB5;PSMB10
536	Oxidative Stress Induced Senescence Homo sapiens R-HSA-2559580	1991-04-01	0.326439	0.598776	0	0	1.40697	1.57512	PHC2;MAPKAPK3;MAPK14;RNF2
537	PCP/CE pathway Homo sapiens R-HSA-4086400	1991-04-01	0.326439	0.598776	0	0	1.40697	1.57512	PSMA6;PSMB5;ARRB2;PSMB10
538	HDR through Single Strand Annealing (SSA) Homo sapiens R-HSA-5685938	1937-02-01	0.328596	0.600495	0	0	1.74783	1.94521	RPA2;NBN
539	Apoptotic cleavage of cellular proteins Homo sapiens R-HSA-111465	1937-02-01	0.328596	0.600495	0	0	1.74783	1.94521	GSN;VIM
540	RNA Polymerase II Pre-transcription Events Homo sapiens R-HSA-674695	1964-03-01	0.331219	0.604169	0	0	1.50464	1.66259	CCNT2;CCNT1;POLR2H
541	MAPK6/MAPK4 signaling Homo sapiens R-HSA-5687128	1992-04-01	0.33366	0.607496	0	0	1.39091	1.52671	PSMA6;PSMB5;HSPB1;PSMB10
542	Glycosaminoglycan metabolism Homo sapiens R-HSA-1630316	5/121	0.338445	0.609578	0	0	1.31914	1.42915	CHST11;GLB1;ABCC5;CHST15;GNS
543	G2/M Checkpoints Homo sapiens R-HSA-69481	6/150	0.340242	0.609578	0	0	1.27535	1.37495	PSMA6;PSMB5;RPA2;NBN;YWHAZ;PSMB10
544	Transport of vitamins, nucleosides, and related molecules Homo sapiens R-HSA-425397	1938-02-01	0.340267	0.609578	0	0	1.69919	1.83177	SLCO3A1;SLC29A1
545	Cytosolic iron-sulfur cluster assembly Homo sapiens R-HSA-2564830	2023-01-13	0.34223	0.609578	0	0	2.54792	2.73206	NUBP1
546	The activation of arylsulfatases Homo sapiens R-HSA-1663150	2023-01-13	0.34223	0.609578	0	0	2.54792	2.73206	SUMF1
547	TP53 Regulates Transcription of Genes Involved in G1 Cell Cycle Arrest Homo sapiens R-HSA-6804116	2023-01-13	0.34223	0.609578	0	0	2.54792	2.73206	ZNF385A
548	Assembly Of The HIV Virion Homo sapiens R-HSA-175474	2023-01-13	0.34223	0.609578	0	0	2.54792	2.73206	FURIN
549	ERBB2 Activates PTK6 Signaling Homo sapiens R-HSA-8847993	2023-01-13	0.34223	0.609578	0	0	2.54792	2.73206	EREG
550	Signal regulatory protein (SIRP) family interactions Homo sapiens R-HSA-391160	2023-01-13	0.34223	0.609578	0	0	2.54792	2.73206	SIRPA
551	Platelet Adhesion to exposed collagen Homo sapiens R-HSA-75892	2023-01-13	0.34223	0.609578	0	0	2.54792	2.73206	LYN
552	alpha-linolenic (omega3) and linoleic (omega6) acid metabolism Homo sapiens R-HSA-2046104	2023-01-13	0.34223	0.609578	0	0	2.54792	2.73206	ACSL1
553	alpha-linolenic acid (ALA) metabolism Homo sapiens R-HSA-2046106	2023-01-13	0.34223	0.609578	0	0	2.54792	2.73206	ACSL1
554	GPCR ligand binding Homo sapiens R-HSA-500792	16/447	0.345187	0.613735	0	0	1.13742	1.20984	CCR1;CALCB;OPN3;CXCL8;CCL3L1;CCL20;PTAFR;C5AR1;FPR3;ADM;CXCL16;CXCL10;CCL5;CCRL2;CCL3;CCL2
555	Gamma carboxylation, hypusine formation and arylsulfatase activation Homo sapiens R-HSA-163841	1939-02-01	0.351875	0.621141	0	0	1.65318	1.72671	FURIN;SUMF1
556	Presynaptic phase of homologous DNA pairing and strand exchange Homo sapiens R-HSA-5693616	1939-02-01	0.351875	0.621141	0	0	1.65318	1.72671	RPA2;NBN
557	Nuclear signaling by ERBB4 Homo sapiens R-HSA-1251985	1939-02-01	0.351875	0.621141	0	0	1.65318	1.72671	STAT5A;EREG
558	tRNA modification in the nucleus and cytosol Homo sapiens R-HSA-6782315	1939-02-01	0.351875	0.621141	0	0	1.65318	1.72671	TRMT1;OSGEP
559	RNA Polymerase II Transcription Homo sapiens R-HSA-73857	5/124	0.357346	0.622538	0	0	1.28569	1.32304	CCNT2;DDX39A;CCNT1;CPSF2;POLR2H
560	Transcription of the HIV genome Homo sapiens R-HSA-167172	1967-03-01	0.35738	0.622538	0	0	1.43388	1.4754	CCNT2;CCNT1;POLR2H
561	Assembly of the pre-replicative complex Homo sapiens R-HSA-68867	1967-03-01	0.35738	0.622538	0	0	1.43388	1.4754	PSMA6;PSMB5;PSMB10
562	SUMOylation of transcription factors Homo sapiens R-HSA-3232118	2023-01-14	0.363095	0.622538	0	0	2.3518	2.38259	MITF
563	Regulation of TP53 Activity through Association with Co-factors Homo sapiens R-HSA-6804759	2023-01-14	0.363095	0.622538	0	0	2.3518	2.38259	ZNF385A
564	Mismatch repair (MMR) directed by MSH2:MSH3 (MutSbeta) Homo sapiens R-HSA-5358606	2023-01-14	0.363095	0.622538	0	0	2.3518	2.38259	RPA2
565	Mismatch repair (MMR) directed by MSH2:MSH6 (MutSalpha) Homo sapiens R-HSA-5358565	2023-01-14	0.363095	0.622538	0	0	2.3518	2.38259	RPA2
566	Removal of the Flap Intermediate Homo sapiens R-HSA-69166	2023-01-14	0.363095	0.622538	0	0	2.3518	2.38259	RPA2
567	TRAF3-dependent IRF activation pathway Homo sapiens R-HSA-918233	2023-01-14	0.363095	0.622538	0	0	2.3518	2.38259	IRF7
568	Regulation of necroptotic cell death Homo sapiens R-HSA-5675482	2023-01-14	0.363095	0.622538	0	0	2.3518	2.38259	TRADD
569	Bile salt and organic anion SLC transporters Homo sapiens R-HSA-425471	2023-01-14	0.363095	0.622538	0	0	2.3518	2.38259	SLC16A3
570	Inhibition of adenylate cyclase pathway Homo sapiens R-HSA-997269	2023-01-14	0.363095	0.622538	0	0	2.3518	2.38259	ADCY7
571	Adenylate cyclase inhibitory pathway Homo sapiens R-HSA-170670	2023-01-14	0.363095	0.622538	0	0	2.3518	2.38259	ADCY7
572	Synthesis of PIPs at the early endosome membrane Homo sapiens R-HSA-1660516	2023-01-14	0.363095	0.622538	0	0	2.3518	2.38259	VAC14
573	Nicotinate metabolism Homo sapiens R-HSA-196807	2023-01-14	0.363095	0.622538	0	0	2.3518	2.38259	NADK
574	Synthesis of Prostaglandins (PG) and Thromboxanes (TX) Homo sapiens R-HSA-2162123	2023-01-14	0.363095	0.622538	0	0	2.3518	2.38259	PTGS1
575	PKMTs methylate histone lysines Homo sapiens R-HSA-3214841	1940-02-01	0.363411	0.622538	0	0	1.60959	1.62927	SETD2;SETDB2
576	Cyclin E associated events during G1/S transition Homo sapiens R-HSA-69202	1968-03-01	0.366073	0.62601	0	0	1.41175	1.4187	PSMA6;PSMB5;PSMB10
577	Synthesis of DNA Homo sapiens R-HSA-69239	1997-04-01	0.369819	0.628836	0	0	1.31579	1.30887	PSMA6;PSMB5;RPA2;PSMB10
578	Cyclin A:Cdk2-associated events at S phase entry Homo sapiens R-HSA-69656	1969-03-01	0.374746	0.628836	0	0	1.39029	1.36458	PSMA6;PSMB5;PSMB10
579	Elastic fibre formation Homo sapiens R-HSA-1566948	1941-02-01	0.374868	0.628836	0	0	1.56824	1.53873	FURIN;ITGA5
580	Metabolism of water-soluble vitamins and cofactors Homo sapiens R-HSA-196849	1998-04-01	0.377045	0.628836	0	0	1.30172	1.26969	PDXK;ACP5;SLC2A3;NADK
581	WNT5A-dependent internalization of FZD4 Homo sapiens R-HSA-5099900	2023-01-15	0.383299	0.628836	0	0	2.18371	2.09404	ARRB2
582	N-Glycan antennae elongation Homo sapiens R-HSA-975577	2023-01-15	0.383299	0.628836	0	0	2.18371	2.09404	MGAT4A
583	Calnexin/calreticulin cycle Homo sapiens R-HSA-901042	2023-01-15	0.383299	0.628836	0	0	2.18371	2.09404	PDIA3
584	mRNA decay by 5' to 3' exoribonuclease Homo sapiens R-HSA-430039	2023-01-15	0.383299	0.628836	0	0	2.18371	2.09404	PATL1
585	Activation of BAD and translocation to mitochondria Homo sapiens R-HSA-111447	2023-01-15	0.383299	0.628836	0	0	2.18371	2.09404	YWHAZ
586	Processing of Intronless Pre-mRNAs Homo sapiens R-HSA-77595	2023-01-15	0.383299	0.628836	0	0	2.18371	2.09404	CPSF2
587	Mismatch Repair Homo sapiens R-HSA-5358508	2023-01-15	0.383299	0.628836	0	0	2.18371	2.09404	RPA2
588	Processive synthesis on the lagging strand Homo sapiens R-HSA-69183	2023-01-15	0.383299	0.628836	0	0	2.18371	2.09404	RPA2
589	Prolactin receptor signaling Homo sapiens R-HSA-1170546	2023-01-15	0.383299	0.628836	0	0	2.18371	2.09404	STAT5A
590	Glycogen synthesis Homo sapiens R-HSA-3322077	2023-01-15	0.383299	0.628836	0	0	2.18371	2.09404	GYG1
591	Glycogen breakdown (glycogenolysis) Homo sapiens R-HSA-70221	2023-01-15	0.383299	0.628836	0	0	2.18371	2.09404	GYG1
592	ERBB2 Regulates Cell Motility Homo sapiens R-HSA-6785631	2023-01-15	0.383299	0.628836	0	0	2.18371	2.09404	EREG
593	Signaling by EGFRvIII in Cancer Homo sapiens R-HSA-5637812	2023-01-15	0.383299	0.628836	0	0	2.18371	2.09404	NRAS
594	Constitutive Signaling by EGFRvIII Homo sapiens R-HSA-5637810	2023-01-15	0.383299	0.628836	0	0	2.18371	2.09404	NRAS
595	GRB2:SOS provides linkage to MAPK signaling for Integrins Homo sapiens R-HSA-354194	2023-01-15	0.383299	0.628836	0	0	2.18371	2.09404	FN1
596	p130Cas linkage to MAPK signaling for integrins Homo sapiens R-HSA-372708	2023-01-15	0.383299	0.628836	0	0	2.18371	2.09404	FN1
597	Elevation of cytosolic Ca2+ levels Homo sapiens R-HSA-139853	2023-01-15	0.383299	0.628836	0	0	2.18371	2.09404	ORAI1
598	Switching of origins to a post-replicative state Homo sapiens R-HSA-69052	1970-03-01	0.383395	0.628836	0	0	1.36947	1.31289	PSMA6;PSMB5;PSMB10
599	Orc1 removal from chromatin Homo sapiens R-HSA-68949	1970-03-01	0.383395	0.628836	0	0	1.36947	1.31289	PSMA6;PSMB5;PSMB10
600	Hedgehog 'off' state Homo sapiens R-HSA-5610787	1999-04-01	0.384263	0.628836	0	0	1.28795	1.23184	PSMA6;PSMB5;ADCY7;PSMB10
601	Retinoid metabolism and transport Homo sapiens R-HSA-975634	1942-02-01	0.386239	0.628836	0	0	1.52896	1.45449	APOC2;APOE
602	Intrinsic Pathway for Apoptosis Homo sapiens R-HSA-109606	1942-02-01	0.386239	0.628836	0	0	1.52896	1.45449	BCL2L11;YWHAZ
603	Homologous DNA Pairing and Strand Exchange Homo sapiens R-HSA-5693579	1942-02-01	0.386239	0.628836	0	0	1.52896	1.45449	RPA2;NBN
604	EPHB-mediated forward signaling Homo sapiens R-HSA-3928662	1942-02-01	0.386239	0.628836	0	0	1.52896	1.45449	LYN;CFL1
605	Activation of gene expression by SREBF (SREBP) Homo sapiens R-HSA-2426168	1942-02-01	0.386239	0.628836	0	0	1.52896	1.45449	SCD;NFYC
606	HIV Transcription Elongation Homo sapiens R-HSA-167169	1943-02-01	0.397519	0.634912	0	0	1.49159	1.37601	CCNT1;POLR2H
607	Tat-mediated elongation of the HIV-1 transcript Homo sapiens R-HSA-167246	1943-02-01	0.397519	0.634912	0	0	1.49159	1.37601	CCNT1;POLR2H
608	Formation of HIV-1 elongation complex containing HIV-1 Tat Homo sapiens R-HSA-167200	1943-02-01	0.397519	0.634912	0	0	1.49159	1.37601	CCNT1;POLR2H
609	Signaling by FGFR2 in disease Homo sapiens R-HSA-5655253	1943-02-01	0.397519	0.634912	0	0	1.49159	1.37601	NRAS;POLR2H
610	Transcriptional regulation by small RNAs Homo sapiens R-HSA-5578749	1972-03-01	0.400608	0.634912	0	0	1.32964	1.21631	NUP214;NUP62;POLR2H
611	Removal of licensing factors from origins Homo sapiens R-HSA-69300	1972-03-01	0.400608	0.634912	0	0	1.32964	1.21631	PSMA6;PSMB5;PSMB10
612	Translesion synthesis by REV1 Homo sapiens R-HSA-110312	2023-01-16	0.402863	0.634912	0	0	2.03802	1.85288	RPA2
613	Spry regulation of FGF signaling Homo sapiens R-HSA-1295596	2023-01-16	0.402863	0.634912	0	0	2.03802	1.85288	MKNK1
614	PI3K events in ERBB2 signaling Homo sapiens R-HSA-1963642	2023-01-16	0.402863	0.634912	0	0	2.03802	1.85288	EREG
615	JNK (c-Jun kinases) phosphorylation and activation mediated by activated human TAK1 Homo sapiens R-HSA-450321	2023-01-16	0.402863	0.634912	0	0	2.03802	1.85288	RIPK2
616	MAP3K8 (TPL2)-dependent MAPK1/3 activation Homo sapiens R-HSA-5684264	2023-01-16	0.402863	0.634912	0	0	2.03802	1.85288	MAP3K8
617	Regulated Necrosis Homo sapiens R-HSA-5218859	2023-01-16	0.402863	0.634912	0	0	2.03802	1.85288	TRADD
618	RIPK1-mediated regulated necrosis Homo sapiens R-HSA-5213460	2023-01-16	0.402863	0.634912	0	0	2.03802	1.85288	TRADD
619	Regulation of KIT signaling Homo sapiens R-HSA-1433559	2023-01-16	0.402863	0.634912	0	0	2.03802	1.85288	LYN
620	Rap1 signalling Homo sapiens R-HSA-392517	2023-01-16	0.402863	0.634912	0	0	2.03802	1.85288	YWHAZ
621	Sema3A PAK dependent Axon repulsion Homo sapiens R-HSA-399954	2023-01-16	0.402863	0.634912	0	0	2.03802	1.85288	CFL1
622	RHO GTPases activate CIT Homo sapiens R-HSA-5625900	2023-01-16	0.402863	0.634912	0	0	2.03802	1.85288	MYL6
623	PKA activation Homo sapiens R-HSA-163615	2023-01-16	0.402863	0.634912	0	0	2.03802	1.85288	ADCY7
624	TGF-beta receptor signaling in EMT (epithelial to mesenchymal transition) Homo sapiens R-HSA-2173791	2023-01-16	0.402863	0.634912	0	0	2.03802	1.85288	TGFBR1
625	Acyl chain remodelling of PI Homo sapiens R-HSA-1482922	2023-01-16	0.402863	0.634912	0	0	2.03802	1.85288	PLBD1
626	Role of LAT2/NTAL/LAB on calcium mobilization Homo sapiens R-HSA-2730905	6/162	0.408227	0.640018	0	0	1.17651	1.05407	CD86;LYN;SYK;PIK3CB;IER3;EREG
627	Separation of Sister Chromatids Homo sapiens R-HSA-2467813	6/162	0.408227	0.640018	0	0	1.17651	1.05407	PSMA6;SEC13;ANAPC15;PSMB5;RCC2;PSMB10
628	SUMOylation of DNA replication proteins Homo sapiens R-HSA-4615885	1944-02-01	0.408702	0.640018	0	0	1.456	1.30278	NUP214;NUP62
629	Inositol phosphate metabolism Homo sapiens R-HSA-1483249	1944-02-01	0.408702	0.640018	0	0	1.456	1.30278	INPP5D;NUDT3
630	tRNA processing Homo sapiens R-HSA-72306	4/103	0.41301	0.640185	0	0	1.23566	1.09267	NUP214;NUP62;TRMT1;OSGEP
631	ABC-family proteins mediated transport Homo sapiens R-HSA-382556	1945-02-01	0.419783	0.640185	0	0	1.42206	1.23438	ABCC5;ABCG1
632	Signaling by ERBB2 Homo sapiens R-HSA-1227986	1945-02-01	0.419783	0.640185	0	0	1.42206	1.23438	NRAS;EREG
633	Diseases of metabolism Homo sapiens R-HSA-5668914	1945-02-01	0.419783	0.640185	0	0	1.42206	1.23438	CSF2RA;GYG1
634	Zinc transporters Homo sapiens R-HSA-435354	2023-01-17	0.421807	0.640185	0	0	1.91055	1.64919	SLC39A3
635	ABC transporters in lipid homeostasis Homo sapiens R-HSA-1369062	2023-01-17	0.421807	0.640185	0	0	1.91055	1.64919	ABCG1
636	Hyaluronan metabolism Homo sapiens R-HSA-2142845	2023-01-17	0.421807	0.640185	0	0	1.91055	1.64919	ABCC5
637	N-glycan trimming in the ER and Calnexin/Calreticulin cycle Homo sapiens R-HSA-532668	2023-01-17	0.421807	0.640185	0	0	1.91055	1.64919	PDIA3
638	Translesion synthesis by POLK Homo sapiens R-HSA-5655862	2023-01-17	0.421807	0.640185	0	0	1.91055	1.64919	RPA2
639	Translesion synthesis by POLI Homo sapiens R-HSA-5656121	2023-01-17	0.421807	0.640185	0	0	1.91055	1.64919	RPA2
640	G1/S-Specific Transcription Homo sapiens R-HSA-69205	2023-01-17	0.421807	0.640185	0	0	1.91055	1.64919	TK2
641	Ligand-dependent caspase activation Homo sapiens R-HSA-140534	2023-01-17	0.421807	0.640185	0	0	1.91055	1.64919	TRADD
642	RHO GTPases Activate ROCKs Homo sapiens R-HSA-5627117	2023-01-17	0.421807	0.640185	0	0	1.91055	1.64919	MYL6
643	Synthesis, secretion, and deacylation of Ghrelin Homo sapiens R-HSA-422085	2023-01-17	0.421807	0.640185	0	0	1.91055	1.64919	PLA2G7
644	PKA-mediated phosphorylation of CREB Homo sapiens R-HSA-111931	2023-01-17	0.421807	0.640185	0	0	1.91055	1.64919	ADCY7
645	PKA activation in glucagon signalling Homo sapiens R-HSA-164378	2023-01-17	0.421807	0.640185	0	0	1.91055	1.64919	ADCY7
646	Inflammasomes Homo sapiens R-HSA-622312	2023-01-17	0.421807	0.640185	0	0	1.91055	1.64919	CASP1
647	Acyl chain remodelling of PG Homo sapiens R-HSA-1482925	2023-01-17	0.421807	0.640185	0	0	1.91055	1.64919	LPCAT1
648	Mitochondrial Fatty Acid Beta-Oxidation Homo sapiens R-HSA-77289	2023-01-17	0.421807	0.640185	0	0	1.91055	1.64919	ACADVL
649	Metabolism of porphyrins Homo sapiens R-HSA-189445	2023-01-17	0.421807	0.640185	0	0	1.91055	1.64919	BLVRA
650	Regulation of DNA replication Homo sapiens R-HSA-69304	1975-03-01	0.426161	0.644806	0	0	1.27404	1.08667	PSMA6;PSMB5;PSMB10
651	G alpha (12/13) signalling events Homo sapiens R-HSA-416482	1975-03-01	0.426161	0.644806	0	0	1.27404	1.08667	ABR;ARHGEF2;ARHGAP4
652	DNA Replication Homo sapiens R-HSA-69306	4/105	0.42728	0.645508	0	0	1.21106	1.02979	PSMA6;PSMB5;RPA2;PSMB10
653	Miscellaneous transport and binding events Homo sapiens R-HSA-5223345	2023-01-18	0.440152	0.655899	0	0	1.79807	1.47556	NIPA2
654	Activation of SMO Homo sapiens R-HSA-5635838	2023-01-18	0.440152	0.655899	0	0	1.79807	1.47556	ARRB2
655	RNA Polymerase III Chain Elongation Homo sapiens R-HSA-73780	2023-01-18	0.440152	0.655899	0	0	1.79807	1.47556	POLR2H
656	Pre-NOTCH Processing in Golgi Homo sapiens R-HSA-1912420	2023-01-18	0.440152	0.655899	0	0	1.79807	1.47556	FURIN
657	SHC-mediated cascade:FGFR3 Homo sapiens R-HSA-5654704	2023-01-18	0.440152	0.655899	0	0	1.79807	1.47556	NRAS
658	Activation of IRF3/IRF7 mediated by TBK1/IKK epsilon Homo sapiens R-HSA-936964	2023-01-18	0.440152	0.655899	0	0	1.79807	1.47556	IRF7
659	CD22 mediated BCR regulation Homo sapiens R-HSA-5690714	2023-01-18	0.440152	0.655899	0	0	1.79807	1.47556	LYN
660	cGMP effects Homo sapiens R-HSA-418457	2023-01-18	0.440152	0.655899	0	0	1.79807	1.47556	KCNMA1
661	Synthesis of PIPs at the Golgi membrane Homo sapiens R-HSA-1660514	2023-01-18	0.440152	0.655899	0	0	1.79807	1.47556	VAC14
662	SRP-dependent cotranslational protein targeting to membrane Homo sapiens R-HSA-1799339	4/107	0.44146	0.656855	0	0	1.18742	0.97092	RPL4;RPS15A;RPL31;SRP9
663	Senescence-Associated Secretory Phenotype (SASP) Homo sapiens R-HSA-2559582	1977-03-01	0.442984	0.657137	0	0	1.23947	1.00921	CXCL8;ANAPC15;IGFBP7
664	RNA polymerase II transcribes snRNA genes Homo sapiens R-HSA-6807505	1977-03-01	0.442984	0.657137	0	0	1.23947	1.00921	CCNT2;CCNT1;POLR2H
665	Biosynthesis of the N-glycan precursor (dolichol lipid-linked oligosaccharide, LLO) and transfer to a nascent protein Homo sapiens R-HSA-446193	1978-03-01	0.451323	0.66428	0	0	1.22288	0.972893	GLB1;NEU1;NPL
666	G2/M DNA damage checkpoint Homo sapiens R-HSA-69473	1978-03-01	0.451323	0.66428	0	0	1.22288	0.972893	RPA2;NBN;YWHAZ
667	EPH-ephrin mediated repulsion of cells Homo sapiens R-HSA-3928665	1948-02-01	0.452365	0.66428	0	0	1.32911	1.05434	LYN;MMP9
668	G beta:gamma signalling through PI3Kgamma Homo sapiens R-HSA-392451	1948-02-01	0.452365	0.66428	0	0	1.32911	1.05434	PIK3CB;CSF2RA
669	Na+/Cl- dependent neurotransmitter transporters Homo sapiens R-HSA-442660	2023-01-19	0.457915	0.66428	0	0	1.69809	1.32633	SLC6A6
670	Signaling by FGFR2 IIIa TM Homo sapiens R-HSA-8851708	2023-01-19	0.457915	0.66428	0	0	1.69809	1.32633	POLR2H
671	Regulation of TP53 Activity through Methylation Homo sapiens R-HSA-6804760	2023-01-19	0.457915	0.66428	0	0	1.69809	1.32633	JMY
672	Translesion Synthesis by POLH Homo sapiens R-HSA-110320	2023-01-19	0.457915	0.66428	0	0	1.69809	1.32633	RPA2
673	PCNA-Dependent Long Patch Base Excision Repair Homo sapiens R-HSA-5651801	2023-01-19	0.457915	0.66428	0	0	1.69809	1.32633	RPA2
674	Phosphorylation of the APC/C Homo sapiens R-HSA-176412	2023-01-19	0.457915	0.66428	0	0	1.69809	1.32633	ANAPC15
675	Conversion from APC/C:Cdc20 to APC/C:Cdh1 in late anaphase Homo sapiens R-HSA-176407	2023-01-19	0.457915	0.66428	0	0	1.69809	1.32633	ANAPC15
676	Constitutive Signaling by Ligand-Responsive EGFR Cancer Variants Homo sapiens R-HSA-1236382	2023-01-19	0.457915	0.66428	0	0	1.69809	1.32633	NRAS
677	Signaling by Ligand-Responsive EGFR Variants in Cancer Homo sapiens R-HSA-5637815	2023-01-19	0.457915	0.66428	0	0	1.69809	1.32633	NRAS
678	Signaling by EGFR in Cancer Homo sapiens R-HSA-1643713	2023-01-19	0.457915	0.66428	0	0	1.69809	1.32633	NRAS
679	Signaling by NODAL Homo sapiens R-HSA-1181150	2023-01-19	0.457915	0.66428	0	0	1.69809	1.32633	FURIN
680	Golgi-to-ER retrograde transport Homo sapiens R-HSA-8856688	4/110	0.462526	0.668691	0	0	1.15364	0.889516	DCTN4;KDELR2;COPZ1;ARCN1
681	Mitochondrial biogenesis Homo sapiens R-HSA-1592230	1949-02-01	0.462992	0.668691	0	0	1.30077	1.00165	POLG2;MAPK14
682	Complex I biogenesis Homo sapiens R-HSA-6799198	1949-02-01	0.462992	0.668691	0	0	1.30077	1.00165	NDUFB6;NDUFB5
683	Mitotic Anaphase Homo sapiens R-HSA-68882	6/173	0.47003	0.673679	0	0	1.09838	0.829233	PSMA6;SEC13;ANAPC15;PSMB5;RCC2;PSMB10
684	Chondroitin sulfate/dermatan sulfate metabolism Homo sapiens R-HSA-1793185	1950-02-01	0.473498	0.673679	0	0	1.2736	0.952156	CHST11;CHST15
685	Deadenylation-dependent mRNA decay Homo sapiens R-HSA-429914	1950-02-01	0.473498	0.673679	0	0	1.2736	0.952156	CNOT1;PATL1
686	Metabolism of non-coding RNA Homo sapiens R-HSA-194441	1950-02-01	0.473498	0.673679	0	0	1.2736	0.952156	NUP214;NUP62
687	snRNP Assembly Homo sapiens R-HSA-191859	1950-02-01	0.473498	0.673679	0	0	1.2736	0.952156	NUP214;NUP62
688	Lagging Strand Synthesis Homo sapiens R-HSA-69186	2023-01-20	0.475115	0.673679	0	0	1.60863	1.19714	RPA2
689	Inhibition of the proteolytic activity of APC/C required for the onset of anaphase by mitotic spindle checkpoint components Homo sapiens R-HSA-141405	2023-01-20	0.475115	0.673679	0	0	1.60863	1.19714	ANAPC15
690	Inactivation of APC/C via direct inhibition of the APC/C complex Homo sapiens R-HSA-141430	2023-01-20	0.475115	0.673679	0	0	1.60863	1.19714	ANAPC15
691	eNOS activation and regulation Homo sapiens R-HSA-203765	2023-01-20	0.475115	0.673679	0	0	1.60863	1.19714	LYPLA1
692	Metabolism of nitric oxide Homo sapiens R-HSA-202131	2023-01-20	0.475115	0.673679	0	0	1.60863	1.19714	LYPLA1
693	Hormone-sensitive lipase (HSL)-mediated triacylglycerol hydrolysis Homo sapiens R-HSA-163560	2023-01-20	0.475115	0.673679	0	0	1.60863	1.19714	FABP3
694	Signaling by Hippo Homo sapiens R-HSA-2028269	2023-01-20	0.475115	0.673679	0	0	1.60863	1.19714	MOB1B
695	Mitotic Metaphase and Anaphase Homo sapiens R-HSA-2555396	6/174	0.475573	0.673679	0	0	1.09179	0.811455	PSMA6;SEC13;ANAPC15;PSMB5;RCC2;PSMB10
696	COPI-dependent Golgi-to-ER retrograde traffic Homo sapiens R-HSA-6811434	1981-03-01	0.476021	0.673679	0	0	1.17567	0.87269	KDELR2;COPZ1;ARCN1
697	Nuclear Envelope Breakdown Homo sapiens R-HSA-2980766	1951-02-01	0.483878	0.678346	0	0	1.24755	0.905622	NUP214;NUP62
698	mRNA 3'-end processing Homo sapiens R-HSA-72187	1951-02-01	0.483878	0.678346	0	0	1.24755	0.905622	DDX39A;CPSF2
699	Post-Elongation Processing of Intron-Containing pre-mRNA Homo sapiens R-HSA-112296	1951-02-01	0.483878	0.678346	0	0	1.24755	0.905622	DDX39A;CPSF2
700	G-protein beta:gamma signalling Homo sapiens R-HSA-397795	1951-02-01	0.483878	0.678346	0	0	1.24755	0.905622	PIK3CB;CSF2RA
701	Apoptotic execution phase Homo sapiens R-HSA-75153	1951-02-01	0.483878	0.678346	0	0	1.24755	0.905622	GSN;VIM
702	Nuclear Receptor transcription pathway Homo sapiens R-HSA-383280	1951-02-01	0.483878	0.678346	0	0	1.24755	0.905622	RARA;NR1H3
703	Degradation of beta-catenin by the destruction complex Homo sapiens R-HSA-195253	1982-03-01	0.484139	0.678346	0	0	1.16073	0.84197	PSMA6;PSMB5;PSMB10
704	Cap-dependent Translation Initiation Homo sapiens R-HSA-72737	4/114	0.490165	0.679375	0	0	1.11146	0.792484	RPL4;RPS15A;RPL31;EIF4EBP1
705	Eukaryotic Translation Initiation Homo sapiens R-HSA-72613	4/114	0.490165	0.679375	0	0	1.11146	0.792484	RPL4;RPS15A;RPL31;EIF4EBP1
706	RHO GTPases Activate Formins Homo sapiens R-HSA-5663220	4/114	0.490165	0.679375	0	0	1.11146	0.792484	SEC13;FMNL1;FMNL2;RCC2
707	HS-GAG degradation Homo sapiens R-HSA-2024096	2023-01-21	0.491771	0.679375	0	0	1.52812	1.08457	GLB1
708	Nef-mediates down modulation of cell surface receptors by recruiting them to clathrin adapters Homo sapiens R-HSA-164938	2023-01-21	0.491771	0.679375	0	0	1.52812	1.08457	HLA-A
709	TP53 regulates transcription of additional cell cycle genes whose exact role in the p53 pathway remain uncertain Homo sapiens R-HSA-6804115	2023-01-21	0.491771	0.679375	0	0	1.52812	1.08457	CNOT1
710	Signal transduction by L1 Homo sapiens R-HSA-445144	2023-01-21	0.491771	0.679375	0	0	1.52812	1.08457	ITGA5
711	SHC-mediated cascade:FGFR1 Homo sapiens R-HSA-5654688	2023-01-21	0.491771	0.679375	0	0	1.52812	1.08457	NRAS
712	Mitotic Spindle Checkpoint Homo sapiens R-HSA-69618	2023-01-21	0.491771	0.679375	0	0	1.52812	1.08457	ANAPC15
713	Aflatoxin activation and detoxification Homo sapiens R-HSA-5423646	2023-01-21	0.491771	0.679375	0	0	1.52812	1.08457	MGST1
714	Nonhomologous End-Joining (NHEJ) Homo sapiens R-HSA-5693571	1952-02-01	0.49413	0.681678	0	0	1.22253	0.861831	TDP2;NBN
715	Metabolism of amino acids and derivatives Homo sapiens R-HSA-71291	11/335	0.495831	0.683067	0	0	1.0377	0.727969	RPL4;IL4I1;PSMA6;GATM;RPS15A;PSMB5;RPL31;BCAT1;ENOPH1;SAT1;PSMB10
716	Epigenetic regulation of gene expression Homo sapiens R-HSA-212165	4/115	0.496984	0.6837	0	0	1.10139	0.770088	TET2;POLR2H;JARID2;SAP30
717	Viral mRNA Translation Homo sapiens R-HSA-192823	1984-03-01	0.500192	0.686197	0	0	1.13195	0.784171	RPL4;RPS15A;RPL31
718	Peptide chain elongation Homo sapiens R-HSA-156902	1984-03-01	0.500192	0.686197	0	0	1.13195	0.784171	RPL4;RPS15A;RPL31
719	Gastrin-CREB signalling pathway via PKC and MAPK Homo sapiens R-HSA-881907	14/432	0.504841	0.689091	0	0	1.02358	0.699631	DUSP4;PTAFR;FN1;PEBP1;ARRB2;CSF2RA;PSMB10;EREG;ABHD12;PSMA6;NRAS;GNA15;PSMB5;CSK
720	Intrinsic Pathway of Fibrin Clot Formation Homo sapiens R-HSA-140837	2023-01-22	0.507898	0.689091	0	0	1.45528	0.985912	A2M
721	Resolution of AP sites via the multiple-nucleotide patch replacement pathway Homo sapiens R-HSA-110373	2023-01-22	0.507898	0.689091	0	0	1.45528	0.985912	RPA2
722	Telomere C-strand (Lagging Strand) Synthesis Homo sapiens R-HSA-174417	2023-01-22	0.507898	0.689091	0	0	1.45528	0.985912	RPA2
723	Signaling by FGFR3 point mutants in cancer Homo sapiens R-HSA-8853338	2023-01-22	0.507898	0.689091	0	0	1.45528	0.985912	NRAS
724	Signaling by FGFR3 in disease Homo sapiens R-HSA-5655332	2023-01-22	0.507898	0.689091	0	0	1.45528	0.985912	NRAS
725	Nephrin interactions Homo sapiens R-HSA-373753	2023-01-22	0.507898	0.689091	0	0	1.45528	0.985912	PIK3CB
726	Post-chaperonin tubulin folding pathway Homo sapiens R-HSA-389977	2023-01-22	0.507898	0.689091	0	0	1.45528	0.985912	TUBB6
727	Assembly of collagen fibrils and other multimeric structures Homo sapiens R-HSA-2022090	1954-02-01	0.514242	0.693018	0	0	1.17539	0.781705	CD151;MMP9
728	Meiotic recombination Homo sapiens R-HSA-912446	1954-02-01	0.514242	0.693018	0	0	1.17539	0.781705	RPA2;NBN
729	PI3K/AKT Signaling in Cancer Homo sapiens R-HSA-2219528	1986-03-01	0.515988	0.693018	0	0	1.10456	0.730856	CD86;PIK3CB;EREG
730	Deadenylation of mRNA Homo sapiens R-HSA-429947	2023-01-23	0.523515	0.693018	0	0	1.38906	0.898982	CNOT1
731	RNA Polymerase III Transcription Termination Homo sapiens R-HSA-73980	2023-01-23	0.523515	0.693018	0	0	1.38906	0.898982	POLR2H
732	MicroRNA (miRNA) biogenesis Homo sapiens R-HSA-203927	2023-01-23	0.523515	0.693018	0	0	1.38906	0.898982	POLR2H
733	Abortive elongation of HIV-1 transcript in the absence of Tat Homo sapiens R-HSA-167242	2023-01-23	0.523515	0.693018	0	0	1.38906	0.898982	POLR2H
734	Gap-filling DNA repair synthesis and ligation in GG-NER Homo sapiens R-HSA-5696397	2023-01-23	0.523515	0.693018	0	0	1.38906	0.898982	RPA2
735	RAF-independent MAPK1/3 activation Homo sapiens R-HSA-112409	2023-01-23	0.523515	0.693018	0	0	1.38906	0.898982	DUSP4
736	SHC-mediated cascade:FGFR4 Homo sapiens R-HSA-5654719	2023-01-23	0.523515	0.693018	0	0	1.38906	0.898982	NRAS
737	APC/C:Cdc20 mediated degradation of Cyclin B Homo sapiens R-HSA-174048	2023-01-23	0.523515	0.693018	0	0	1.38906	0.898982	ANAPC15
738	Thromboxane signalling through TP receptor Homo sapiens R-HSA-428930	2023-01-23	0.523515	0.693018	0	0	1.38906	0.898982	GNA15
739	Signaling by BMP Homo sapiens R-HSA-201451	2023-01-23	0.523515	0.693018	0	0	1.38906	0.898982	ZFYVE16
740	Acyl chain remodelling of PE Homo sapiens R-HSA-1482839	2023-01-23	0.523515	0.693018	0	0	1.38906	0.898982	PLBD1
741	Branched-chain amino acid catabolism Homo sapiens R-HSA-70895	2023-01-23	0.523515	0.693018	0	0	1.38906	0.898982	BCAT1
742	Selenocysteine synthesis Homo sapiens R-HSA-2408557	1987-03-01	0.523784	0.693018	0	0	1.09135	0.70575	RPL4;RPS15A;RPL31
743	Eukaryotic Translation Termination Homo sapiens R-HSA-72764	1987-03-01	0.523784	0.693018	0	0	1.09135	0.70575	RPL4;RPS15A;RPL31
744	Translation Homo sapiens R-HSA-72766	5/151	0.524161	0.693018	0	0	1.04645	0.675964	RPL4;RPS15A;RPL31;EIF4EBP1;SRP9
745	Regulation of TP53 Activity Homo sapiens R-HSA-5633007	5/151	0.524161	0.693018	0	0	1.04645	0.675964	JMY;RPA2;NBN;MAPK14;ZNF385A
746	Glutamate Neurotransmitter Release Cycle Homo sapiens R-HSA-210500	2023-01-24	0.538637	0.700778	0	0	1.32859	0.822019	SLC1A3
747	TNFs bind their physiological receptors Homo sapiens R-HSA-5669034	2023-01-24	0.538637	0.700778	0	0	1.32859	0.822019	TNFRSF1B
748	Post-Elongation Processing of Intronless pre-mRNA Homo sapiens R-HSA-112297	2023-01-24	0.538637	0.700778	0	0	1.32859	0.822019	CPSF2
749	Processing of Capped Intronless Pre-mRNA Homo sapiens R-HSA-75067	2023-01-24	0.538637	0.700778	0	0	1.32859	0.822019	CPSF2
750	DARPP-32 events Homo sapiens R-HSA-180024	2023-01-24	0.538637	0.700778	0	0	1.32859	0.822019	PDE4A
751	Sema4D induced cell migration and growth-cone collapse Homo sapiens R-HSA-416572	2023-01-24	0.538637	0.700778	0	0	1.32859	0.822019	MYL6
752	Insulin processing Homo sapiens R-HSA-264876	2023-01-24	0.538637	0.700778	0	0	1.32859	0.822019	MYO5A
753	Eukaryotic Translation Elongation Homo sapiens R-HSA-156842	1989-03-01	0.539168	0.700778	0	0	1.06586	0.658413	RPL4;RPS15A;RPL31
754	Nonsense Mediated Decay (NMD) independent of the Exon Junction Complex (EJC) Homo sapiens R-HSA-975956	1989-03-01	0.539168	0.700778	0	0	1.06586	0.658413	RPL4;RPS15A;RPL31
755	Activation of anterior HOX genes in hindbrain development during early embryogenesis Homo sapiens R-HSA-5617472	1989-03-01	0.539168	0.700778	0	0	1.06586	0.658413	RARA;POLR2H;PIAS2
756	Activation of HOX genes during differentiation Homo sapiens R-HSA-5619507	1989-03-01	0.539168	0.700778	0	0	1.06586	0.658413	RARA;POLR2H;PIAS2
757	Regulation of TP53 Activity through Phosphorylation Homo sapiens R-HSA-6804756	1989-03-01	0.539168	0.700778	0	0	1.06586	0.658413	RPA2;NBN;MAPK14
758	tRNA processing in the nucleus Homo sapiens R-HSA-6784531	1957-02-01	0.543402	0.700778	0	0	1.1111	0.677669	NUP214;NUP62
759	PI-3K cascade:FGFR1 Homo sapiens R-HSA-5654689	4/122	0.543548	0.700778	0	0	1.03567	0.631386	CD86;PIK3CB;IER3;EREG
760	PI-3K cascade:FGFR3 Homo sapiens R-HSA-5654710	4/122	0.543548	0.700778	0	0	1.03567	0.631386	CD86;PIK3CB;IER3;EREG
761	PI3K events in ERBB4 signaling Homo sapiens R-HSA-1250342	4/122	0.543548	0.700778	0	0	1.03567	0.631386	CD86;PIK3CB;IER3;EREG
762	PIP3 activates AKT signaling Homo sapiens R-HSA-1257604	4/122	0.543548	0.700778	0	0	1.03567	0.631386	CD86;PIK3CB;IER3;EREG
763	PI-3K cascade:FGFR4 Homo sapiens R-HSA-5654720	4/122	0.543548	0.700778	0	0	1.03567	0.631386	CD86;PIK3CB;IER3;EREG
764	PI-3K cascade:FGFR2 Homo sapiens R-HSA-5654695	4/122	0.543548	0.700778	0	0	1.03567	0.631386	CD86;PIK3CB;IER3;EREG
765	Activation of the mRNA upon binding of the cap-binding complex and eIFs, and subsequent binding to 43S Homo sapiens R-HSA-72662	1958-02-01	0.552848	0.704109	0	0	1.09121	0.646729	RPS15A;EIF4EBP1
766	Post-translational modification: synthesis of GPI-anchored proteins Homo sapiens R-HSA-163125	2023-01-25	0.55328	0.704109	0	0	1.27317	0.753578	PLAUR
767	G0 and Early G1 Homo sapiens R-HSA-1538133	2023-01-25	0.55328	0.704109	0	0	1.27317	0.753578	E2F4
768	Regulation of IFNA signaling Homo sapiens R-HSA-912694	2023-01-25	0.55328	0.704109	0	0	1.27317	0.753578	IFNAR2
769	RAF activation Homo sapiens R-HSA-5673000	2023-01-25	0.55328	0.704109	0	0	1.27317	0.753578	NRAS
770	APC-Cdc20 mediated degradation of Nek2A Homo sapiens R-HSA-179409	2023-01-25	0.55328	0.704109	0	0	1.27317	0.753578	ANAPC15
771	Formation of tubulin folding intermediates by CCT/TriC Homo sapiens R-HSA-389960	2023-01-25	0.55328	0.704109	0	0	1.27317	0.753578	TUBB6
772	Nitric oxide stimulates guanylate cyclase Homo sapiens R-HSA-392154	2023-01-25	0.55328	0.704109	0	0	1.27317	0.753578	KCNMA1
773	Synthesis of IP3 and IP4 in the cytosol Homo sapiens R-HSA-1855204	2023-01-25	0.55328	0.704109	0	0	1.27317	0.753578	INPP5D
774	Sulfur amino acid metabolism Homo sapiens R-HSA-1614635	2023-01-25	0.55328	0.704109	0	0	1.27317	0.753578	ENOPH1
775	S Phase Homo sapiens R-HSA-69242	4/124	0.556441	0.706633	0	0	1.01831	0.596926	PSMA6;PSMB5;RPA2;PSMB10
776	DNA Double Strand Break Response Homo sapiens R-HSA-5693606	1959-02-01	0.562154	0.706633	0	0	1.07201	0.617454	NBN;KPNA2
777	PI3K/AKT activation Homo sapiens R-HSA-198203	4/125	0.562814	0.706633	0	0	1.00984	0.580462	CD86;PIK3CB;IER3;EREG
778	Fertilization Homo sapiens R-HSA-1187000	2023-01-26	0.567459	0.706633	0	0	1.22218	0.692472	CD9
779	Reproduction Homo sapiens R-HSA-1474165	2023-01-26	0.567459	0.706633	0	0	1.22218	0.692472	CD9
780	N-glycan antennae elongation in the medial/trans-Golgi Homo sapiens R-HSA-975576	2023-01-26	0.567459	0.706633	0	0	1.22218	0.692472	MGAT4A
781	PD-1 signaling Homo sapiens R-HSA-389948	2023-01-26	0.567459	0.706633	0	0	1.22218	0.692472	CSK
782	Attenuation phase Homo sapiens R-HSA-3371568	2023-01-26	0.567459	0.706633	0	0	1.22218	0.692472	TNFRSF21
783	FGFR2 alternative splicing Homo sapiens R-HSA-6803529	2023-01-26	0.567459	0.706633	0	0	1.22218	0.692472	POLR2H
784	Resolution of D-loop Structures through Synthesis-Dependent Strand Annealing (SDSA) Homo sapiens R-HSA-5693554	2023-01-26	0.567459	0.706633	0	0	1.22218	0.692472	NBN
785	Regulation of Hypoxia-inducible Factor (HIF) by oxygen Homo sapiens R-HSA-1234174	2023-01-26	0.567459	0.706633	0	0	1.22218	0.692472	VEGFA
786	Cellular response to hypoxia Homo sapiens R-HSA-2262749	2023-01-26	0.567459	0.706633	0	0	1.22218	0.692472	VEGFA
787	SHC-mediated cascade:FGFR2 Homo sapiens R-HSA-5654699	2023-01-26	0.567459	0.706633	0	0	1.22218	0.692472	NRAS
788	Regulation of Complement cascade Homo sapiens R-HSA-977606	2023-01-26	0.567459	0.706633	0	0	1.22218	0.692472	C5AR1
789	CaM pathway Homo sapiens R-HSA-111997	2023-01-26	0.567459	0.706633	0	0	1.22218	0.692472	ADCY7
790	Calmodulin induced events Homo sapiens R-HSA-111933	2023-01-26	0.567459	0.706633	0	0	1.22218	0.692472	ADCY7
791	Downregulation of TGF-beta receptor signaling Homo sapiens R-HSA-2173788	2023-01-26	0.567459	0.706633	0	0	1.22218	0.692472	TGFBR1
792	Cleavage of Growing Transcript in the Termination Region Homo sapiens R-HSA-109688	1960-02-01	0.571321	0.707863	0	0	1.05347	0.589737	DDX39A;CPSF2
793	RNA Polymerase II Transcription Termination Homo sapiens R-HSA-73856	1960-02-01	0.571321	0.707863	0	0	1.05347	0.589737	DDX39A;CPSF2
794	Post-Elongation Processing of the Transcript Homo sapiens R-HSA-76044	1960-02-01	0.571321	0.707863	0	0	1.05347	0.589737	DDX39A;CPSF2
795	RHO GTPases activate PKNs Homo sapiens R-HSA-5625740	1960-02-01	0.571321	0.707863	0	0	1.05347	0.589737	MYL6;YWHAZ
796	RNA Polymerase III Transcription Initiation From Type 2 Promoter Homo sapiens R-HSA-76066	2023-01-27	0.581188	0.712027	0	0	1.17511	0.637711	POLR2H
797	RNA Pol II CTD phosphorylation and interaction with CE Homo sapiens R-HSA-167160	2023-01-27	0.581188	0.712027	0	0	1.17511	0.637711	POLR2H
798	RNA Pol II CTD phosphorylation and interaction with CE Homo sapiens R-HSA-77075	2023-01-27	0.581188	0.712027	0	0	1.17511	0.637711	POLR2H
799	Caspase activation via extrinsic apoptotic signalig pathway Homo sapiens R-HSA-5357769	2023-01-27	0.581188	0.712027	0	0	1.17511	0.637711	TRADD
800	Sema4D in semaphorin signaling Homo sapiens R-HSA-400685	2023-01-27	0.581188	0.712027	0	0	1.17511	0.637711	MYL6
801	Prefoldin mediated transfer of substrate to CCT/TriC Homo sapiens R-HSA-389957	2023-01-27	0.581188	0.712027	0	0	1.17511	0.637711	TUBB6
802	Platelet calcium homeostasis Homo sapiens R-HSA-418360	2023-01-27	0.581188	0.712027	0	0	1.17511	0.637711	ORAI1
803	Effects of PIP2 hydrolysis Homo sapiens R-HSA-114508	2023-01-27	0.581188	0.712027	0	0	1.17511	0.637711	ABHD12
804	Pyruvate metabolism Homo sapiens R-HSA-70268	2023-01-27	0.581188	0.712027	0	0	1.17511	0.637711	SLC16A3
805	Gap-filling DNA repair synthesis and ligation in TC-NER Homo sapiens R-HSA-6782210	1962-02-01	0.589235	0.720094	0	0	1.01825	0.538583	RPA2;POLR2H
806	FCERI mediated Ca+2 mobilization Homo sapiens R-HSA-2871809	1962-02-01	0.589235	0.720094	0	0	1.01825	0.538583	LYN;SYK
807	Formation of a pool of free 40S subunits Homo sapiens R-HSA-72689	1996-03-01	0.590676	0.720962	0	0	0.985277	0.518736	RPL4;RPS15A;RPL31
808	RNA Polymerase III Transcription Initiation From Type 1 Promoter Homo sapiens R-HSA-76061	2023-01-28	0.594482	0.721139	0	0	1.13153	0.588469	POLR2H
809	RNA Polymerase III Transcription Initiation From Type 3 Promoter Homo sapiens R-HSA-76071	2023-01-28	0.594482	0.721139	0	0	1.13153	0.588469	POLR2H
810	Recognition of DNA damage by PCNA-containing replication complex Homo sapiens R-HSA-110314	2023-01-28	0.594482	0.721139	0	0	1.13153	0.588469	RPA2
811	Extension of Telomeres Homo sapiens R-HSA-180786	2023-01-28	0.594482	0.721139	0	0	1.13153	0.588469	RPA2
812	Ca-dependent events Homo sapiens R-HSA-111996	2023-01-28	0.594482	0.721139	0	0	1.13153	0.588469	ADCY7
813	Collagen biosynthesis and modifying enzymes Homo sapiens R-HSA-1650814	1963-02-01	0.59798	0.7236	0	0	1.0015	0.514971	PCOLCE2;P4HB
814	Dual incision in TC-NER Homo sapiens R-HSA-6782135	1963-02-01	0.59798	0.7236	0	0	1.0015	0.514971	RPA2;POLR2H
815	HDR through Homologous Recombination (HRR) Homo sapiens R-HSA-5685942	1964-02-01	0.606586	0.729567	0	0	0.9853	0.492561	RPA2;NBN
816	Surfactant metabolism Homo sapiens R-HSA-5683826	2023-01-29	0.607355	0.729567	0	0	1.09106	0.544049	CSF2RA
817	COPI-independent Golgi-to-ER retrograde traffic Homo sapiens R-HSA-6811436	2023-01-29	0.607355	0.729567	0	0	1.09106	0.544049	DCTN4
818	PIWI-interacting RNA (piRNA) biogenesis Homo sapiens R-HSA-5601884	2023-01-29	0.607355	0.729567	0	0	1.09106	0.544049	POLR2H
819	mRNA Capping Homo sapiens R-HSA-72086	2023-01-29	0.607355	0.729567	0	0	1.09106	0.544049	POLR2H
820	Negative regulation of FGFR3 signaling Homo sapiens R-HSA-5654732	2023-01-29	0.607355	0.729567	0	0	1.09106	0.544049	MKNK1
821	M Phase Homo sapiens R-HSA-68886	8/268	0.618258	0.739132	0	0	0.939101	0.451565	NUP214;PSMA6;SEC13;ANAPC15;PSMB5;RCC2;NUP62;PSMB10
822	Stimuli-sensing channels Homo sapiens R-HSA-2672351	3/100	0.61839	0.739132	0	0	0.944451	0.453937	CLCN7;OSTM1;SGK3
823	Amine compound SLC transporters Homo sapiens R-HSA-425428	2023-01-30	0.61982	0.739132	0	0	1.05339	0.503862	SLC6A6
824	RNA Polymerase I Promoter Escape Homo sapiens R-HSA-73772	2023-01-30	0.61982	0.739132	0	0	1.05339	0.503862	POLR2H
825	Activation of the pre-replicative complex Homo sapiens R-HSA-68962	2023-01-30	0.61982	0.739132	0	0	1.05339	0.503862	RPA2
826	Activated NOTCH1 Transmits Signal to the Nucleus Homo sapiens R-HSA-2122948	2023-01-30	0.61982	0.739132	0	0	1.05339	0.503862	ARRB2
827	Gene Silencing by RNA Homo sapiens R-HSA-211000	3/101	0.625116	0.744546	0	0	0.934765	0.439169	NUP214;NUP62;POLR2H
828	Negative regulation of FGFR4 signaling Homo sapiens R-HSA-5654733	2023-01-31	0.63189	0.751705	0	0	1.01822	0.467404	MKNK1
829	RNA Polymerase I Transcription Termination Homo sapiens R-HSA-73863	1932-01-01	0.643577	0.75919	0	0	0.985323	0.434246	POLR2H
830	Resolution of D-loop Structures through Holliday Junction Intermediates Homo sapiens R-HSA-5693568	1932-01-01	0.643577	0.75919	0	0	0.985323	0.434246	NBN
831	DNA strand elongation Homo sapiens R-HSA-69190	1932-01-01	0.643577	0.75919	0	0	0.985323	0.434246	RPA2
832	Negative regulation of FGFR1 signaling Homo sapiens R-HSA-5654726	1932-01-01	0.643577	0.75919	0	0	0.985323	0.434246	MKNK1
833	Signaling by Robo receptor Homo sapiens R-HSA-376176	1932-01-01	0.643577	0.75919	0	0	0.985323	0.434246	ABL2
834	Cooperation of Prefoldin and TriC/CCT in actin and tubulin folding Homo sapiens R-HSA-389958	1932-01-01	0.643577	0.75919	0	0	0.985323	0.434246	TUBB6
835	DAG and IP3 signaling Homo sapiens R-HSA-1489509	1932-01-01	0.643577	0.75919	0	0	0.985323	0.434246	ADCY7
836	Formation of the Early Elongation Complex Homo sapiens R-HSA-113418	1933-01-01	0.654894	0.766454	0	0	0.954483	0.404016	POLR2H
837	Formation of the HIV-1 Early Elongation Complex Homo sapiens R-HSA-167158	1933-01-01	0.654894	0.766454	0	0	0.954483	0.404016	POLR2H
838	Resolution of D-Loop Structures Homo sapiens R-HSA-5693537	1933-01-01	0.654894	0.766454	0	0	0.954483	0.404016	NBN
839	E2F mediated regulation of DNA replication Homo sapiens R-HSA-113510	1933-01-01	0.654894	0.766454	0	0	0.954483	0.404016	TK2
840	FGFR2 mutant receptor activation Homo sapiens R-HSA-1839126	1933-01-01	0.654894	0.766454	0	0	0.954483	0.404016	POLR2H
841	Glucagon signaling in metabolic regulation Homo sapiens R-HSA-163359	1933-01-01	0.654894	0.766454	0	0	0.954483	0.404016	ADCY7
842	Nonsense-Mediated Decay (NMD) Homo sapiens R-HSA-927802	3/106	0.657516	0.766454	0	0	0.889157	0.372811	RPL4;RPS15A;RPL31
843	Nonsense Mediated Decay (NMD) enhanced by the Exon Junction Complex (EJC) Homo sapiens R-HSA-975957	3/106	0.657516	0.766454	0	0	0.889157	0.372811	RPL4;RPS15A;RPL31
844	L13a-mediated translational silencing of Ceruloplasmin expression Homo sapiens R-HSA-156827	3/106	0.657516	0.766454	0	0	0.889157	0.372811	RPL4;RPS15A;RPL31
845	3' -UTR-mediated translational regulation Homo sapiens R-HSA-157279	3/106	0.657516	0.766454	0	0	0.889157	0.372811	RPL4;RPS15A;RPL31
846	GTP hydrolysis and joining of the 60S ribosomal subunit Homo sapiens R-HSA-72706	3/107	0.663749	0.770698	0	0	0.880562	0.3609	RPL4;RPS15A;RPL31
847	HSF1-dependent transactivation Homo sapiens R-HSA-3371571	1934-01-01	0.665851	0.770698	0	0	0.925511	0.376395	TNFRSF21
848	Negative regulation of FGFR2 signaling Homo sapiens R-HSA-5654727	1934-01-01	0.665851	0.770698	0	0	0.925511	0.376395	MKNK1
849	EGFR interacts with phospholipase C-gamma Homo sapiens R-HSA-212718	1934-01-01	0.665851	0.770698	0	0	0.925511	0.376395	ADCY7
850	PLC-gamma1 signalling Homo sapiens R-HSA-167021	1934-01-01	0.665851	0.770698	0	0	0.925511	0.376395	ADCY7
851	Striated Muscle Contraction Homo sapiens R-HSA-390522	1934-01-01	0.665851	0.770698	0	0	0.925511	0.376395	VIM
852	Beta-catenin independent WNT signaling Homo sapiens R-HSA-3858494	4/144	0.673606	0.778758	0	0	0.871927	0.344507	PSMA6;PSMB5;ARRB2;PSMB10
853	Base Excision Repair Homo sapiens R-HSA-73884	1935-01-01	0.676462	0.779316	0	0	0.898244	0.351105	RPA2
854	Resolution of Abasic Sites (AP sites) Homo sapiens R-HSA-73933	1935-01-01	0.676462	0.779316	0	0	0.898244	0.351105	RPA2
855	Fanconi Anemia Pathway Homo sapiens R-HSA-6783310	1935-01-01	0.676462	0.779316	0	0	0.898244	0.351105	RPA2
856	NoRC negatively regulates rRNA expression Homo sapiens R-HSA-427413	1973-02-01	0.677762	0.779347	0	0	0.860002	0.334505	POLR2H;SAP30
857	rRNA processing Homo sapiens R-HSA-72312	5/180	0.678832	0.779347	0	0	0.871724	0.337689	RPL4;RPS15A;RPL31;NOP10;MPHOSPH6
858	DNA Double-Strand Break Repair Homo sapiens R-HSA-5693532	4/145	0.678863	0.779347	0	0	0.865699	0.335317	TDP2;RPA2;NBN;KPNA2
859	RNA Polymerase III Transcription Initiation Homo sapiens R-HSA-76046	1936-01-01	0.686736	0.786552	0	0	0.872534	0.327903	POLR2H
860	RHO GTPases Activate WASPs and WAVEs Homo sapiens R-HSA-5663213	1936-01-01	0.686736	0.786552	0	0	0.872534	0.327903	BAIAP2
861	Selenoamino acid metabolism Homo sapiens R-HSA-2408522	3/111	0.687851	0.786914	0	0	0.847772	0.317222	RPL4;RPS15A;RPL31
862	Activation of ATR in response to replication stress Homo sapiens R-HSA-176187	1937-01-01	0.696684	0.795173	0	0	0.848253	0.306578	RPA2
863	Steroid hormones Homo sapiens R-HSA-209943	1937-01-01	0.696684	0.795173	0	0	0.848253	0.306578	LGMN
864	Negative epigenetic regulation of rRNA expression Homo sapiens R-HSA-5250941	1976-02-01	0.699037	0.796013	0	0	0.825009	0.295396	POLR2H;SAP30
865	Transcription-Coupled Nucleotide Excision Repair (TC-NER) Homo sapiens R-HSA-6781827	1976-02-01	0.699037	0.796013	0	0	0.825009	0.295396	RPA2;POLR2H
866	Beta defensins Homo sapiens R-HSA-1461957	1938-01-01	0.706317	0.800601	0	0	0.825285	0.286944	TLR2
867	G1 Phase Homo sapiens R-HSA-69236	1938-01-01	0.706317	0.800601	0	0	0.825285	0.286944	E2F4
868	Cyclin D associated events in G1 Homo sapiens R-HSA-69231	1938-01-01	0.706317	0.800601	0	0	0.825285	0.286944	E2F4
869	Glutathione conjugation Homo sapiens R-HSA-156590	1938-01-01	0.706317	0.800601	0	0	0.825285	0.286944	MGST1
870	Signaling by GPCR Homo sapiens R-HSA-372790	38/1293	0.711334	0.805361	0	0	0.920102	0.313399	CALCB;CXCL8;CCL3L1;RGS16;PTAFR;C5AR1;PEBP1;FPR3;ADM;PIK3CB;ARRB2;ADCY7;CSF2RA;PSMB10;ARHGAP4;CXCL16;ABHD12;ABR;NRAS;GNA15;PSMB5;CCL5;CCRL2;CCL3;CCL2;PDE4A;CSK;PDE8A;DUSP4;CCR1;OPN3;CCL20;FN1;EREG;PSMA6;CXCL10;ARHGEF2;PDE7A
871	Formation of Fibrin Clot (Clotting Cascade) Homo sapiens R-HSA-140877	1939-01-01	0.715645	0.805611	0	0	0.803525	0.268837	A2M
872	Dual Incision in GG-NER Homo sapiens R-HSA-5696400	1939-01-01	0.715645	0.805611	0	0	0.803525	0.268837	RPA2
873	Association of TriC/CCT with target proteins during biosynthesis Homo sapiens R-HSA-390471	1939-01-01	0.715645	0.805611	0	0	0.803525	0.268837	SPHK1
874	GABA B receptor activation Homo sapiens R-HSA-977444	1939-01-01	0.715645	0.805611	0	0	0.803525	0.268837	ADCY7
875	Activation of GABAB receptors Homo sapiens R-HSA-991365	1939-01-01	0.715645	0.805611	0	0	0.803525	0.268837	ADCY7
876	PRC2 methylates histones and DNA Homo sapiens R-HSA-212300	1940-01-01	0.724676	0.813918	0	0	0.782882	0.252112	JARID2
877	Transcriptional activation of mitochondrial biogenesis Homo sapiens R-HSA-2151201	1940-01-01	0.724676	0.813918	0	0	0.782882	0.252112	POLG2
878	Complement cascade Homo sapiens R-HSA-166658	1980-02-01	0.725577	0.814001	0	0	0.782538	0.251029	C5AR1;C1QC
879	Processing of DNA double-strand break ends Homo sapiens R-HSA-5693607	1981-02-01	0.731895	0.817217	0	0	0.772593	0.241141	RPA2;NBN
880	Peptide hormone metabolism Homo sapiens R-HSA-2980736	1981-02-01	0.731895	0.817217	0	0	0.772593	0.241141	MYO5A;PLA2G7
881	Opioid Signalling Homo sapiens R-HSA-111885	1981-02-01	0.731895	0.817217	0	0	0.772593	0.241141	PDE4A;ADCY7
882	RNA Polymerase III Abortive And Retractive Initiation Homo sapiens R-HSA-749476	1941-01-01	0.733422	0.817217	0	0	0.76327	0.23664	POLR2H
883	RNA Polymerase III Transcription Homo sapiens R-HSA-74158	1941-01-01	0.733422	0.817217	0	0	0.76327	0.23664	POLR2H
884	Histidine, lysine, phenylalanine, tyrosine, proline and tryptophan catabolism Homo sapiens R-HSA-6788656	1941-01-01	0.733422	0.817217	0	0	0.76327	0.23664	IL4I1
885	Signaling by Retinoic Acid Homo sapiens R-HSA-5362517	1942-01-01	0.741889	0.82231	0	0	0.744615	0.222309	RARA
886	Transcriptional regulation of pluripotent stem cells Homo sapiens R-HSA-452723	1942-01-01	0.741889	0.82231	0	0	0.744615	0.222309	POLR2H
887	Deactivation of the beta-catenin transactivating complex Homo sapiens R-HSA-3769402	1942-01-01	0.741889	0.82231	0	0	0.744615	0.222309	YWHAZ
888	Netrin-1 signaling Homo sapiens R-HSA-373752	1942-01-01	0.741889	0.82231	0	0	0.744615	0.222309	PITPNA
889	Muscle contraction Homo sapiens R-HSA-397014	5/196	0.748243	0.82231	0	0	0.798034	0.231451	MYL6;PXN;ORAI1;RANGRF;VIM
890	TP53 Regulates Transcription of Cell Death Genes Homo sapiens R-HSA-5633008	1943-01-01	0.750089	0.82231	0	0	0.726849	0.209015	CASP1
891	Formation of Incision Complex in GG-NER Homo sapiens R-HSA-5696395	1943-01-01	0.750089	0.82231	0	0	0.726849	0.209015	RPA2
892	Classical antibody-mediated complement activation Homo sapiens R-HSA-173623	1943-01-01	0.750089	0.82231	0	0	0.726849	0.209015	C1QC
893	Vasopressin regulates renal water homeostasis via Aquaporins Homo sapiens R-HSA-432040	1943-01-01	0.750089	0.82231	0	0	0.726849	0.209015	ADCY7
894	Voltage gated Potassium channels Homo sapiens R-HSA-1296072	1943-01-01	0.750089	0.82231	0	0	0.726849	0.209015	KCNAB2
895	Class B/2 (Secretin family receptors) Homo sapiens R-HSA-373080	1984-02-01	0.75011	0.82231	0	0	0.744211	0.213987	CALCB;ADM
896	Mitochondrial translation initiation Homo sapiens R-HSA-5368286	1984-02-01	0.75011	0.82231	0	0	0.744211	0.213987	MRPS6;MRPL24
897	Mitochondrial translation termination Homo sapiens R-HSA-5419276	1984-02-01	0.75011	0.82231	0	0	0.744211	0.213987	MRPS6;MRPL24
898	Mitochondrial translation elongation Homo sapiens R-HSA-5389840	1984-02-01	0.75011	0.82231	0	0	0.744211	0.213987	MRPS6;MRPL24
899	Meiosis Homo sapiens R-HSA-1500620	1985-02-01	0.755941	0.82231	0	0	0.735207	0.205705	RPA2;NBN
900	RNA Polymerase II HIV Promoter Escape Homo sapiens R-HSA-167162	1944-01-01	0.758028	0.82231	0	0	0.709909	0.19667	POLR2H
901	RNA Polymerase II Promoter Escape Homo sapiens R-HSA-73776	1944-01-01	0.758028	0.82231	0	0	0.709909	0.19667	POLR2H
902	RNA Polymerase II Transcription Initiation And Promoter Clearance Homo sapiens R-HSA-76042	1944-01-01	0.758028	0.82231	0	0	0.709909	0.19667	POLR2H
903	RNA Polymerase II Transcription Initiation Homo sapiens R-HSA-75953	1944-01-01	0.758028	0.82231	0	0	0.709909	0.19667	POLR2H
904	RNA Polymerase II Transcription Pre-Initiation And Promoter Opening Homo sapiens R-HSA-73779	1944-01-01	0.758028	0.82231	0	0	0.709909	0.19667	POLR2H
905	HIV Transcription Initiation Homo sapiens R-HSA-167161	1944-01-01	0.758028	0.82231	0	0	0.709909	0.19667	POLR2H
906	Phospholipase C-mediated cascade; FGFR3 Homo sapiens R-HSA-5654227	1944-01-01	0.758028	0.82231	0	0	0.709909	0.19667	ADCY7
907	PLC beta mediated events Homo sapiens R-HSA-112043	1944-01-01	0.758028	0.82231	0	0	0.709909	0.19667	ADCY7
908	Phase 0 - rapid depolarisation Homo sapiens R-HSA-5576892	1944-01-01	0.758028	0.82231	0	0	0.709909	0.19667	RANGRF
909	G-protein mediated events Homo sapiens R-HSA-112040	1945-01-01	0.765715	0.829735	0	0	0.693738	0.18519	ADCY7
910	G alpha (z) signalling events Homo sapiens R-HSA-418597	1946-01-01	0.773159	0.835962	0	0	0.678287	0.174503	ADCY7
911	Phospholipase C-mediated cascade; FGFR4 Homo sapiens R-HSA-5654228	1946-01-01	0.773159	0.835962	0	0	0.678287	0.174503	ADCY7
912	Major pathway of rRNA processing in the nucleolus Homo sapiens R-HSA-6791226	4/166	0.775623	0.83739	0	0	0.752655	0.191241	RPL4;RPS15A;RPL31;MPHOSPH6
913	Gene Expression Homo sapiens R-HSA-74160	47/1631	0.77618	0.83739	0	0	0.898846	0.227741	RPL4;COX19;CCNT2;CCNT1;RPL31;SF3B6;HSPB1;OSGEP;PSMB10;EFTUD2;NXF1;PSMB5;RPS15A;PRDX1;SESN1;NUP62;EIF4EBP1;CASP1;NBN;POLR2H;E2F4;JARID2;ZNF267;ZNF385A;NUP214;SF3A1;CPSF2;TET2;NR1H3;CDC5L;RPA2;TRMT1;MAPK14;YWHAZ;SRP9;PATL1;SAP30;PSMA6;DDX39A;RRM2B;CNOT1;RRAGD;JMY;RARA;LAMTOR4;NOP10;MPHOSPH6
914	RNA Polymerase I Transcription Initiation Homo sapiens R-HSA-73762	1947-01-01	0.780366	0.840066	0	0	0.663507	0.164544	POLR2H
915	Phospholipase C-mediated cascade: FGFR1 Homo sapiens R-HSA-5654219	1947-01-01	0.780366	0.840066	0	0	0.663507	0.164544	ADCY7
916	Mitochondrial translation Homo sapiens R-HSA-5368287	1990-02-01	0.783361	0.84237	0	0	0.693254	0.169266	MRPS6;MRPL24
917	Phase 1 - Functionalization of compounds Homo sapiens R-HSA-211945	1992-02-01	0.79355	0.850207	0	0	0.677778	0.156729	POR;PTGS1
918	Retrograde transport at the Trans-Golgi-Network Homo sapiens R-HSA-6811440	1949-01-01	0.794102	0.850207	0	0	0.635795	0.146578	STX6
919	Creation of C4 and C2 activators Homo sapiens R-HSA-166786	1949-01-01	0.794102	0.850207	0	0	0.635795	0.146578	C1QC
920	Phospholipase C-mediated cascade; FGFR2 Homo sapiens R-HSA-5654221	1949-01-01	0.794102	0.850207	0	0	0.635795	0.146578	ADCY7
921	Cell Cycle Homo sapiens R-HSA-1640170	15/566	0.79606	0.851378	0	0	0.827472	0.18873	NUP214;SEC13;ANAPC15;TUBGCP2;RCC2;RPA2;YWHAZ;PSMB10;PSMA6;PSMB5;NUP62;TK2;NBN;E2F4;ZNF385A
922	Cell Cycle, Mitotic Homo sapiens R-HSA-69278	12/462	0.79796	0.852485	0	0	0.810975	0.183034	NUP214;PSMA6;SEC13;ANAPC15;PSMB5;TUBGCP2;RCC2;NUP62;RPA2;TK2;E2F4;PSMB10
923	Formation of the ternary complex, and subsequently, the 43S complex Homo sapiens R-HSA-72695	1950-01-01	0.800645	0.854426	0	0	0.622788	0.138469	RPS15A
924	G2/M Transition Homo sapiens R-HSA-69275	4/173	0.802263	0.854746	0	0	0.721217	0.158898	PSMA6;PSMB5;TUBGCP2;PSMB10
925	DNA Repair Homo sapiens R-HSA-73894	7/285	0.80268	0.854746	0	0	0.76656	0.168489	TDP2;RPA2;UBE2L6;ISG15;NBN;POLR2H;KPNA2
926	Neurotransmitter Release Cycle Homo sapiens R-HSA-112310	1951-01-01	0.806981	0.856547	0	0	0.6103	0.130882	SLC1A3
927	Aquaporin-mediated transport Homo sapiens R-HSA-445717	1951-01-01	0.806981	0.856547	0	0	0.6103	0.130882	ADCY7
928	Ion homeostasis Homo sapiens R-HSA-5578775	1951-01-01	0.806981	0.856547	0	0	0.6103	0.130882	ORAI1
929	Chaperonin-mediated protein folding Homo sapiens R-HSA-390466	1995-02-01	0.808039	0.856747	0	0	0.655812	0.139783	TUBB6;SPHK1
930	Mitotic G2-G2/M phases Homo sapiens R-HSA-453274	4/175	0.809387	0.857254	0	0	0.712708	0.150722	PSMA6;PSMB5;TUBGCP2;PSMB10
931	L1CAM interactions Homo sapiens R-HSA-373760	1996-02-01	0.812663	0.8598	0	0	0.648802	0.134586	NRP2;ITGA5
932	Visual phototransduction Homo sapiens R-HSA-2187338	1997-02-01	0.817188	0.863659	0	0	0.641939	0.129598	APOC2;APOE
933	Formation of TC-NER Pre-Incision Complex Homo sapiens R-HSA-6781823	1953-01-01	0.819054	0.864704	0	0	0.586766	0.117121	POLR2H
934	Heparan sulfate/heparin (HS-GAG) metabolism Homo sapiens R-HSA-1638091	1954-01-01	0.824806	0.869185	0	0	0.575665	0.110877	GLB1
935	Resolution of Sister Chromatid Cohesion Homo sapiens R-HSA-2500257	1999-02-01	0.825946	0.869185	0	0	0.628638	0.120212	SEC13;RCC2
936	Potassium Channels Homo sapiens R-HSA-1296071	1999-02-01	0.825946	0.869185	0	0	0.628638	0.120212	KCNMA1;KCNAB2
937	ECM proteoglycans Homo sapiens R-HSA-3000178	1955-01-01	0.830374	0.871053	0	0	0.564976	0.105017	ITGAX
938	GABA receptor activation Homo sapiens R-HSA-977443	1955-01-01	0.830374	0.871053	0	0	0.564976	0.105017	ADCY7
939	Ion transport by P-type ATPases Homo sapiens R-HSA-936837	1955-01-01	0.830374	0.871053	0	0	0.564976	0.105017	ATP2C1
940	Protein folding Homo sapiens R-HSA-391251	2/101	0.834324	0.874266	0	0	0.615874	0.111555	TUBB6;SPHK1
941	Ribosomal scanning and start codon recognition Homo sapiens R-HSA-72702	1957-01-01	0.840987	0.877513	0	0	0.544742	0.0943379	RPS15A
942	Translation initiation complex formation Homo sapiens R-HSA-72649	1957-01-01	0.840987	0.877513	0	0	0.544742	0.0943379	RPS15A
943	RNA Polymerase I Chain Elongation Homo sapiens R-HSA-73777	1957-01-01	0.840987	0.877513	0	0	0.544742	0.0943379	POLR2H
944	Pre-NOTCH Expression and Processing Homo sapiens R-HSA-1912422	1957-01-01	0.840987	0.877513	0	0	0.544742	0.0943379	FURIN
945	rRNA modification in the nucleus Homo sapiens R-HSA-6790901	1958-01-01	0.846042	0.879063	0	0	0.535157	0.0894709	NOP10
946	B-WICH complex positively regulates rRNA expression Homo sapiens R-HSA-5250924	1958-01-01	0.846042	0.879063	0	0	0.535157	0.0894709	POLR2H
947	Recruitment and ATM-mediated phosphorylation of repair and signaling proteins at DNA double strand breaks Homo sapiens R-HSA-5693565	1958-01-01	0.846042	0.879063	0	0	0.535157	0.0894709	NBN
948	Initial triggering of complement Homo sapiens R-HSA-166663	1958-01-01	0.846042	0.879063	0	0	0.535157	0.0894709	C1QC
949	DNA Damage/Telomere Stress Induced Senescence Homo sapiens R-HSA-2559586	1959-01-01	0.850937	0.882287	0	0	0.525903	0.08489	NBN
950	Telomere Maintenance Homo sapiens R-HSA-157579	1959-01-01	0.850937	0.882287	0	0	0.525903	0.08489	RPA2
951	HDACs deacetylate histones Homo sapiens R-HSA-3214815	1960-01-01	0.855676	0.886104	0	0	0.516963	0.0805756	SAP30
952	Mitotic Prophase Homo sapiens R-HSA-68875	2/107	0.857317	0.886104	0	0	0.5805	0.0893669	NUP214;NUP62
953	Mitotic Prometaphase Homo sapiens R-HSA-68877	2/107	0.857317	0.886104	0	0	0.5805	0.0893669	SEC13;RCC2
954	Generic Transcription Pathway Homo sapiens R-HSA-212436	21/812	0.859443	0.88737	0	0	0.804472	0.121855	COX19;CCNT2;CCNT1;NR1H3;RPA2;MAPK14;YWHAZ;RRM2B;CNOT1;PRDX1;SESN1;RRAGD;JMY;RARA;CASP1;NBN;POLR2H;E2F4;LAMTOR4;ZNF267;ZNF385A
955	Nucleotide Excision Repair Homo sapiens R-HSA-5696398	2/108	0.860853	0.887895	0	0	0.574994	0.0861524	RPA2;POLR2H
956	Cytochrome P450 - arranged by substrate type Homo sapiens R-HSA-211897	1962-01-01	0.864708	0.890938	0	0	0.499961	0.0726762	POR
957	Integration of energy metabolism Homo sapiens R-HSA-163685	2/110	0.867686	0.893072	0	0	0.564287	0.080087	GNA15;ADCY7
958	HDR through Homologous Recombination (HR) or Single Strand Annealing (SSA) Homo sapiens R-HSA-5693567	2/112	0.874209	0.898848	0	0	0.55397	0.0744733	RPA2;NBN
959	TCF dependent signaling in response to WNT Homo sapiens R-HSA-201681	4/199	0.879526	0.903371	0	0	0.624208	0.0801313	PSMA6;PSMB5;YWHAZ;PSMB10
960	Homology Directed Repair Homo sapiens R-HSA-5693538	2/118	0.892042	0.915273	0	0	0.525153	0.0599944	RPA2;NBN
961	GPCR downstream signaling Homo sapiens R-HSA-388396	25/983	0.896305	0.91869	0	0	0.788794	0.0863525	CALCB;CXCL8;RGS16;PTAFR;C5AR1;FPR3;ADM;PIK3CB;ARRB2;ADCY7;CSF2RA;ARHGAP4;CXCL16;ABHD12;ABR;GNA15;CCL5;PDE4A;PDE8A;CCR1;OPN3;CCL20;CXCL10;ARHGEF2;PDE7A
962	Signaling by NOTCH1 Homo sapiens R-HSA-1980143	1972-01-01	0.902074	0.923216	0	0	0.429322	0.0442455	ARRB2
963	Signaling by NOTCH Homo sapiens R-HSA-157118	2/122	0.902596	0.923216	0	0	0.507542	0.0520133	FURIN;ARRB2
964	Positive epigenetic regulation of rRNA expression Homo sapiens R-HSA-5250913	1973-01-01	0.905189	0.924908	0	0	0.423337	0.0421692	POLR2H
965	RNA Polymerase I Promoter Clearance Homo sapiens R-HSA-73854	1976-01-01	0.913954	0.932896	0	0	0.40634	0.0365605	POLR2H
966	RNA Polymerase I Transcription Homo sapiens R-HSA-73864	1979-01-01	0.92191	0.937132	0	0	0.390651	0.031763	POLR2H
967	Centrosome maturation Homo sapiens R-HSA-380287	1979-01-01	0.92191	0.937132	0	0	0.390651	0.031763	TUBGCP2
968	Recruitment of mitotic centrosome proteins and complexes Homo sapiens R-HSA-380270	1979-01-01	0.92191	0.937132	0	0	0.390651	0.031763	TUBGCP2
969	Transcriptional regulation of white adipocyte differentiation Homo sapiens R-HSA-381340	1979-01-01	0.92191	0.937132	0	0	0.390651	0.031763	ANGPTL4
970	Regulation of insulin secretion Homo sapiens R-HSA-422356	1980-01-01	0.924395	0.93869	0	0	0.385686	0.030321	GNA15
971	Global Genome Nucleotide Excision Repair (GG-NER) Homo sapiens R-HSA-5696399	1982-01-01	0.929131	0.942527	0	0	0.376124	0.0276472	RPA2
972	Cardiac conduction Homo sapiens R-HSA-5576891	2/135	0.930606	0.943052	0	0	0.457623	0.0329119	ORAI1;RANGRF
973	Chromosome Maintenance Homo sapiens R-HSA-73886	1986-01-01	0.937733	0.949298	0	0	0.35835	0.0230384	RPA2
974	Factors involved in megakaryocyte development and platelet production Homo sapiens R-HSA-983231	2/141	0.940791	0.951416	0	0	0.437733	0.0267166	DOCK8;IRF7
975	Neurotransmitter Receptor Binding And Downstream Transmission In The Postsynaptic Cell Homo sapiens R-HSA-112314	2/142	0.942344	0.952009	0	0	0.434584	0.0258076	NPTN;ADCY7
976	G alpha (q) signalling events Homo sapiens R-HSA-416476	3/191	0.944002	0.952707	0	0	0.484995	0.0279489	ABHD12;GNA15;PTAFR
977	Biological oxidations Homo sapiens R-HSA-211859	3/199	0.953677	0.961486	0	0	0.465005	0.0220553	POR;MGST1;PTGS1
978	Signaling by Wnt Homo sapiens R-HSA-195721	5/295	0.959195	0.96606	0	0	0.522888	0.0217842	PSMA6;PSMB5;ARRB2;YWHAZ;PSMB10
979	Phase II conjugation Homo sapiens R-HSA-156580	1/100	0.960419	0.966306	0	0	0.30745	0.0124165	MGST1
980	Neuronal System Homo sapiens R-HSA-112316	5/301	0.963949	0.968868	0	0	0.512128	0.0188035	KCNMA1;NPTN;SLC1A3;KCNAB2;ADCY7
981	Transmission across Chemical Synapses Homo sapiens R-HSA-112315	3/211	0.965304	0.96924	0	0	0.437904	0.0154636	NPTN;SLC1A3;ADCY7
982	Chromatin organization Homo sapiens R-HSA-4839726	3/226	0.97599	0.977419	0	0	0.408129	0.0099188	SETD2;SETDB2;SAP30
983	Chromatin modifying enzymes Homo sapiens R-HSA-3247509	3/226	0.97599	0.977419	0	0	0.408129	0.0099188	SETD2;SETDB2;SAP30
984	RNA Polymerase I, RNA Polymerase III, and Mitochondrial Transcription Homo sapiens R-HSA-504046	1/116	0.976426	0.977419	0	0	0.264455	0.00630886	POLR2H
985	Organelle biogenesis and maintenance Homo sapiens R-HSA-1852241	4/326	0.992928	0.992928	0	0	0.37551	0.002665	POLG2;MAPK14;MRPL24;MRPS6
