# Supplementary material for: Niche-DE: niche-differential gene expression analysis in spatial transcriptomics data identifies context-dependent cell-cell interactions
Source: Genome Biol. 2024 Jan 12;25:14. doi: 10.1186/s13059-023-03159-6 (PMC10785550; doi:10.1186/s13059-023-03159-6)
Supplement: Supplementary file 10 — Additional file 10: Table S1. (Fibroblast, Proximal Tubular)+ cells as found by niche-DE in the integrated 10X Visium fibrotic kidney data. Table S2. Ligand-receptor pairs between fibroblasts and proximal tubular cells found by niche-LR in the integrated 10X Visium fibrotic kidney data. Table S3. The list of enriched pathways found by enrichR using the gene list in table S1. Table S4. (Proximal Tubular, Fibroblast)+ cells as found by niche-DE in the integrated 10X Visium fibrotic kidney data. [file 13059_2023_3159_MOESM10_ESM.xlsx]

## Sheet: Table S1
	Genes	Pvalues.Interaction
74	IGFBP2	0
84	NT5DC2	0
99	RELL1	0
111	PALLD	0
121	PDGFRB	0
148	PDGFA	0
158	COL1A2	0
165	PTN	0
176	BGN	0
178	DLC1	0
193	MYC	0
201	TPM2	0
217	PRKG1	0
221	ACTA2	0
243	ARHGEF17	0
277	PHLDA1	0
313	MFGE8	0
314	SLCO3A1	0
348	ITGA3	0
380	KANK2	0
382	NOTCH3	0
387	FXYD1	0
395	RRAS	0
418	NFASC	0
419	FRZB	0
428	DKK3	0
442	CRISPLD2	0
446	EHD2	0
447	COL14A1	0
449	COL3A1	0
388	PPP1R14A	1.77636e-15
326	TGFB1I1	1.88738e-15
38	SOX13	2.22045e-15
282	RASL11A	3.55271e-15
441	NFATC4	3.55271e-15
421	C7	3.77476e-15
47	SLC8A1	5.32907e-15
349	COL1A1	7.54952e-15
249	TAGLN	1.06581e-14
423	SLIT3	1.06581e-14
70	MYO1B	1.59872e-14
262	PPFIBP1	1.77636e-14
367	JAG1	2.4869e-14
246	SYTL2	3.90799e-14
294	NDRG2	4.55191e-14
7	NBL1	5.10703e-14
303	CRIP2	5.9952e-14
56	FHL2	7.92699e-14
327	RRAD	8.70415e-14
195	PTK2	9.99201e-14
372	PMEPA1	1.21014e-13
354	TBX2	1.25455e-13
43	ADCY3	1.40332e-13
373	LAMA5	1.81188e-13
297	ACTN1	2.22045e-13
420	CPE	2.83107e-13
28	RGS5	3.12639e-13
205	NTRK2	3.23075e-13
138	DST	3.81917e-13
125	PDLIM7	1.01474e-12
452	MEIS1	1.47082e-12
89	FSTL1	2.02682e-12
338	RASD1	2.41251e-12
429	C11orf96	2.60592e-12
287	EDNRB	3.33955e-12
385	UBA2	6.47304e-12
266	ADCY6	7.97584e-12
160	PRKAR2B	1.45519e-11
253	NRGN	1.82965e-11
61	ZEB2	1.90203e-11
411	MAP3K7CL	2.15046e-11
106	PDE5A	4.21512e-11
197	PLEC	4.97891e-11
275	CPM	5.892e-11
251	PHLDB1	7.70273e-11
183	SORBS3	1.07175e-10
439	DCN	1.21911e-10
394	PLEKHA4	1.24534e-10
152	HIP1	1.44537e-10
438	ARHGEF25	2.88477e-10
45	LTBP1	2.96943e-10
209	RABGAP1	5.02945e-10
116	MAP1B	5.03928e-10
306	TJP1	6.16897e-10
108	INPP4B	7.15836e-10
207	TMEM38B	7.27979e-10
426	RAPGEF5	1.03298e-09
11	TINAGL1	1.13493e-09
324	ARHGAP17	1.19022e-09
247	HSPB2	1.68915e-09
222	PLCE1	1.70658e-09
144	UTRN	2.30763e-09
272	LRP1	2.3454e-09
117	FER	2.91748e-09
216	ITGB1	3.4232e-09
252	MCAM	3.59155e-09
115	PELO	4.85038e-09
64	COBLL1	5.73214e-09
427	AEBP1	6.81431e-09
386	WTIP	7.01611e-09
137	RCAN2	7.04033e-09
259	A2M	7.45415e-09
417	PRELP	9.4787e-09
357	MXRA7	1.20475e-08
341	SPECC1	1.51239e-08
389	LTBP4	1.52643e-08
79	SNRK	1.60497e-08
83	RBM5	1.70653e-08
210	ENG	2.44854e-08
433	C1R	2.65043e-08
140	MARCKS	2.65716e-08
415	HEYL	2.7622e-08
120	TGFBI	3.04701e-08
323	ITPRIPL2	3.96005e-08
425	PLN	4.25309e-08
392	PTGIR	4.47439e-08
173	ARMCX2	4.60245e-08
146	AKAP12	4.60856e-08
240	LTBP3	4.9543e-08
36	PPP1R12B	5.30607e-08
235	SERPING1	6.16089e-08
455	POSTN	6.17041e-08
345	PLXDC1	6.35368e-08
18	NEXN	6.37172e-08
321	VASN	7.11815e-08
102	PARM1	7.47262e-08
69	NAB1	8.14469e-08
347	PLEKHH3	8.85479e-08
381	GIPC1	8.95112e-08
368	ID1	9.93872e-08
245	CREBZF	1.01188e-07
302	INF2	1.01569e-07
384	PDE4C	1.14213e-07
225	CNNM2	1.22734e-07
92	H1FX	1.23414e-07
24	PBXIP1	1.37693e-07
67	ITGAV	1.44787e-07
227	AFAP1L2	1.52118e-07
332	ZFHX3	1.85369e-07
454	ECM2	2.09578e-07
104	NPNT	2.31821e-07
450	HSPB6	2.33959e-07
333	MYO1C	2.38897e-07
356	CDC42EP4	2.46861e-07
93	PLXND1	2.59455e-07
397	PPP1R12C	2.77504e-07
273	DTX3	3.44958e-07
456	PCDH18	3.66664e-07
224	MARVELD1	4.2624e-07
66	PDE1A	4.29424e-07
220	SNCG	4.62349e-07
196	PTP4A3	4.93938e-07
101	ATP10D	5.42208e-07
312	UACA	6.25679e-07
296	PNN	6.27113e-07
256	CCND2	7.3441e-07
135	DAAM2	8.19597e-07
430	ANO1	8.32865e-07
291	COL4A1	8.60015e-07
289	UGGT2	9.88539e-07
288	SPRY2	1.01645e-06
9	ID3	1.06944e-06
186	FGFR1	1.30194e-06
202	TLN1	1.30944e-06
309	MYO1E	1.40723e-06
335	ATP1B2	1.47697e-06
129	HIST1H1E	1.62383e-06
317	TMEM204	1.84182e-06
361	RAB31	1.95473e-06
230	TSPAN4	2.1001e-06
315	HBA2	2.10767e-06
444	AOC3	2.10997e-06
13	MACF1	2.21848e-06
278	PAWR	2.2389e-06
163	CAV1	2.29938e-06
72	FZD7	2.3659e-06
440	TBX3	2.50515e-06
237	FADS3	2.94708e-06
110	NPY1R	3.10498e-06
407	PACSIN2	3.1698e-06
42	TRIB2	3.37971e-06
180	MICU3	3.53466e-06
443	CCL2	3.62463e-06
343	RAB34	3.63972e-06
112	SORBS2	3.75983e-06
305	NDN	3.78796e-06
366	CDS2	3.85918e-06
267	IGFBP6	4.51476e-06
409	ADAMTS1	4.52545e-06
329	NOL3	4.54652e-06
330	TPPP3	4.59333e-06
114	RANBP3L	4.64537e-06
241	EHBP1L1	4.71278e-06
434	RERGL	4.77668e-06
142	EPB41L2	5.39128e-06
285	ITM2B	5.51665e-06
351	AKAP1	5.91955e-06
271	ESYT1	6.19712e-06
359	SMCHD1	6.44979e-06
331	WWP2	6.46411e-06
340	MFAP4	6.5307e-06
167	DMD	6.69489e-06
50	LGALSL	7.76238e-06
270	ITGA7	8.30557e-06
164	CPED1	8.6965e-06
453	SMOC2	8.87828e-06
437	ABCC9	9.6094e-06
54	ATOH8	9.74858e-06
422	EBF1	1.00125e-05
250	PCSK7	1.06518e-05
77	RBMS3	1.14588e-05
17	MIER1	1.2218e-05
410	ADAMTS5	1.22229e-05
95	TM4SF1	1.47287e-05
214	ITIH5	1.64458e-05
304	CRIP1	1.65755e-05
2	CCNL2	1.73189e-05
34	LAMC1	1.75646e-05
336	PER1	1.79531e-05
233	CD44	1.80577e-05
412	ETS2	1.86193e-05
105	SYNPO2	1.8888e-05
6	FBLIM1	1.98907e-05
234	MDK	2.01641e-05
414	COL6A2	2.0567e-05
113	SEMA5A	2.29291e-05
3	PER3	2.42954e-05
98	MFSD10	2.47638e-05
403	DDX17	2.48217e-05
445	SYDE1	2.48299e-05
413	COL6A1	2.79972e-05
208	CTNNAL1	2.95824e-05
189	GEM	2.97353e-05
155	HGF	3.11006e-05
169	TIMP1	3.12068e-05
334	HIC1	3.16278e-05
358	TIMP2	3.26809e-05
31	RASAL2	3.35322e-05
203	ZFAND5	3.87458e-05
19	RNPC3	4.03077e-05
27	PEA15	4.06816e-05
346	MSL1	4.08796e-05
187	SBSPON	4.30213e-05
435	PDE3A	4.35222e-05
188	CHMP4C	4.72259e-05
424	NEURL1B	4.72953e-05
364	SETBP1	4.99233e-05
46	SRSF7	5.13388e-05
109	ARHGAP10	5.56372e-05
75	ITM2C	5.70994e-05
244	LRRC32	5.7661e-05
383	BST2	5.84313e-05
337	PMP22	6.16427e-05
248	DIXDC1	6.25318e-05
172	ARMCX1	6.76688e-05
35	RGS2	6.88755e-05
360	TWSG1	7.0237e-05
265	SLC38A2	7.71003e-05
60	LIMS2	7.98723e-05
398	ZSCAN18	8.35215e-05
57	NCK2	9.35752e-05
85	PTPRG	9.45407e-05
65	CYBRD1	0.000100565
71	NABP1	0.000103634
1	HES4	0.000104716
264	SLC38A1	0.000109926
242	FCHSD2	0.000119854
396	CLEC11A	0.000121429
268	HOXC6	0.000124551
96	SERPINI1	0.000139267
200	TUSC1	0.00018445
134	CDKN1A	0.000192105
81	KLHDC8B	0.000198362
370	PKIG	0.000203296
162	CAV2	0.00025587
37	ATP2B4	0.000268171
94	NPHP3	0.000271431
239	RASGRP2	0.000286089
284	RGCC	0.000286754
339	EPN2	0.000287453
400	SMTN	0.000289263
295	ACIN1	0.000291815
369	MYL9	0.000297485
119	PDLIM4	0.000344651
448	IL1RL1	0.000378813
236	TMEM109	0.000394525
204	TLE1	0.000447494
78	NKTR	0.000456513
293	GAS6	0.000474882
159	PCOLCE	0.000487682
199	DOCK8	0.000512933
401	LGALS1	0.000522715
128	SOX4	0.000545552
399	CABIN1	0.000555009
451	MXRA8	0.000563886
103	SPARCL1	0.000582795
390	AXL	0.000595644
363	SLC39A6	0.000596168
408	BTG3	0.000628268
350	LUC7L3	0.000667287
139	COL12A1	0.000668389
229	IFITM1	0.000670973
276	TSPAN8	0.000710239
177	FLNA	0.000792579
375	CNN2	0.000841433
23	SLC39A1	0.000858601
254	ETS1	0.000877181
269	HOXC9	0.000893688
261	ARHGDIB	0.000907268
436	KCNJ8	0.000917919
73	FN1	0.000939617
223	ENTPD1	0.000960802
131	IER3	0.000976887
153	PTPN12	0.000980681
226	TCF7L2	0.000981442
281	STX2	0.000983687
402	H1F0	0.00103783
170	OGT	0.00114421
206	S1PR3	0.00120182
211	AK1	0.00121144
374	CDC34	0.00139616
406	A4GALT	0.00140962
118	TNFAIP8	0.00143479
55	ANKRD36C	0.00147279
232	ZBED5	0.00148665
184	R3HCC1	0.00160442
12	EVA1B	0.0016512
290	MBNL2	0.0016815
26	IFI16	0.00175612
10	TMEM50A	0.00187749
154	GNAI1	0.00192287
62	CD302	0.00201834
53	VAMP5	0.00210386
157	CDK6	0.00221045
310	ANXA2	0.00224295
143	AHI1	0.00227255
168	USP11	0.00234523
151	SCRN1	0.00243366
231	ST5	0.00249439
49	FOXN2	0.00258485
391	VASP	0.00270917
342	SUPT6H	0.00280968
59	GYPC	0.00286568
132	CLIC1	0.00315362
404	SYNGR1	0.0033309
171	CHM	0.00336496
353	BCAS3	0.00337307
432	JAM3	0.00347542
194	ASAP1	0.00362407
22	PLEKHO1	0.0036486
133	FKBP5	0.00371324
40	AKT3	0.00391659
238	AHNAK	0.00404895
32	ACBD6	0.0040565
292	ARHGEF7	0.00421309
30	KIAA0040	0.00432495
320	TNFRSF12A	0.0046167
175	SMARCA1	0.00471713
431	ARHGAP42	0.00477451
107	ANXA5	0.004791
255	ERC1	0.00481214
25	NES	0.00487273
416	PEAR1	0.00494129
308	DTWD1	0.00514331
15	SSBP3	0.00551099
352	YPEL2	0.00577076
182	ASAH1	0.00580932
39	MDM4	0.00587137
365	TMX3	0.00597224
44	PPM1G	0.00615028
16	JAK1	0.00615582
355	ICAM2	0.00621332
322	SMG1	0.00647984
174	TSC22D3	0.00654656
5	TMEM51	0.00692457
166	ARHGAP6	0.00697127
80	ANO10	0.00697266
33	RGS16	0.00705109
100	APBB2	0.00712386
378	DAPK3	0.00739521
307	UBR1	0.00747053
257	ATN1	0.00748402
127	SQSTM1	0.00797208
274	MSRB3	0.00801049
161	IFRD1	0.00820686
301	KLC1	0.00841616
90	ITGB5	0.00876541
181	SLC7A2	0.0088335
147	SYNE1	0.00886691
76	RARB	0.00932734
371	WFDC2	0.00942761
362	TUBB6	0.0094985
8	HSPG2	0.0095252
300	HSP90AA1	0.00955491
145	SHPRH	0.00962057
280	TESC	0.00967178
20	NOTCH2	0.00997077
377	GADD45B	0.0102016
316	HBA1	0.0103183
63	FIGN	0.0104499
263	FGD4	0.0109938
311	RBPMS2	0.0115674
130	HLA-F	0.0118483
29	RCSD1	0.0121056
126	TMED9	0.0124571
219	VCL	0.0125164
215	EPC1	0.012882
82	DAG1	0.0144564
198	C8orf33	0.0153126
21	TXNIP	0.0159047
88	CCDC80	0.0167058
376	PLEKHJ1	0.0168886
283	PDS5B	0.0169572
286	RB1	0.0174059
136	CNPY3	0.0180876
97	ACAP2	0.0182047
4	KAZN	0.0183683
52	WDR54	0.0195492
87	ALCAM	0.0200134
212	ST6GALNAC6	0.0204538
405	CYB5R3	0.0207462
228	INPP5A	0.0209756
91	ABTB1	0.0210206
258	C12orf57	0.0211607
328	TRADD	0.0241449
218	CCAR1	0.0254649
123	SPARC	0.0266997
318	SPSB3	0.0267806
68	GULP1	0.0270922
319	SLC9A3R2	0.0274459
279	VEZT	0.0277568
150	HNRNPA2B1	0.0279406
213	NET1	0.0295365
156	CACNA2D1	0.0296338
14	OSBPL9	0.0303625
179	TUSC3	0.0320239
86	NFKBIZ	0.0324355
325	HIRIP3	0.0324777
190	SDC2	0.0326176
149	CYTH3	0.0331528
185	DPYSL2	0.0332253
379	TRIP10	0.0332616
51	DCTN1	0.0337209
41	ASAP2	0.0340574
393	DACT3	0.0344164
122	SYNPO	0.034419
260	MGP	0.034552
298	PNMA1	0.0398585
344	MYO1D	0.0398705
191	ATP6V1C1	0.0407702
48	SOCS5	0.0408731
141	PTPRK	0.0421212
192	UTP23	0.0435977
299	BTBD7	0.0445326
124	NUDCD2	0.0447973
58	UXS1	0.0467788

## Sheet: Table S2
	ligand	receptor	top_downstream_niche_DE_genes
1	APP	CAV1	RERGL,SBSPON,PDE1A,NR4A1,AFAP1L2
2	APP	CD74	RERGL,SBSPON,PDE1A,NR4A1,AFAP1L2
3	APP	GPC1	RERGL,SBSPON,PDE1A,NR4A1,AFAP1L2
4	APP	LRP1	RERGL,SBSPON,PDE1A,NR4A1,AFAP1L2
5	APP	NGFR	RERGL,SBSPON,PDE1A,NR4A1,AFAP1L2
6	BMP4	BMPR1A	ID1,ACTA2,ID3,TBX2,TBX3
7	BMP4	BMPR2	ID1,ACTA2,ID3,TBX2,TBX3
8	CX3CL1	CX3CR1	ID1,CDKN1A,PLEC,MYC,IER3
9	EDN1	EDNRA	COL3A1,EDNRB,COL1A2,COL1A1,ICAM2
10	EDN1	EDNRB	COL3A1,EDNRB,COL1A2,COL1A1,ICAM2
11	HMGB1	THBD	COL3A1,COL1A2,ACTA2,CCL2,BCL2L1
12	JAG1	NOTCH1	C7,PLN,AFAP1L2,HEYL,PLEKHA4
13	JAG1	NOTCH2	C7,PLN,AFAP1L2,HEYL,PLEKHA4
14	JAG1	NOTCH3	C7,PLN,AFAP1L2,HEYL,PLEKHA4
15	JAG1	NOTCH4	C7,PLN,AFAP1L2,HEYL,PLEKHA4
16	KNG1	CD93	COL1A1,ACTA2,ID1,MYC,PLEC
17	LTF	LRP1	SOD3,NRGN,VMP1,PHLDB1,ANO1
18	LTF	LRP11	SOD3,NRGN,VMP1,PHLDB1,ANO1
19	LTF	TFRC	SOD3,NRGN,VMP1,PHLDB1,ANO1
20	PSAP	LRP1	ID1,MYC,TM4SF1,PLEC,ID3
21	PSAP	SORT1	ID1,MYC,TM4SF1,PLEC,ID3
22	PSPN	GFRA1	CD44,CDKN1A,MYC,ID1,CCND2
23	PSPN	SDC3	CD44,CDKN1A,MYC,ID1,CCND2
24	SPP1	CD44	COL3A1,COL1A2,TIMP1,ELN,CD44
25	SPP1	ITGA5	COL3A1,COL1A2,TIMP1,ELN,CD44
26	SPP1	ITGAV	COL3A1,COL1A2,TIMP1,ELN,CD44
27	SPP1	ITGB1	COL3A1,COL1A2,TIMP1,ELN,CD44
28	SPP1	S1PR1	COL3A1,COL1A2,TIMP1,ELN,CD44

## Sheet: Table S3
	Term	Overlap	P.value	Adjusted.P.value	Old.P.value	Old.Adjusted.P.value	Odds.Ratio	Combined.Score	Genes
1	Extracellular matrix organization Homo sapiens R-HSA-1474244	40/283	1.9683e-20	1.31876e-17	0	0	7.63731	346.539	ITGB1;LAMA5;SPARC;ITGB5;COL14A1;SDC2;COL12A1;ICAM2;LTBP4;PDGFA;LTBP3;LAMC1;LTBP1;ADAMTS5;ADAMTS1;DAG1;TIMP2;DMD;ITGAV;TIMP1;A2M;JAM3;DST;ITGA3;ACTN1;FN1;BGN;PCOLCE;HSPG2;DCN;COL1A1;MFAP4;COL3A1;COL1A2;COL4A1;COL6A2;COL6A1;ITGA7;CD44;PLEC
2	Hemostasis Homo sapiens R-HSA-109582	38/552	1.57449e-09	3.88069e-07	0	0	3.36576	68.2217	ITGB1;SPARC;PDE1A;DOCK8;PDGFA;KLC1;RASGRP2;SLC8A1;GNAI1;AKAP1;PRKAR2B;AKT3;FLNA;ITGAV;TIMP1;A2M;PRKG1;JAK1;JAM3;PTGIR;ANXA2;ITGA3;ACTN1;HGF;CAV1;FN1;ATP2B4;ATP1B2;PTK2;EHD2;TMX3;PDE3A;SERPING1;PDE5A;GAS6;TLN1;CD44;VCL
3	Non-integrin membrane-ECM interactions Homo sapiens R-HSA-3000171	1942-11-01	1.73762e-09	3.88069e-07	0	0	15.5595	313.846	ITGB1;LAMA5;ITGB5;SDC2;ACTN1;DAG1;PDGFA;ITGAV;DMD;LAMC1;HSPG2
4	Integrin cell surface interactions Homo sapiens R-HSA-216083	1967-12-01	3.29154e-08	5.51334e-06	0	0	9.5769	165.004	ITGB1;ITGB5;ITGA3;COL4A1;ICAM2;DAG1;FN1;ITGA7;ITGAV;HSPG2;CD44;JAM3
5	ECM proteoglycans Homo sapiens R-HSA-3000178	1955-10-01	4.0175e-07	5.38346e-05	0	0	9.7155	143.084	ITGB1;LAMA5;SPARC;ITGB5;DAG1;BGN;ITGA7;ITGAV;LAMC1;DCN
6	Laminin interactions Homo sapiens R-HSA-3000157	2023-07-23	5.46625e-07	5.53152e-05	0	0	19.0278	274.372	ITGB1;LAMA5;ITGA3;ITGA7;ITGAV;LAMC1;HSPG2
7	Smooth Muscle Contraction Homo sapiens R-HSA-445355	1933-08-01	5.7792e-07	5.53152e-05	0	0	13.9421	200.263	ACTA2;ITGB5;ANXA2;TPM2;TLN1;SORBS3;MYL9;VCL
8	Diseases of glycosylation Homo sapiens R-HSA-3781865	1988-12-01	7.31476e-07	5.86654e-05	0	0	6.92319	97.8122	SEMA5A;SBSPON;NOTCH2;ADAMTS5;NOTCH3;ADAMTS1;SDC2;DAG1;BGN;PRELP;HSPG2;DCN
9	Platelet degranulation Homo sapiens R-HSA-114608	13/105	7.88043e-07	5.86654e-05	0	0	6.20463	87.1981	SPARC;ACTN1;HGF;FN1;PDGFA;TMX3;SERPING1;FLNA;TIMP1;TLN1;A2M;GAS6;VCL
10	Cell-extracellular matrix interactions Homo sapiens R-HSA-446353	2023-06-16	8.96635e-07	6.00746e-05	0	0	26.0453	362.671	ITGB1;VASP;FBLIM1;ACTN1;FLNA;LIMS2
11	Response to elevated platelet cytosolic Ca2+ Homo sapiens R-HSA-76005	13/110	1.34982e-06	8.22163e-05	0	0	5.88329	79.5159	SPARC;ACTN1;HGF;FN1;PDGFA;TMX3;SERPING1;FLNA;TIMP1;TLN1;A2M;GAS6;VCL
12	Assembly of collagen fibrils and other multimeric structures Homo sapiens R-HSA-2022090	1954-09-01	3.29323e-06	0.000183872	0	0	8.72438	110.134	COL1A1;COL3A1;COL1A2;DST;COL4A1;COL6A2;COL6A1;PCOLCE;PLEC
13	Collagen formation Homo sapiens R-HSA-1474290	1985-11-01	3.58781e-06	0.00018491	0	0	6.5038	81.5444	COL1A1;COL3A1;COL1A2;DST;COL14A1;COL4A1;COL6A2;COL12A1;COL6A1;PCOLCE;PLEC
14	Molecules associated with elastic fibres Homo sapiens R-HSA-2129379	2023-07-30	3.95355e-06	0.000189205	0	0	13.232	164.618	ITGB1;MFAP4;ITGB5;LTBP4;ITGAV;LTBP3;LTBP1
15	Degradation of the extracellular matrix Homo sapiens R-HSA-1474228	12/106	5.41495e-06	0.000241868	0	0	5.59229	67.8141	ADAMTS5;LAMA5;COL14A1;ADAMTS1;COL12A1;TIMP2;LAMC1;TIMP1;A2M;HSPG2;DCN;CD44
16	Axon guidance Homo sapiens R-HSA-422475	29/515	8.191e-06	0.000342998	0	0	2.66325	31.1932	SEMA5A;ITGB1;PLXND1;SDC2;PDGFA;RASAL2;LAMC1;ALCAM;RRAS;DPYSL2;PEA15;NCK2;ITGAV;SLIT3;JAK1;VASP;PDGFRB;HSP90AA1;FN1;PTK2;NFASC;COL4A1;COL6A2;COL6A1;TLN1;ARHGEF7;MYL9;VCL;FGFR1
17	Muscle contraction Homo sapiens R-HSA-397014	16/196	1.16104e-05	0.000455081	0	0	3.91192	44.4535	ANXA2;ITGB5;CACNA2D1;TPM2;ATP2B4;ABCC9;ATP1B2;SORBS3;SLC8A1;ACTA2;PLN;FXYD1;DMD;TLN1;MYL9;VCL
18	Collagen biosynthesis and modifying enzymes Homo sapiens R-HSA-1650814	1963-09-01	1.22261e-05	0.000455081	0	0	7.26696	82.2035	COL1A1;COL3A1;COL1A2;COL14A1;COL4A1;COL6A2;COL12A1;COL6A1;PCOLCE
19	Platelet activation, signaling and aggregation Homo sapiens R-HSA-76002	18/253	2.20563e-05	0.000770611	0	0	3.37668	36.2045	SPARC;ACTN1;HGF;FN1;PDGFA;RASGRP2;PTK2;GNAI1;TMX3;AKT3;SERPING1;FLNA;TIMP1;TLN1;A2M;GAS6;VCL;JAK1
20	Rho GTPase cycle Homo sapiens R-HSA-194840	12/122	2.30033e-05	0.000770611	0	0	4.77494	50.9957	NET1;SYDE1;ARHGAP10;FGD4;ARHGEF17;DLC1;ARHGDIB;TRIP10;ARHGAP17;A2M;ARHGEF7;ARHGAP6
21	Formation of Senescence-Associated Heterochromatin Foci (SAHF) Homo sapiens R-HSA-2559584	2023-05-17	2.9734e-05	0.000948657	0	0	18.0451	188.088	RB1;CDKN1A;H1F0;HIST1H1E;CABIN1
22	Elastic fibre formation Homo sapiens R-HSA-1566948	1941-07-01	3.51612e-05	0.00107082	0	0	8.94602	91.7466	ITGB1;MFAP4;ITGB5;LTBP4;ITGAV;LTBP3;LTBP1
23	Syndecan interactions Homo sapiens R-HSA-3000170	2023-05-20	7.04038e-05	0.00205089	0	0	14.4339	138.006	ITGB1;ITGB5;ACTN1;SDC2;ITGAV
24	Signaling by PDGF Homo sapiens R-HSA-186797	21/364	0.000103092	0.002878	0	0	2.70246	24.8083	PDGFRB;CDKN1A;PDE1A;FN1;PDGFA;ADCY3;RASAL2;PTK2;ADCY6;PRKAR2B;COL4A1;COL6A2;AKT3;PEA15;COL6A1;NCK2;TLN1;VCL;IER3;JAK1;FGFR1
25	Semaphorin interactions Homo sapiens R-HSA-373755	1967-08-01	0.000137891	0.00369549	0	0	5.8974	52.4222	SEMA5A;ITGB1;HSP90AA1;PLXND1;RRAS;DPYSL2;TLN1;MYL9
26	Signal Transduction Homo sapiens R-HSA-162582	83/2465	0.000160044	0.00412422	0	0	1.60323	14.0123	ITGB1;CDKN1A;TRADD;PTPRK;ARHGAP6;RGS5;SYDE1;RGS2;EDNRB;MDK;MYC;AKT3;PEA15;ARHGDIB;NCK2;PMEPA1;ITGAV;PRKG1;SOX4;IER3;JAK1;PDGFRB;HSP90AA1;PTGIR;TLE1;ARHGEF17;PDE4C;SOX13;NPY1R;HSPG2;ARHGAP10;COL4A1;COL6A2;COL6A1;RARB;PPP1R12B;TLN1;ARHGEF7;MYL9;SQSTM1;VCL;NOTCH2;NOTCH3;LRP1;ARHGEF25;PDE1A;SDC2;RGS16;PDGFA;ADCY3;ARHGAP17;RASAL2;KLC1;RASGRP2;FSTL1;ADCY6;GNAI1;NEURL1B;FGD4;PRKAR2B;FLNA;CCL2;S1PR3;A2M;…
27	Signaling by EGFR Homo sapiens R-HSA-177929	20/355	0.000205305	0.0050946	0	0	2.63029	22.3338	PDGFRB;CDKN1A;PDE1A;FN1;PDGFA;ADCY3;PTPRK;RASAL2;PTK2;ADCY6;PRKAR2B;AKT3;PEA15;SPRY2;TLN1;ARHGEF7;VCL;IER3;JAK1;FGFR1
28	Diseases associated with glycosaminoglycan metabolism Homo sapiens R-HSA-3560782	2023-05-26	0.000266847	0.00638528	0	0	10.3067	84.8123	SDC2;BGN;PRELP;HSPG2;DCN
29	Binding and Uptake of Ligands by Scavenger Receptors Homo sapiens R-HSA-2173782	1974-08-01	0.000277355	0.00640785	0	0	5.27002	43.1626	COL1A1;HSP90AA1;COL3A1;SPARC;COL1A2;LRP1;COL4A1;HBA1
30	Signalling by NGF Homo sapiens R-HSA-166520	23/450	0.000291197	0.00650339	0	0	2.37811	19.3614	PDGFRB;NTRK2;CDKN1A;PDE1A;ARHGEF17;FN1;PDGFA;ADCY3;RASAL2;ADCY6;PTK2;NET1;FGD4;PRKAR2B;AKT3;PEA15;TLN1;ARHGEF7;SQSTM1;VCL;IER3;JAK1;FGFR1
31	Cell surface interactions at the vascular wall Homo sapiens R-HSA-202733	9/101	0.00050361	0.010675	0	0	4.25708	32.327	ITGB1;ITGA3;CAV1;FN1;ITGAV;ATP1B2;GAS6;CD44;JAM3
32	Diseases associated with O-glycosylation of proteins Homo sapiens R-HSA-3906995	1962-07-01	0.000509849	0.010675	0	0	5.52432	41.882	SEMA5A;SBSPON;NOTCH2;ADAMTS5;NOTCH3;ADAMTS1;DAG1
33	Developmental Biology Homo sapiens R-HSA-1266738	33/786	0.000590539	0.0119897	0	0	1.94683	14.4737	SEMA5A;ITGB1;PLXND1;SDC2;PDGFA;RASAL2;LAMC1;ALCAM;RRAS;DPYSL2;AKT3;PEA15;NCK2;ITGAV;SLIT3;JAK1;VASP;PDGFRB;HSP90AA1;FN1;EBF1;PTK2;NFASC;MEIS1;COL4A1;COL6A2;COL6A1;RARB;TLN1;ARHGEF7;MYL9;VCL;FGFR1
34	cGMP effects Homo sapiens R-HSA-418457	2023-04-18	0.000633039	0.0124746	0	0	12.3451	90.9216	PDE1A;PDE3A;PDE5A;PRKG1
35	Signaling by FGFR4 Homo sapiens R-HSA-5654743	18/332	0.000660435	0.0125625	0	0	2.5168	18.4295	PDGFRB;CDKN1A;PDE1A;FN1;PDGFA;ADCY3;RASAL2;PTK2;ADCY6;PRKAR2B;AKT3;PEA15;SPRY2;TLN1;VCL;IER3;JAK1;FGFR1
36	Signaling by FGFR3 Homo sapiens R-HSA-5654741	18/333	0.00068385	0.0125625	0	0	2.50868	18.2827	PDGFRB;CDKN1A;PDE1A;FN1;PDGFA;ADCY3;RASAL2;PTK2;ADCY6;PRKAR2B;AKT3;PEA15;SPRY2;TLN1;VCL;IER3;JAK1;FGFR1
37	Signaling by FGFR1 Homo sapiens R-HSA-5654736	18/336	0.000758426	0.0125625	0	0	2.48462	17.8502	PDGFRB;CDKN1A;PDE1A;FN1;PDGFA;ADCY3;RASAL2;PTK2;ADCY6;PRKAR2B;AKT3;PEA15;SPRY2;TLN1;VCL;IER3;JAK1;FGFR1
38	Cell junction organization Homo sapiens R-HSA-446728	1986-08-01	0.000770259	0.0125625	0	0	4.4565	31.9477	ITGB1;VASP;DST;FBLIM1;ACTN1;FLNA;LIMS2;PLEC
39	Defective B3GALT6 causes EDSP2 and SEMDJL1 Homo sapiens R-HSA-4420332	2023-04-19	0.000787502	0.0125625	0	0	11.5215	82.3403	SDC2;BGN;HSPG2;DCN
40	Defective B4GALT7 causes EDS, progeroid type Homo sapiens R-HSA-3560783	2023-04-19	0.000787502	0.0125625	0	0	11.5215	82.3403	SDC2;BGN;HSPG2;DCN
41	Defective B3GAT3 causes JDSSDHD Homo sapiens R-HSA-3560801	2023-04-19	0.000787502	0.0125625	0	0	11.5215	82.3403	SDC2;BGN;HSPG2;DCN
42	Scavenging by Class A Receptors Homo sapiens R-HSA-3000480	2023-04-19	0.000787502	0.0125625	0	0	11.5215	82.3403	COL1A1;COL3A1;COL1A2;COL4A1
43	Signaling by Rho GTPases Homo sapiens R-HSA-194315	19/367	0.000823856	0.0128368	0	0	2.3983	17.0316	ITGB1;PPP1R14A;ARHGEF17;ARHGAP17;KLC1;ARHGAP6;PTK2;NET1;FGD4;SYDE1;ARHGAP10;DLC1;ARHGDIB;TRIP10;FLNA;A2M;ARHGEF7;PPP1R12B;MYL9
44	Cell-Cell communication Homo sapiens R-HSA-1500931	10/131	0.000851484	0.0129658	0	0	3.59912	25.4405	VASP;ITGB1;DST;FBLIM1;ACTN1;NCK2;FLNA;PTK2;LIMS2;PLEC
45	Downstream signal transduction Homo sapiens R-HSA-186763	18/341	0.000898246	0.0133739	0	0	2.44552	17.1555	PDGFRB;CDKN1A;PDE1A;FN1;PDGFA;ADCY3;RASAL2;PTK2;ADCY6;PRKAR2B;AKT3;PEA15;NCK2;TLN1;VCL;IER3;JAK1;FGFR1
46	Ion homeostasis Homo sapiens R-HSA-5578775	1951-06-01	0.00102724	0.0146437	0	0	5.77748	39.7541	PLN;FXYD1;ATP2B4;ABCC9;ATP1B2;SLC8A1
47	Apoptotic execution phase Homo sapiens R-HSA-75153	1951-06-01	0.00102724	0.0146437	0	0	5.77748	39.7541	TJP1;H1F0;HIST1H1E;ACIN1;PTK2;PLEC
48	NOTCH2 Activation and Transmission of Signal to the Nucleus Homo sapiens R-HSA-2979096	2023-04-21	0.00117292	0.016372	0	0	10.165	68.5962	NOTCH2;NEURL1B;JAG1;MDK
49	Downstream signaling of activated FGFR2 Homo sapiens R-HSA-5654696	17/329	0.00155258	0.0203967	0	0	2.38701	15.4388	PDGFRB;CDKN1A;PDE1A;FN1;PDGFA;ADCY3;RASAL2;PTK2;ADCY6;PRKAR2B;AKT3;PEA15;TLN1;VCL;IER3;JAK1;FGFR1
50	Downstream signaling of activated FGFR4 Homo sapiens R-HSA-5654716	17/329	0.00155258	0.0203967	0	0	2.38701	15.4388	PDGFRB;CDKN1A;PDE1A;FN1;PDGFA;ADCY3;RASAL2;PTK2;ADCY6;PRKAR2B;AKT3;PEA15;TLN1;VCL;IER3;JAK1;FGFR1
51	Downstream signaling of activated FGFR3 Homo sapiens R-HSA-5654708	17/329	0.00155258	0.0203967	0	0	2.38701	15.4388	PDGFRB;CDKN1A;PDE1A;FN1;PDGFA;ADCY3;RASAL2;PTK2;ADCY6;PRKAR2B;AKT3;PEA15;TLN1;VCL;IER3;JAK1;FGFR1
52	Signaling by FGFR2 Homo sapiens R-HSA-5654738	18/361	0.0016995	0.0216103	0	0	2.30053	14.6715	PDGFRB;CDKN1A;PDE1A;FN1;PDGFA;ADCY3;RASAL2;PTK2;ADCY6;PRKAR2B;AKT3;PEA15;SPRY2;TLN1;VCL;IER3;JAK1;FGFR1
53	Downstream signaling of activated FGFR1 Homo sapiens R-HSA-5654687	17/332	0.00170947	0.0216103	0	0	2.36391	15.0618	PDGFRB;CDKN1A;PDE1A;FN1;PDGFA;ADCY3;RASAL2;PTK2;ADCY6;PRKAR2B;AKT3;PEA15;TLN1;VCL;IER3;JAK1;FGFR1
54	Signaling by FGFR Homo sapiens R-HSA-190236	18/366	0.00197491	0.0245035	0	0	2.26689	14.1164	PDGFRB;CDKN1A;PDE1A;FN1;PDGFA;ADCY3;RASAL2;PTK2;ADCY6;PRKAR2B;AKT3;PEA15;SPRY2;TLN1;VCL;IER3;JAK1;FGFR1
55	Basigin interactions Homo sapiens R-HSA-210991	2023-04-25	0.00230696	0.0276011	0	0	8.22714	49.9537	ITGB1;ITGA3;CAV1;ATP1B2
56	Nitric oxide stimulates guanylate cyclase Homo sapiens R-HSA-392154	2023-04-25	0.00230696	0.0276011	0	0	8.22714	49.9537	PDE1A;PDE3A;PDE5A;PRKG1
57	DAP12 signaling Homo sapiens R-HSA-2424491	17/344	0.00247713	0.0288027	0	0	2.27574	13.6559	PDGFRB;CDKN1A;PDE1A;FN1;PDGFA;ADCY3;RASAL2;PTK2;ADCY6;PRKAR2B;AKT3;PEA15;TLN1;VCL;IER3;JAK1;FGFR1
58	NGF signalling via TRKA from the plasma membrane Homo sapiens R-HSA-187037	18/374	0.00249337	0.0288027	0	0	2.21502	13.2771	PDGFRB;NTRK2;CDKN1A;PDE1A;FN1;PDGFA;ADCY3;RASAL2;PTK2;ADCY6;PRKAR2B;AKT3;PEA15;TLN1;VCL;IER3;JAK1;FGFR1
59	A tetrasaccharide linker sequence is required for GAG synthesis Homo sapiens R-HSA-1971475	2023-04-26	0.00267789	0.0294129	0	0	7.85278	46.5098	SDC2;BGN;HSPG2;DCN
60	CaM pathway Homo sapiens R-HSA-111997	2023-04-26	0.00267789	0.0294129	0	0	7.85278	46.5098	PRKAR2B;PDE1A;ADCY3;ADCY6
61	Calmodulin induced events Homo sapiens R-HSA-111933	2023-04-26	0.00267789	0.0294129	0	0	7.85278	46.5098	PRKAR2B;PDE1A;ADCY3;ADCY6
62	VEGFA-VEGFR2 Pathway Homo sapiens R-HSA-4420097	16/320	0.00292309	0.0315882	0	0	2.30144	13.4291	PDGFRB;HSP90AA1;CAV1;FN1;PDGFA;RASAL2;PTK2;AXL;AKT3;PEA15;NCK2;ITGAV;TLN1;VCL;JAK1;FGFR1
63	Integrin alphaIIb beta3 signaling Homo sapiens R-HSA-354192	2023-04-27	0.00308772	0.0328376	0	0	7.51097	43.4158	FN1;RASGRP2;TLN1;PTK2
64	PLC beta mediated events Homo sapiens R-HSA-112043	1944-05-01	0.00314812	0.0329568	0	0	5.54466	31.9425	PRKAR2B;PDE1A;ADCY3;GNAI1;ADCY6
65	G-protein mediated events Homo sapiens R-HSA-112040	1945-05-01	0.00347649	0.0345087	0	0	5.40576	30.606	PRKAR2B;PDE1A;ADCY3;GNAI1;ADCY6
66	Ca-dependent events Homo sapiens R-HSA-111996	2023-04-28	0.00353834	0.0345087	0	0	7.19764	40.6242	PRKAR2B;PDE1A;ADCY3;ADCY6
67	Inhibition of adenylate cyclase pathway Homo sapiens R-HSA-997269	2023-03-14	0.00355388	0.0345087	0	0	11.7598	66.3218	ADCY3;GNAI1;ADCY6
68	Adenylate cyclase inhibitory pathway Homo sapiens R-HSA-170670	2023-03-14	0.00355388	0.0345087	0	0	11.7598	66.3218	ADCY3;GNAI1;ADCY6
69	Receptor-ligand binding initiates the second proteolytic cleavage of Notch receptor Homo sapiens R-HSA-156988	2023-03-14	0.00355388	0.0345087	0	0	11.7598	66.3218	NOTCH2;NOTCH3;JAG1
70	Signaling by VEGF Homo sapiens R-HSA-194138	16/328	0.00371694	0.0351779	0	0	2.24149	12.5408	PDGFRB;HSP90AA1;CAV1;FN1;PDGFA;RASAL2;PTK2;AXL;AKT3;PEA15;NCK2;ITGAV;TLN1;VCL;JAK1;FGFR1
71	Platelet homeostasis Homo sapiens R-HSA-418346	1987-07-01	0.00372781	0.0351779	0	0	3.7931	21.2107	PTGIR;PDE1A;ATP2B4;PDE3A;PDE5A;SLC8A1;PRKG1
72	DAP12 interactions Homo sapiens R-HSA-2172127	17/359	0.00382213	0.0355671	0	0	2.17423	12.1038	PDGFRB;CDKN1A;PDE1A;FN1;PDGFA;ADCY3;RASAL2;PTK2;ADCY6;PRKAR2B;AKT3;PEA15;TLN1;VCL;IER3;JAK1;FGFR1
73	Phospholipase C-mediated cascade: FGFR1 Homo sapiens R-HSA-5654219	1947-05-01	0.00420584	0.0385058	0	0	5.14782	28.1652	PRKAR2B;PDE1A;ADCY3;ADCY6;FGFR1
74	Apoptosis Homo sapiens R-HSA-109581	10/163	0.00428413	0.0385058	0	0	2.84167	15.4952	TJP1;ARHGAP10;H1F0;TRADD;AKT3;DAPK3;HIST1H1E;ACIN1;PTK2;PLEC
75	GRB2:SOS provides linkage to MAPK signaling for Integrins Homo sapiens R-HSA-354194	2023-03-15	0.00436783	0.0385058	0	0	10.7792	58.5689	FN1;TLN1;PTK2
76	p130Cas linkage to MAPK signaling for integrins Homo sapiens R-HSA-372708	2023-03-15	0.00436783	0.0385058	0	0	10.7792	58.5689	FN1;TLN1;PTK2
77	Programmed Cell Death Homo sapiens R-HSA-5357801	10/166	0.00486806	0.0423584	0	0	2.78659	14.8388	TJP1;ARHGAP10;H1F0;TRADD;AKT3;DAPK3;HIST1H1E;ACIN1;PTK2;PLEC
78	PKA activation Homo sapiens R-HSA-163615	2023-03-16	0.00528571	0.0454029	0	0	9.94957	52.1631	PRKAR2B;ADCY3;ADCY6
79	DAG and IP3 signaling Homo sapiens R-HSA-1489509	1932-04-01	0.0057852	0.0478529	0	0	6.16814	31.7811	PRKAR2B;PDE1A;ADCY3;ADCY6
80	Signaling by NOTCH2 Homo sapiens R-HSA-1980145	1932-04-01	0.0057852	0.0478529	0	0	6.16814	31.7811	NOTCH2;NEURL1B;JAG1;MDK
81	Oncogene Induced Senescence Homo sapiens R-HSA-2559585	1932-04-01	0.0057852	0.0478529	0	0	6.16814	31.7811	CDK6;ID1;ETS1;ETS2
82	PKA-mediated phosphorylation of CREB Homo sapiens R-HSA-111931	2023-03-17	0.00631093	0.0509436	0	0	9.23841	46.7969	PRKAR2B;ADCY3;ADCY6
83	PKA activation in glucagon signalling Homo sapiens R-HSA-164378	2023-03-17	0.00631093	0.0509436	0	0	9.23841	46.7969	PRKAR2B;ADCY3;ADCY6
84	L1CAM interactions Homo sapiens R-HSA-373760	1996-07-01	0.00639178	0.050982	0	0	3.40795	17.2195	ITGB1;NFASC;ALCAM;DPYSL2;ITGAV;LAMC1;FGFR1
85	Signaling by NOTCH Homo sapiens R-HSA-157118	8/122	0.00689703	0.0543649	0	0	3.04355	15.1467	NOTCH2;NOTCH3;NEURL1B;HEYL;TLE1;JAG1;MDK;MYC
86	EGFR interacts with phospholipase C-gamma Homo sapiens R-HSA-212718	1934-04-01	0.00719934	0.0551177	0	0	5.75634	28.4004	PRKAR2B;PDE1A;ADCY3;ADCY6
87	PLC-gamma1 signalling Homo sapiens R-HSA-167021	1934-04-01	0.00719934	0.0551177	0	0	5.75634	28.4004	PRKAR2B;PDE1A;ADCY3;ADCY6
88	Fibronectin matrix formation Homo sapiens R-HSA-1566977	2023-02-06	0.00732161	0.0551177	0	0	21.5198	105.811	ITGB1;FN1
89	Pre-NOTCH Processing in the Endoplasmic Reticulum Homo sapiens R-HSA-1912399	2023-02-06	0.00732161	0.0551177	0	0	21.5198	105.811	NOTCH2;NOTCH3
90	Ion transport by P-type ATPases Homo sapiens R-HSA-936837	1955-05-01	0.00822674	0.0612435	0	0	4.32239	20.7491	PLN;ATP10D;FXYD1;ATP2B4;ATP1B2
91	NCAM signaling for neurite out-growth Homo sapiens R-HSA-375165	13/266	0.0083387	0.0613948	0	0	2.23756	10.7108	PDGFRB;FN1;PDGFA;RASAL2;PTK2;COL4A1;COL6A2;PEA15;COL6A1;TLN1;VCL;JAK1;FGFR1
92	Other semaphorin interactions Homo sapiens R-HSA-416700	2023-03-19	0.00869508	0.0633229	0	0	8.08278	38.3528	ITGB1;SEMA5A;PLXND1
93	Platelet Aggregation (Plug Formation) Homo sapiens R-HSA-76009	1937-04-01	0.0097194	0.0683285	0	0	5.23223	24.2442	FN1;RASGRP2;TLN1;PTK2
94	Defective B3GALTL causes Peters-plus syndrome (PpS) Homo sapiens R-HSA-5083635	1937-04-01	0.0097194	0.0683285	0	0	5.23223	24.2442	SEMA5A;SBSPON;ADAMTS5;ADAMTS1
95	Apoptotic cleavage of cellular proteins Homo sapiens R-HSA-111465	1937-04-01	0.0097194	0.0683285	0	0	5.23223	24.2442	TJP1;ACIN1;PTK2;PLEC
96	Binding of TCF/LEF:CTNNB1 to target gene promoters Homo sapiens R-HSA-4411364	2023-02-07	0.0100963	0.0683285	0	0	17.215	79.1129	TCF7L2;MYC
97	Defective CHST3 causes SEDCJD Homo sapiens R-HSA-3595172	2023-02-07	0.0100963	0.0683285	0	0	17.215	79.1129	BGN;DCN
98	Defective CHSY1 causes TPBS Homo sapiens R-HSA-3595177	2023-02-07	0.0100963	0.0683285	0	0	17.215	79.1129	BGN;DCN
99	Defective CHST14 causes EDS, musculocontractural type Homo sapiens R-HSA-3595174	2023-02-07	0.0100963	0.0683285	0	0	17.215	79.1129	BGN;DCN
100	Opioid Signalling Homo sapiens R-HSA-111885	1981-06-01	0.0104713	0.0694163	0	0	3.46116	15.7798	PRKAR2B;PDE1A;PDE4C;ADCY3;ADCY6;GNAI1
101	O-glycosylation of TSR domain-containing proteins Homo sapiens R-HSA-5173214	1938-04-01	0.0106715	0.0694163	0	0	5.07808	23.0554	SEMA5A;SBSPON;ADAMTS5;ADAMTS1
102	G1 Phase Homo sapiens R-HSA-69236	1938-04-01	0.0106715	0.0694163	0	0	5.07808	23.0554	RB1;CDKN1A;CCND2;CDK6
103	Cyclin D associated events in G1 Homo sapiens R-HSA-69231	1938-04-01	0.0106715	0.0694163	0	0	5.07808	23.0554	RB1;CDKN1A;CCND2;CDK6
104	DNA Damage/Telomere Stress Induced Senescence Homo sapiens R-HSA-2559586	1959-05-01	0.0109984	0.0708551	0	0	4.0014	18.0463	RB1;CDKN1A;H1F0;HIST1H1E;CABIN1
105	RHO GTPases activate PAKs Homo sapiens R-HSA-5627123	2023-03-21	0.0115399	0.0729409	0	0	7.18396	32.0544	FLNA;PPP1R12B;MYL9
106	Signal transduction by L1 Homo sapiens R-HSA-445144	2023-03-21	0.0115399	0.0729409	0	0	7.18396	32.0544	ITGB1;ITGAV;FGFR1
107	Cellular Senescence Homo sapiens R-HSA-2559583	9/161	0.0117242	0.0734132	0	0	2.5687	11.4207	RB1;H1F0;CDKN1A;CDK6;ID1;HIST1H1E;ETS1;ETS2;CABIN1
108	Cell death signalling via NRAGE, NRIF and NADE Homo sapiens R-HSA-204998	1961-05-01	0.0125977	0.0781527	0	0	3.85809	16.8762	NET1;FGD4;ARHGEF17;ARHGEF7;SQSTM1
109	Insulin-like Growth Factor-2 mRNA Binding Proteins (IGF2BPs/IMPs/VICKZs) bind RNA Homo sapiens R-HSA-428359	2023-02-08	0.0132599	0.0807651	0	0	14.3451	62.0139	MYC;CD44
110	Cross-presentation of particulate exogenous antigens (phagosomes) Homo sapiens R-HSA-1236973	2023-02-08	0.0132599	0.0807651	0	0	14.3451	62.0139	ITGB5;ITGAV
111	Deactivation of the beta-catenin transactivating complex Homo sapiens R-HSA-3769402	1942-04-01	0.0150734	0.0909839	0	0	4.54262	19.0555	TCF7L2;TLE1;SOX13;SOX4
112	Type I hemidesmosome assembly Homo sapiens R-HSA-446107	2023-02-09	0.0167934	0.0995717	0	0	12.2952	50.2474	DST;PLEC
113	A third proteolytic cleavage releases NICD Homo sapiens R-HSA-157212	2023-02-09	0.0167934	0.0995717	0	0	12.2952	50.2474	NOTCH2;NOTCH3
114	Signaling by SCF-KIT Homo sapiens R-HSA-1433557	14/325	0.0176198	0.102806	0	0	1.95881	7.9111	PDGFRB;CDKN1A;FN1;PDGFA;RASAL2;PTK2;FER;AKT3;PEA15;TLN1;VCL;IER3;JAK1;FGFR1
115	Phospholipase C-mediated cascade; FGFR3 Homo sapiens R-HSA-5654227	1944-04-01	0.0176459	0.102806	0	0	4.31504	17.4209	PRKAR2B;PDE1A;ADCY3;ADCY6
116	Transmembrane transport of small molecules Homo sapiens R-HSA-382551	22/594	0.0182327	0.105309	0	0	1.68132	6.73291	SLC38A1;TUSC3;TSC22D3;ATP10D;ATP2B4;ADCY3;CYBRD1;ABCC9;ATP1B2;ADCY6;SLC7A2;SLC8A1;ANO1;PLN;SLCO3A1;PRKAR2B;FXYD1;SLC39A6;ANO10;SLC39A1;SLC38A2;ATP6V1C1
117	NRAGE signals death through JNK Homo sapiens R-HSA-193648	1945-04-01	0.0190282	0.108965	0	0	4.20958	16.6777	NET1;FGD4;ARHGEF17;ARHGEF7
118	Phospholipase C-mediated cascade; FGFR4 Homo sapiens R-HSA-5654228	1946-04-01	0.0204758	0.1145	0	0	4.10914	15.9785	PRKAR2B;PDE1A;ADCY3;ADCY6
119	Zinc influx into cells by the SLC39 gene family Homo sapiens R-HSA-442380	2023-02-10	0.0206783	0.1145	0	0	10.7577	41.7256	SLC39A6;SLC39A1
120	Adenylate cyclase activating pathway Homo sapiens R-HSA-170660	2023-02-10	0.0206783	0.1145	0	0	10.7577	41.7256	ADCY3;ADCY6
121	eNOS activation Homo sapiens R-HSA-203615	2023-02-10	0.0206783	0.1145	0	0	10.7577	41.7256	HSP90AA1;CAV1
122	EPH-Ephrin signaling Homo sapiens R-HSA-2682334	1995-06-01	0.0215585	0.118395	0	0	2.91461	11.1833	HSP90AA1;SDC2;NCK2;ARHGEF7;MYL9;PTK2
123	EGFR downregulation Homo sapiens R-HSA-182971	2023-03-27	0.0229559	0.124036	0	0	5.38631	20.3289	SPRY2;PTPRK;ARHGEF7
124	VEGFR2 mediated vascular permeability Homo sapiens R-HSA-5218920	2023-03-27	0.0229559	0.124036	0	0	5.38631	20.3289	HSP90AA1;CAV1;AKT3
125	Signaling by NOTCH1 Homo sapiens R-HSA-1980143	1972-05-01	0.0242251	0.129309	0	0	3.22285	11.9902	NEURL1B;HEYL;TLE1;JAG1;MYC
126	Dermatan sulfate biosynthesis Homo sapiens R-HSA-2022923	2023-02-11	0.0248968	0.129309	0	0	9.56192	35.3123	BGN;DCN
127	Interleukin-7 signaling Homo sapiens R-HSA-1266695	2023-02-11	0.0248968	0.129309	0	0	9.56192	35.3123	HGF;JAK1
128	Synthesis of IP2, IP, and Ins in the cytosol Homo sapiens R-HSA-1855183	2023-02-11	0.0248968	0.129309	0	0	9.56192	35.3123	INPP4B;INPP5A
129	Signaling by NOTCH3 Homo sapiens R-HSA-1980148	2023-02-11	0.0248968	0.129309	0	0	9.56192	35.3123	NOTCH3;JAG1
130	Phospholipase C-mediated cascade; FGFR2 Homo sapiens R-HSA-5654221	1949-04-01	0.0252166	0.129962	0	0	3.83461	14.1123	PRKAR2B;PDE1A;ADCY3;ADCY6
131	Chondroitin sulfate/dermatan sulfate metabolism Homo sapiens R-HSA-1793185	1950-04-01	0.0269315	0.137741	0	0	3.75106	13.558	SDC2;BGN;HSPG2;DCN
132	Defective EXT2 causes exostoses 2 Homo sapiens R-HSA-3656237	2023-02-12	0.0294318	0.147159	0	0	8.60529	30.3395	SDC2;HSPG2
133	Defective EXT1 causes exostoses 1, TRPS2 and CHDS Homo sapiens R-HSA-3656253	2023-02-12	0.0294318	0.147159	0	0	8.60529	30.3395	SDC2;HSPG2
134	Reduction of cytosolic Ca++ levels Homo sapiens R-HSA-418359	2023-02-12	0.0294318	0.147159	0	0	8.60529	30.3395	ATP2B4;SLC8A1
135	Innate Immune System Homo sapiens R-HSA-168249	27/807	0.030794	0.152829	0	0	1.51404	5.26952	CDKN1A;C1R;PDE1A;ICAM2;PDGFA;ADCY3;RASAL2;RASGRP2;ADCY6;C7;IFI16;PRKAR2B;AKT3;PEA15;IER3;JAK1;PDGFRB;HSP90AA1;FN1;CNPY3;PTK2;MYO1C;CDC34;TXNIP;TLN1;VCL;FGFR1
136	Amino acid transport across the plasma membrane Homo sapiens R-HSA-352230	2023-03-31	0.0330084	0.162615	0	0	4.61589	15.7448	SLC38A1;SLC38A2;SLC7A2
137	AKT phosphorylates targets in the cytosol Homo sapiens R-HSA-198323	2023-02-13	0.0342667	0.162668	0	0	7.82259	26.3901	CDKN1A;AKT3
138	Activation of DNA fragmentation factor Homo sapiens R-HSA-211227	2023-02-13	0.0342667	0.162668	0	0	7.82259	26.3901	H1F0;HIST1H1E
139	Apoptosis induced DNA fragmentation Homo sapiens R-HSA-140342	2023-02-13	0.0342667	0.162668	0	0	7.82259	26.3901	H1F0;HIST1H1E
140	NICD traffics to nucleus Homo sapiens R-HSA-157052	2023-02-13	0.0342667	0.162668	0	0	7.82259	26.3901	NOTCH2;NOTCH3
141	Notch-HLH transcription pathway Homo sapiens R-HSA-350054	2023-02-13	0.0342667	0.162668	0	0	7.82259	26.3901	NOTCH2;NOTCH3
142	Heparan sulfate/heparin (HS-GAG) metabolism Homo sapiens R-HSA-1638091	1954-04-01	0.0344759	0.162668	0	0	3.45027	11.6188	SDC2;BGN;HSPG2;DCN
143	Cardiac conduction Homo sapiens R-HSA-5576891	7/135	0.0352489	0.165152	0	0	2.36484	7.91114	PLN;CACNA2D1;FXYD1;ATP2B4;ABCC9;ATP1B2;SLC8A1
144	Fc epsilon receptor (FCERI) signaling Homo sapiens R-HSA-2454202	15/395	0.0382344	0.176673	0	0	1.71536	5.59897	PDGFRB;CDKN1A;FN1;PDGFA;RASAL2;RASGRP2;PTK2;CDC34;AKT3;PEA15;TLN1;VCL;IER3;JAK1;FGFR1
145	Glucagon signaling in metabolic regulation Homo sapiens R-HSA-163359	1933-03-01	0.0387604	0.176673	0	0	4.30773	14.0016	PRKAR2B;ADCY3;ADCY6
146	SEMA3A-Plexin repulsion signaling by inhibiting Integrin adhesion Homo sapiens R-HSA-399955	2023-02-14	0.0393855	0.176673	0	0	7.17034	23.1914	RRAS;TLN1
147	Repression of WNT target genes Homo sapiens R-HSA-4641265	2023-02-14	0.0393855	0.176673	0	0	7.17034	23.1914	TCF7L2;TLE1
148	CS/DS degradation Homo sapiens R-HSA-2024101	2023-02-14	0.0393855	0.176673	0	0	7.17034	23.1914	BGN;DCN
149	Signaling by ERBB4 Homo sapiens R-HSA-1236394	13/330	0.0403038	0.176673	0	0	1.77988	5.71576	PDGFRB;CDKN1A;FN1;PDGFA;RASAL2;PTK2;AKT3;PEA15;TLN1;VCL;IER3;JAK1;FGFR1
150	Constitutive Signaling by NOTCH1 HD+PEST Domain Mutants Homo sapiens R-HSA-2894862	1957-04-01	0.0408605	0.176673	0	0	3.25447	10.4065	NEURL1B;HEYL;JAG1;MYC
151	Signaling by NOTCH1 in Cancer Homo sapiens R-HSA-2644603	1957-04-01	0.0408605	0.176673	0	0	3.25447	10.4065	NEURL1B;HEYL;JAG1;MYC
152	Signaling by NOTCH1 PEST Domain Mutants in Cancer Homo sapiens R-HSA-2644602	1957-04-01	0.0408605	0.176673	0	0	3.25447	10.4065	NEURL1B;HEYL;JAG1;MYC
153	Constitutive Signaling by NOTCH1 PEST Domain Mutants Homo sapiens R-HSA-2644606	1957-04-01	0.0408605	0.176673	0	0	3.25447	10.4065	NEURL1B;HEYL;JAG1;MYC
154	Signaling by NOTCH1 HD+PEST Domain Mutants in Cancer Homo sapiens R-HSA-2894858	1957-04-01	0.0408605	0.176673	0	0	3.25447	10.4065	NEURL1B;HEYL;JAG1;MYC
155	p75 NTR receptor-mediated signalling Homo sapiens R-HSA-193704	1983-05-01	0.0411666	0.176673	0	0	2.76679	8.8264	NET1;FGD4;ARHGEF17;ARHGEF7;SQSTM1
156	EPHA-mediated growth cone collapse Homo sapiens R-HSA-3928663	1934-03-01	0.0418147	0.176673	0	0	4.16855	13.2331	HSP90AA1;MYL9;PTK2
157	Ion channel transport Homo sapiens R-HSA-983712	9/203	0.0436732	0.176673	0	0	2.00823	6.28782	ANO1;PLN;TSC22D3;FXYD1;ATP10D;ATP2B4;ANO10;ATP1B2;ATP6V1C1
158	GRB2 events in EGFR signaling Homo sapiens R-HSA-179812	10/235	0.0437748	0.176673	0	0	1.92516	6.02325	PDGFRB;PEA15;FN1;PDGFA;RASAL2;TLN1;PTK2;VCL;JAK1;FGFR1
159	SHC1 events in EGFR signaling Homo sapiens R-HSA-180336	10/235	0.0437748	0.176673	0	0	1.92516	6.02325	PDGFRB;PEA15;FN1;PDGFA;RASAL2;TLN1;PTK2;VCL;JAK1;FGFR1
160	SOS-mediated signalling Homo sapiens R-HSA-112412	10/235	0.0437748	0.176673	0	0	1.92516	6.02325	PDGFRB;PEA15;FN1;PDGFA;RASAL2;TLN1;PTK2;VCL;JAK1;FGFR1
161	SHC1 events in ERBB4 signaling Homo sapiens R-HSA-1250347	10/235	0.0437748	0.176673	0	0	1.92516	6.02325	PDGFRB;PEA15;FN1;PDGFA;RASAL2;TLN1;PTK2;VCL;JAK1;FGFR1
162	RAF/MAP kinase cascade Homo sapiens R-HSA-5673001	10/235	0.0437748	0.176673	0	0	1.92516	6.02325	PDGFRB;PEA15;FN1;PDGFA;RASAL2;TLN1;PTK2;VCL;JAK1;FGFR1
163	G alpha (s) signalling events Homo sapiens R-HSA-418555	7/142	0.044343	0.176673	0	0	2.24141	6.98378	PTGIR;PDE1A;PDE4C;PDE3A;ADCY3;ADCY6;GNAI1
164	Disease Homo sapiens R-HSA-1643685	24/725	0.0443922	0.176673	0	0	1.49334	4.6513	SEMA5A;NOTCH2;SBSPON;PDGFRB;NOTCH3;TCF7L2;CDKN1A;HSP90AA1;JAG1;SDC2;BGN;PDGFA;PRELP;HSPG2;DCN;NEURL1B;HEYL;ADAMTS5;ADAMTS1;MYC;AKT3;DAG1;CHMP4C;FGFR1
165	Constitutive Signaling by NOTCH1 HD Domain Mutants Homo sapiens R-HSA-2691232	2023-02-15	0.0447728	0.176673	0	0	6.61843	20.5579	NEURL1B;JAG1
166	Signaling by NOTCH1 HD Domain Mutants in Cancer Homo sapiens R-HSA-2691230	2023-02-15	0.0447728	0.176673	0	0	6.61843	20.5579	NEURL1B;JAG1
167	FRS-mediated FGFR2 signaling Homo sapiens R-HSA-5654700	10/236	0.0448275	0.176673	0	0	1.91654	5.95074	PDGFRB;PEA15;FN1;PDGFA;RASAL2;TLN1;PTK2;VCL;JAK1;FGFR1
168	FRS-mediated FGFR4 signaling Homo sapiens R-HSA-5654712	10/236	0.0448275	0.176673	0	0	1.91654	5.95074	PDGFRB;PEA15;FN1;PDGFA;RASAL2;TLN1;PTK2;VCL;JAK1;FGFR1
169	FRS-mediated FGFR3 signaling Homo sapiens R-HSA-5654706	10/236	0.0448275	0.176673	0	0	1.91654	5.95074	PDGFRB;PEA15;FN1;PDGFA;RASAL2;TLN1;PTK2;VCL;JAK1;FGFR1
170	FRS-mediated FGFR1 signaling Homo sapiens R-HSA-5654693	10/236	0.0448275	0.176673	0	0	1.91654	5.95074	PDGFRB;PEA15;FN1;PDGFA;RASAL2;TLN1;PTK2;VCL;JAK1;FGFR1
171	PI3K/AKT Signaling in Cancer Homo sapiens R-HSA-2219528	1986-05-01	0.046773	0.183263	0	0	2.6639	8.15807	PDGFRB;CDKN1A;AKT3;PDGFA;FGFR1
172	ARMS-mediated activation Homo sapiens R-HSA-170984	10/239	0.0480883	0.186238	0	0	1.89114	5.73908	PDGFRB;PEA15;FN1;PDGFA;RASAL2;TLN1;PTK2;VCL;JAK1;FGFR1
173	Signalling to p38 via RIT and RIN Homo sapiens R-HSA-187706	10/239	0.0480883	0.186238	0	0	1.89114	5.73908	PDGFRB;PEA15;FN1;PDGFA;RASAL2;TLN1;PTK2;VCL;JAK1;FGFR1
174	Frs2-mediated activation Homo sapiens R-HSA-170968	10/240	0.0492097	0.189486	0	0	1.88282	5.67043	PDGFRB;PEA15;FN1;PDGFA;RASAL2;TLN1;PTK2;VCL;JAK1;FGFR1
175	MAPK1/MAPK3 signaling Homo sapiens R-HSA-5684996	10/241	0.0503485	0.191916	0	0	1.87458	5.6027	PDGFRB;PEA15;FN1;PDGFA;RASAL2;TLN1;PTK2;VCL;JAK1;FGFR1
176	Rap1 signalling Homo sapiens R-HSA-392517	2023-02-16	0.0504139	0.191916	0	0	6.14537	18.3592	RASGRP2;PRKG1
177	Prolonged ERK activation events Homo sapiens R-HSA-169893	10/242	0.0515048	0.194509	0	0	1.8664	5.53589	PDGFRB;PEA15;FN1;PDGFA;RASAL2;TLN1;PTK2;VCL;JAK1;FGFR1
178	NCAM1 interactions Homo sapiens R-HSA-419037	1937-03-01	0.0516756	0.194509	0	0	3.80016	11.259	COL4A1;COL6A2;COL6A1
179	Signaling by Leptin Homo sapiens R-HSA-2586552	10/243	0.0526787	0.197177	0	0	1.85829	5.46997	PDGFRB;PEA15;FN1;PDGFA;RASAL2;TLN1;PTK2;VCL;JAK1;FGFR1
180	Negative regulation of the PI3K/AKT network Homo sapiens R-HSA-199418	1990-05-01	0.0549198	0.203173	0	0	2.53802	7.36503	PDGFRB;AKT3;PDGFA;IER3;FGFR1
181	Interleukin receptor SHC signaling Homo sapiens R-HSA-912526	10/245	0.0550793	0.203173	0	0	1.84229	5.34075	PDGFRB;PEA15;FN1;PDGFA;RASAL2;TLN1;PTK2;VCL;JAK1;FGFR1
182	MAP2K and MAPK activation Homo sapiens R-HSA-5674135	1938-03-01	0.0551902	0.203173	0	0	3.69139	10.6938	FN1;TLN1;VCL
183	Zinc transporters Homo sapiens R-HSA-435354	2023-02-17	0.0562943	0.20392	0	0	5.73539	16.5016	SLC39A6;SLC39A1
184	RHO GTPases Activate ROCKs Homo sapiens R-HSA-5627117	2023-02-17	0.0562943	0.20392	0	0	5.73539	16.5016	PPP1R12B;MYL9
185	Signalling to RAS Homo sapiens R-HSA-167044	10/246	0.0563063	0.20392	0	0	1.83438	5.27743	PDGFRB;PEA15;FN1;PDGFA;RASAL2;TLN1;PTK2;VCL;JAK1;FGFR1
186	VEGFR2 mediated cell proliferation Homo sapiens R-HSA-5218921	10/248	0.0588138	0.208536	0	0	1.81878	5.1533	PDGFRB;PEA15;FN1;PDGFA;RASAL2;TLN1;PTK2;VCL;JAK1;FGFR1
187	GABA B receptor activation Homo sapiens R-HSA-977444	1939-03-01	0.058816	0.208536	0	0	3.58867	10.1679	ADCY3;GNAI1;ADCY6
188	Activation of GABAB receptors Homo sapiens R-HSA-991365	1939-03-01	0.058816	0.208536	0	0	3.58867	10.1679	ADCY3;GNAI1;ADCY6
189	Glycosaminoglycan metabolism Homo sapiens R-HSA-1630316	6/121	0.0588257	0.208536	0	0	2.25264	6.38212	SDC2;BGN;PRELP;HSPG2;DCN;CD44
190	PI-3K cascade:FGFR1 Homo sapiens R-HSA-5654689	6/122	0.0607393	0.208694	0	0	2.2331	6.25529	PDGFRB;CDKN1A;AKT3;PDGFA;IER3;FGFR1
191	PI-3K cascade:FGFR3 Homo sapiens R-HSA-5654710	6/122	0.0607393	0.208694	0	0	2.2331	6.25529	PDGFRB;CDKN1A;AKT3;PDGFA;IER3;FGFR1
192	PI3K events in ERBB4 signaling Homo sapiens R-HSA-1250342	6/122	0.0607393	0.208694	0	0	2.2331	6.25529	PDGFRB;CDKN1A;AKT3;PDGFA;IER3;FGFR1
193	PIP3 activates AKT signaling Homo sapiens R-HSA-1257604	6/122	0.0607393	0.208694	0	0	2.2331	6.25529	PDGFRB;CDKN1A;AKT3;PDGFA;IER3;FGFR1
194	PI-3K cascade:FGFR4 Homo sapiens R-HSA-5654720	6/122	0.0607393	0.208694	0	0	2.2331	6.25529	PDGFRB;CDKN1A;AKT3;PDGFA;IER3;FGFR1
195	PI-3K cascade:FGFR2 Homo sapiens R-HSA-5654695	6/122	0.0607393	0.208694	0	0	2.2331	6.25529	PDGFRB;CDKN1A;AKT3;PDGFA;IER3;FGFR1
196	MAPK family signaling cascades Homo sapiens R-HSA-5683057	11/284	0.0618638	0.211473	0	0	1.74492	4.85578	PDGFRB;MYC;PEA15;FN1;PDGFA;RASAL2;TLN1;PTK2;VCL;JAK1;FGFR1
197	Pre-NOTCH Processing in Golgi Homo sapiens R-HSA-1912420	2023-02-18	0.0624003	0.212224	0	0	5.37665	14.9158	NOTCH2;NOTCH3
198	Interleukin-2 signaling Homo sapiens R-HSA-451927	10/252	0.0640448	0.216717	0	0	1.78835	4.91469	PDGFRB;PEA15;FN1;PDGFA;RASAL2;TLN1;PTK2;VCL;JAK1;FGFR1
199	Signalling to ERKs Homo sapiens R-HSA-187687	10/253	0.0653978	0.220184	0	0	1.7809	4.85698	PDGFRB;PEA15;FN1;PDGFA;RASAL2;TLN1;PTK2;VCL;JAK1;FGFR1
200	GAB1 signalosome Homo sapiens R-HSA-180292	6/125	0.0666996	0.221901	0	0	2.17647	5.89292	PDGFRB;CDKN1A;AKT3;PDGFA;IER3;FGFR1
201	PI3K/AKT activation Homo sapiens R-HSA-198203	6/125	0.0666996	0.221901	0	0	2.17647	5.89292	PDGFRB;CDKN1A;AKT3;PDGFA;IER3;FGFR1
202	Diseases of signal transduction Homo sapiens R-HSA-5663202	11/288	0.0669014	0.221901	0	0	1.71936	4.65007	PDGFRB;NEURL1B;HEYL;TCF7L2;CDKN1A;HSP90AA1;JAG1;MYC;AKT3;PDGFA;FGFR1
203	Ephrin signaling Homo sapiens R-HSA-3928664	2023-02-19	0.0687185	0.226805	0	0	5.06012	13.5497	NCK2;ARHGEF7
204	Amyloid fiber formation Homo sapiens R-HSA-977225	1968-04-01	0.0695872	0.227431	0	0	2.69358	7.17887	TGFBI;MFGE8;HSPG2;ITM2B
205	Interferon alpha/beta signaling Homo sapiens R-HSA-909733	1968-04-01	0.0695872	0.227431	0	0	2.69358	7.17887	BST2;IFITM1;HLA-F;JAK1
206	Retinoid metabolism and transport Homo sapiens R-HSA-975634	1942-03-01	0.0703409	0.228779	0	0	3.31211	8.79166	LRP1;SDC2;HSPG2
207	Vasopressin regulates renal water homeostasis via Aquaporins Homo sapiens R-HSA-432040	1943-03-01	0.0743919	0.239859	0	0	3.22914	8.39062	PRKAR2B;ADCY3;ADCY6
208	Chondroitin sulfate biosynthesis Homo sapiens R-HSA-2022870	2023-02-20	0.0752363	0.239859	0	0	4.77876	12.3632	BGN;DCN
209	eNOS activation and regulation Homo sapiens R-HSA-203765	2023-02-20	0.0752363	0.239859	0	0	4.77876	12.3632	HSP90AA1;CAV1
210	Metabolism of nitric oxide Homo sapiens R-HSA-202131	2023-02-20	0.0752363	0.239859	0	0	4.77876	12.3632	HSP90AA1;CAV1
211	Immune System Homo sapiens R-HSA-168256	44/1547	0.0755376	0.239859	0	0	1.28191	3.31133	ITGB1;CDKN1A;IFITM1;ITGB5;C1R;DCTN1;PDE1A;ICAM2;PDGFA;ADCY3;RASAL2;UBR1;KLC1;RASGRP2;ADCY6;IL1RL1;C7;IFI16;PRKAR2B;AKT3;PEA15;ITGAV;PRKG1;ATP6V1C1;IER3;JAK1;VASP;PDGFRB;HSP90AA1;TNFRSF12A;HGF;FN1;CNPY3;HLA-F;PTK2;BST2;MYO1C;CDC34;TXNIP;TLN1;SQSTM1;CD44;VCL;FGFR1
212	Interleukin-3, 5 and GM-CSF signaling Homo sapiens R-HSA-512988	10/261	0.0768814	0.242974	0	0	1.72342	4.42142	PDGFRB;PEA15;FN1;PDGFA;RASAL2;TLN1;PTK2;VCL;JAK1;FGFR1
213	Inositol phosphate metabolism Homo sapiens R-HSA-1483249	1944-03-01	0.0785441	0.247063	0	0	3.15022	8.01446	INPP4B;INPP5A;PLCE1
214	Regulation of Insulin-like Growth Factor (IGF) transport and uptake by Insulin-like Growth Factor Binding Proteins (IGFBPs) Homo sapiens R-HSA-381426	2023-02-21	0.0819412	0.255352	0	0	4.52701	11.3255	IGFBP2;IGFBP6
215	HS-GAG degradation Homo sapiens R-HSA-2024096	2023-02-21	0.0819412	0.255352	0	0	4.52701	11.3255	SDC2;HSPG2
216	G alpha (z) signalling events Homo sapiens R-HSA-418597	1946-03-01	0.0871431	0.270305	0	0	3.00339	7.32888	ADCY3;GNAI1;ADCY6
217	Nephrin interactions Homo sapiens R-HSA-373753	2023-02-22	0.0888213	0.272983	0	0	4.30044	10.4119	ACTN1;NCK2
218	Intrinsic Pathway of Fibrin Clot Formation Homo sapiens R-HSA-140837	2023-02-22	0.0888213	0.272983	0	0	4.30044	10.4119	SERPING1;A2M
219	NOTCH1 Intracellular Domain Regulates Transcription Homo sapiens R-HSA-2122947	1947-03-01	0.0915854	0.280193	0	0	2.93498	7.01602	HEYL;TLE1;MYC
220	G alpha (12/13) signalling events Homo sapiens R-HSA-416482	1975-04-01	0.0920642	0.280377	0	0	2.42715	5.7894	NET1;FGD4;ARHGEF17;ARHGEF7
221	RAF-independent MAPK1/3 activation Homo sapiens R-HSA-112409	2023-02-23	0.0958653	0.290632	0	0	4.09545	9.60305	PEA15;JAK1
222	Amino acid and oligopeptide SLC transporters Homo sapiens R-HSA-425374	1949-03-01	0.100744	0.303243	0	0	2.80708	6.44274	SLC38A1;SLC38A2;SLC7A2
223	Signaling by Insulin receptor Homo sapiens R-HSA-74752	11/311	0.10093	0.303243	0	0	1.58565	3.63641	PDGFRB;PEA15;FN1;PDGFA;RASAL2;TLN1;ATP6V1C1;PTK2;VCL;JAK1;FGFR1
224	DARPP-32 events Homo sapiens R-HSA-180024	2023-02-24	0.103062	0.308266	0	0	3.90909	8.88311	PRKAR2B;PDE4C
225	O-linked glycosylation Homo sapiens R-HSA-5173105	5/110	0.107011	0.314761	0	0	2.05248	4.58691	SEMA5A;SBSPON;ADAMTS5;ADAMTS1;DAG1
226	Integration of energy metabolism Homo sapiens R-HSA-163685	5/110	0.107011	0.314761	0	0	2.05248	4.58691	MARCKS;PRKAR2B;ADCY3;ADCY6;GNAI1
227	SUMO is conjugated to E1 (UBA2:SAE1) Homo sapiens R-HSA-3065676	2023-01-05	0.108929	0.314761	0	0	10.7363	23.8029	UBA2
228	NOSTRIN mediated eNOS trafficking Homo sapiens R-HSA-203641	2023-01-05	0.108929	0.314761	0	0	10.7363	23.8029	CAV1
229	NGF-independant TRKA activation Homo sapiens R-HSA-187024	2023-01-05	0.108929	0.314761	0	0	10.7363	23.8029	NTRK2
230	Trafficking of myristoylated proteins to the cilium Homo sapiens R-HSA-5624138	2023-01-05	0.108929	0.314761	0	0	10.7363	23.8029	NPHP3
231	Regulation of insulin secretion Homo sapiens R-HSA-422356	1980-04-01	0.109973	0.314761	0	0	2.26688	5.0042	MARCKS;PRKAR2B;ADCY6;GNAI1
232	Metabolism of fat-soluble vitamins Homo sapiens R-HSA-6806667	1951-03-01	0.110252	0.314761	0	0	2.68985	5.93108	LRP1;SDC2;HSPG2
233	Aquaporin-mediated transport Homo sapiens R-HSA-445717	1951-03-01	0.110252	0.314761	0	0	2.68985	5.93108	PRKAR2B;ADCY3;ADCY6
234	Metal ion SLC transporters Homo sapiens R-HSA-425410	2023-02-25	0.110401	0.314761	0	0	3.73894	8.23926	SLC39A6;SLC39A1
235	Constitutive Signaling by AKT1 E17K in Cancer Homo sapiens R-HSA-5674400	2023-02-25	0.110401	0.314761	0	0	3.73894	8.23926	CDKN1A;AKT3
236	Signaling by Interleukins Homo sapiens R-HSA-449147	13/392	0.115043	0.326606	0	0	1.48392	3.20889	PDGFRB;HGF;FN1;PDGFA;RASAL2;PTK2;IL1RL1;PEA15;TLN1;SQSTM1;VCL;JAK1;FGFR1
237	IRS-mediated signalling Homo sapiens R-HSA-112399	10/284	0.116472	0.329266	0	0	1.57687	3.39044	PDGFRB;PEA15;FN1;PDGFA;RASAL2;TLN1;PTK2;VCL;JAK1;FGFR1
238	Gastrin-CREB signalling pathway via PKC and MAPK Homo sapiens R-HSA-881907	14/432	0.119879	0.337476	0	0	1.44928	3.07432	PDGFRB;ARHGEF25;FN1;PDGFA;RASAL2;RASGRP2;PTK2;RGS2;EDNRB;PEA15;TLN1;VCL;JAK1;FGFR1
239	PI5P, PP2A and IER3 Regulate PI3K/AKT Signaling Homo sapiens R-HSA-6811558	1983-04-01	0.121408	0.340349	0	0	2.18046	4.59772	PDGFRB;PDGFA;IER3;FGFR1
240	Insulin receptor signalling cascade Homo sapiens R-HSA-74751	10/287	0.122348	0.341555	0	0	1.55955	3.27644	PDGFRB;PEA15;FN1;PDGFA;RASAL2;TLN1;PTK2;VCL;JAK1;FGFR1
241	IGF1R signaling cascade Homo sapiens R-HSA-2428924	10/288	0.124343	0.341715	0	0	1.55386	3.23936	PDGFRB;PEA15;FN1;PDGFA;RASAL2;TLN1;PTK2;VCL;JAK1;FGFR1
242	Signaling by Type 1 Insulin-like Growth Factor 1 Receptor (IGF1R) Homo sapiens R-HSA-2404192	10/288	0.124343	0.341715	0	0	1.55386	3.23936	PDGFRB;PEA15;FN1;PDGFA;RASAL2;TLN1;PTK2;VCL;JAK1;FGFR1
243	IRS-related events triggered by IGF1R Homo sapiens R-HSA-2428928	10/288	0.124343	0.341715	0	0	1.55386	3.23936	PDGFRB;PEA15;FN1;PDGFA;RASAL2;TLN1;PTK2;VCL;JAK1;FGFR1
244	Sema4D in semaphorin signaling Homo sapiens R-HSA-400685	2023-02-27	0.125466	0.341715	0	0	3.43947	7.13939	RRAS;MYL9
245	Platelet calcium homeostasis Homo sapiens R-HSA-418360	2023-02-27	0.125466	0.341715	0	0	3.43947	7.13939	ATP2B4;SLC8A1
246	Caspase activation via extrinsic apoptotic signalig pathway Homo sapiens R-HSA-5357769	2023-02-27	0.125466	0.341715	0	0	3.43947	7.13939	TRADD;DAPK3
247	FCERI mediated MAPK activation Homo sapiens R-HSA-2871796	10/289	0.126355	0.342283	0	0	1.54821	3.20272	PDGFRB;PEA15;FN1;PDGFA;RASAL2;TLN1;PTK2;VCL;JAK1;FGFR1
248	SUMO is transferred from E1 to E2 (UBE2I, UBC9) Homo sapiens R-HSA-3065678	2023-01-06	0.12925	0.342283	0	0	8.58857	17.5723	UBA2
249	Scavenging by Class F Receptors Homo sapiens R-HSA-3000484	2023-01-06	0.12925	0.342283	0	0	8.58857	17.5723	HSP90AA1
250	Activation of TRKA receptors Homo sapiens R-HSA-187015	2023-01-06	0.12925	0.342283	0	0	8.58857	17.5723	NTRK2
251	Uptake and function of diphtheria toxin Homo sapiens R-HSA-5336415	2023-01-06	0.12925	0.342283	0	0	8.58857	17.5723	HSP90AA1
252	Protein repair Homo sapiens R-HSA-5676934	2023-01-06	0.12925	0.342283	0	0	8.58857	17.5723	MSRB3
253	FGFR1b ligand binding and activation Homo sapiens R-HSA-190370	2023-01-06	0.12925	0.342283	0	0	8.58857	17.5723	FGFR1
254	GABA receptor activation Homo sapiens R-HSA-977443	1955-03-01	0.130236	0.343536	0	0	2.48242	5.06019	ADCY3;ADCY6;GNAI1
255	Adrenaline,noradrenaline inhibits insulin secretion Homo sapiens R-HSA-400042	2023-02-28	0.133172	0.349902	0	0	3.30701	6.66733	GNAI1;ADCY6
256	Regulation of PLK1 Activity at G2/M Transition Homo sapiens R-HSA-2565942	1987-04-01	0.137406	0.359616	0	0	2.07495	4.11841	HSP90AA1;DCTN1;PRKAR2B;PPP1R12B
257	Formation of the beta-catenin:TCF transactivating complex Homo sapiens R-HSA-201722	1958-03-01	0.145993	0.376993	0	0	2.34666	4.51543	TCF7L2;TLE1;MYC
258	Activated NOTCH1 Transmits Signal to the Nucleus Homo sapiens R-HSA-2122948	1930-02-01	0.148886	0.376993	0	0	3.07048	5.84796	NEURL1B;JAG1
259	Defective CHST6 causes MCDC1 Homo sapiens R-HSA-3656225	2023-01-07	0.149109	0.376993	0	0	7.15678	13.6199	PRELP
260	Defective ST3GAL3 causes MCT12 and EIEE15 Homo sapiens R-HSA-3656243	2023-01-07	0.149109	0.376993	0	0	7.15678	13.6199	PRELP
261	Defective B4GALT1 causes B4GALT1-CDG (CDG-2d) Homo sapiens R-HSA-3656244	2023-01-07	0.149109	0.376993	0	0	7.15678	13.6199	PRELP
262	CREB phosphorylation through the activation of Adenylate Cyclase Homo sapiens R-HSA-442720	2023-01-07	0.149109	0.376993	0	0	7.15678	13.6199	ADCY3
263	Neurofascin interactions Homo sapiens R-HSA-447043	2023-01-07	0.149109	0.376993	0	0	7.15678	13.6199	NFASC
264	Signaling by NOTCH1 t(7;9)(NOTCH1:M1580 K2555) Translocation Mutant Homo sapiens R-HSA-2660825	2023-01-07	0.149109	0.376993	0	0	7.15678	13.6199	JAG1
265	Constitutive Signaling by NOTCH1 t(7;9)(NOTCH1:M1580 K2555) Translocation Mutant Homo sapiens R-HSA-2660826	2023-01-07	0.149109	0.376993	0	0	7.15678	13.6199	JAG1
266	RHO GTPases activate PKNs Homo sapiens R-HSA-5625740	1960-03-01	0.156827	0.391211	0	0	2.26409	4.19448	PPP1R14A;PPP1R12B;MYL9
267	HS-GAG biosynthesis Homo sapiens R-HSA-2022928	1931-02-01	0.156878	0.391211	0	0	2.96445	5.49102	SDC2;HSPG2
268	Inwardly rectifying K+ channels Homo sapiens R-HSA-1296065	1931-02-01	0.156878	0.391211	0	0	2.96445	5.49102	KCNJ8;ABCC9
269	Vesicle-mediated transport Homo sapiens R-HSA-5653656	15/492	0.157068	0.391211	0	0	1.35962	2.51675	HSP90AA1;TMED9;SPARC;LRP1;DCTN1;HBA1;KLC1;COL1A1;TJP1;CYTH3;COL3A1;COL1A2;MYO1C;COL4A1;CHMP4C
270	Constitutive Signaling by Aberrant PI3K in Cancer Homo sapiens R-HSA-2219530	1961-03-01	0.162334	0.402829	0	0	2.22494	4.04515	PDGFRB;PDGFA;FGFR1
271	Signaling by Robo receptor Homo sapiens R-HSA-376176	1932-02-01	0.164948	0.403236	0	0	2.86549	5.16397	VASP;NCK2
272	Activation of Matrix Metalloproteinases Homo sapiens R-HSA-1592389	1932-02-01	0.164948	0.403236	0	0	2.86549	5.16397	TIMP2;TIMP1
273	Negative regulation of FGFR1 signaling Homo sapiens R-HSA-5654726	1932-02-01	0.164948	0.403236	0	0	2.86549	5.16397	SPRY2;FGFR1
274	Role of LAT2/NTAL/LAB on calcium mobilization Homo sapiens R-HSA-2730905	6/162	0.166059	0.403236	0	0	1.65709	2.97516	PDGFRB;CDKN1A;AKT3;PDGFA;IER3;FGFR1
275	Vitamin C (ascorbate) metabolism Homo sapiens R-HSA-196836	2023-01-08	0.168516	0.403236	0	0	6.13407	10.9231	CYB5R3
276	Regulation of cytoskeletal remodeling and cell spreading by IPP complex components Homo sapiens R-HSA-446388	2023-01-08	0.168516	0.403236	0	0	6.13407	10.9231	ACTN1
277	Erythrocytes take up oxygen and release carbon dioxide Homo sapiens R-HSA-1247673	2023-01-08	0.168516	0.403236	0	0	6.13407	10.9231	HBA1
278	Sema4D mediated inhibition of cell attachment and migration Homo sapiens R-HSA-416550	2023-01-08	0.168516	0.403236	0	0	6.13407	10.9231	RRAS
279	Terminal pathway of complement Homo sapiens R-HSA-166665	2023-01-08	0.168516	0.403236	0	0	6.13407	10.9231	C7
280	Synthesis of PG Homo sapiens R-HSA-1483148	2023-01-08	0.168516	0.403236	0	0	6.13407	10.9231	CDS2
281	Cytokine Signaling in Immune system Homo sapiens R-HSA-1280215	18/620	0.17684	0.421647	0	0	1.29309	2.24029	PDGFRB;IFITM1;TNFRSF12A;HGF;FN1;PDGFA;RASAL2;HLA-F;PTK2;BST2;IL1RL1;PEA15;TLN1;SQSTM1;CD44;VCL;JAK1;FGFR1
282	Anchoring of the basal body to the plasma membrane Homo sapiens R-HSA-5620912	1997-04-01	0.180725	0.427701	0	0	1.85089	3.16646	AHI1;HSP90AA1;PRKAR2B;DCTN1
283	Striated Muscle Contraction Homo sapiens R-HSA-390522	1934-02-01	0.181294	0.427701	0	0	2.68612	4.58692	TPM2;DMD
284	Lipoprotein metabolism Homo sapiens R-HSA-174824	1934-02-01	0.181294	0.427701	0	0	2.68612	4.58692	A2M;HSPG2
285	CHL1 interactions Homo sapiens R-HSA-447041	2023-01-09	0.187482	0.430181	0	0	5.36703	8.98481	ITGB1
286	Crosslinking of collagen fibrils Homo sapiens R-HSA-2243919	2023-01-09	0.187482	0.430181	0	0	5.36703	8.98481	PCOLCE
287	Transport of gamma-carboxylated protein precursors from the endoplasmic reticulum to the Golgi apparatus Homo sapiens R-HSA-159763	2023-01-09	0.187482	0.430181	0	0	5.36703	8.98481	GAS6
288	Cohesin Loading onto Chromatin Homo sapiens R-HSA-2470946	2023-01-09	0.187482	0.430181	0	0	5.36703	8.98481	PDS5B
289	Processing and activation of SUMO Homo sapiens R-HSA-3215018	2023-01-09	0.187482	0.430181	0	0	5.36703	8.98481	UBA2
290	Prostanoid ligand receptors Homo sapiens R-HSA-391908	2023-01-09	0.187482	0.430181	0	0	5.36703	8.98481	PTGIR
291	AKT phosphorylates targets in the nucleus Homo sapiens R-HSA-198693	2023-01-09	0.187482	0.430181	0	0	5.36703	8.98481	AKT3
292	MAPK1 (ERK2) activation Homo sapiens R-HSA-112411	2023-01-09	0.187482	0.430181	0	0	5.36703	8.98481	JAK1
293	Post NMDA receptor activation events Homo sapiens R-HSA-438064	1935-02-01	0.189555	0.431267	0	0	2.60459	4.33163	RRAS;ADCY3
294	Regulation of TP53 Degradation Homo sapiens R-HSA-6804757	1935-02-01	0.189555	0.431267	0	0	2.60459	4.33163	AKT3;MDM4
295	Transport of inorganic cations/anions and amino acids/oligopeptides Homo sapiens R-HSA-425393	1999-04-01	0.189886	0.431267	0	0	1.81174	3.00989	SLC38A1;SLC38A2;SLC8A1;SLC7A2
296	Regulation of TP53 Expression and Degradation Homo sapiens R-HSA-6806003	1936-02-01	0.197866	0.445781	0	0	2.52786	4.09555	AKT3;MDM4
297	Mitotic G1-G1/S phases Homo sapiens R-HSA-453279	5/136	0.199582	0.445781	0	0	1.64291	2.6476	RB1;CDKN1A;CCND2;CDK6;MYC
298	Cyclin E associated events during G1/S transition Homo sapiens R-HSA-69202	1968-03-01	0.202355	0.445781	0	0	1.98462	3.17088	RB1;CDKN1A;MYC
299	G2/M Transition Homo sapiens R-HSA-69275	6/173	0.20362	0.445781	0	0	1.54707	2.46216	CDKN1A;HSP90AA1;PRKAR2B;DCTN1;PPP1R12B;PHLDA1
300	Netrin mediated repulsion signals Homo sapiens R-HSA-418886	2023-01-10	0.206016	0.445781	0	0	4.77045	7.53638	PTK2
301	GP1b-IX-V activation signalling Homo sapiens R-HSA-430116	2023-01-10	0.206016	0.445781	0	0	4.77045	7.53638	FLNA
302	Removal of aminoterminal propeptides from gamma-carboxylated proteins Homo sapiens R-HSA-159782	2023-01-10	0.206016	0.445781	0	0	4.77045	7.53638	GAS6
303	Gamma-carboxylation of protein precursors Homo sapiens R-HSA-159740	2023-01-10	0.206016	0.445781	0	0	4.77045	7.53638	GAS6
304	Establishment of Sister Chromatid Cohesion Homo sapiens R-HSA-2468052	2023-01-10	0.206016	0.445781	0	0	4.77045	7.53638	PDS5B
305	Tetrahydrobiopterin (BH4) synthesis, recycling, salvage and regulation Homo sapiens R-HSA-1474151	2023-01-10	0.206016	0.445781	0	0	4.77045	7.53638	HSP90AA1
306	Acetylcholine regulates insulin secretion Homo sapiens R-HSA-399997	2023-01-10	0.206016	0.445781	0	0	4.77045	7.53638	MARCKS
307	ER Quality Control Compartment (ERQC) Homo sapiens R-HSA-901032	2023-01-10	0.206016	0.445781	0	0	4.77045	7.53638	UGGT2
308	Ligand-independent caspase activation via DCC Homo sapiens R-HSA-418889	2023-01-10	0.206016	0.445781	0	0	4.77045	7.53638	DAPK3
309	MAPK3 (ERK1) activation Homo sapiens R-HSA-110056	2023-01-10	0.206016	0.445781	0	0	4.77045	7.53638	JAK1
310	Transmission across Chemical Synapses Homo sapiens R-HSA-112315	7/211	0.207859	0.445781	0	0	1.47801	2.32181	SLC38A1;RRAS;CACNA2D1;ADCY3;SLC38A2;ADCY6;GNAI1
311	Cyclin A:Cdk2-associated events at S phase entry Homo sapiens R-HSA-69656	1969-03-01	0.208253	0.445781	0	0	1.95445	3.06653	RB1;CDKN1A;MYC
312	Loss of Nlp from mitotic centrosomes Homo sapiens R-HSA-380259	1969-03-01	0.208253	0.445781	0	0	1.95445	3.06653	HSP90AA1;DCTN1;PRKAR2B
313	Loss of proteins required for interphase microtubule organization?from the centrosome Homo sapiens R-HSA-380284	1969-03-01	0.208253	0.445781	0	0	1.95445	3.06653	HSP90AA1;DCTN1;PRKAR2B
314	Mitotic G2-G2/M phases Homo sapiens R-HSA-453274	6/175	0.210761	0.449712	0	0	1.5286	2.38008	CDKN1A;HSP90AA1;PRKAR2B;DCTN1;PPP1R12B;PHLDA1
315	Cellular responses to stress Homo sapiens R-HSA-2262752	11/367	0.218486	0.452305	0	0	1.33233	2.02652	RB1;CDKN1A;H1F0;HSP90AA1;CDK6;ID1;CHMP4C;HIST1H1E;ETS1;ETS2;CABIN1
316	Factors involved in megakaryocyte development and platelet production Homo sapiens R-HSA-983231	5/141	0.219875	0.452305	0	0	1.58211	2.39641	EHD2;PRKAR2B;DOCK8;KLC1;AKAP1
317	Lipid digestion, mobilization, and transport Homo sapiens R-HSA-73923	1971-03-01	0.22016	0.452305	0	0	1.89677	2.87057	CAV1;A2M;HSPG2
318	Collagen degradation Homo sapiens R-HSA-1442490	1939-02-01	0.223031	0.452305	0	0	2.32254	3.48484	COL14A1;COL12A1
319	Activation of NMDA receptor upon glutamate binding and postsynaptic events Homo sapiens R-HSA-442755	1939-02-01	0.223031	0.452305	0	0	2.32254	3.48484	RRAS;ADCY3
320	Formation of Fibrin Clot (Clotting Cascade) Homo sapiens R-HSA-140877	1939-02-01	0.223031	0.452305	0	0	2.32254	3.48484	SERPING1;A2M
321	Transport of organic anions Homo sapiens R-HSA-879518	2023-01-11	0.224127	0.452305	0	0	4.29319	6.42064	SLCO3A1
322	RHO GTPases activate KTN1 Homo sapiens R-HSA-5625970	2023-01-11	0.224127	0.452305	0	0	4.29319	6.42064	KLC1
323	Gamma-carboxylation, transport, and amino-terminal cleavage of proteins Homo sapiens R-HSA-159854	2023-01-11	0.224127	0.452305	0	0	4.29319	6.42064	GAS6
324	Sodium/Calcium exchangers Homo sapiens R-HSA-425561	2023-01-11	0.224127	0.452305	0	0	4.29319	6.42064	SLC8A1
325	Apoptotic cleavage of cell adhesion proteins Homo sapiens R-HSA-351906	2023-01-11	0.224127	0.452305	0	0	4.29319	6.42064	TJP1
326	Interleukin-6 signaling Homo sapiens R-HSA-1059683	2023-01-11	0.224127	0.452305	0	0	4.29319	6.42064	JAK1
327	Signaling by NOTCH4 Homo sapiens R-HSA-1980150	2023-01-11	0.224127	0.452305	0	0	4.29319	6.42064	JAG1
328	FGFR1c ligand binding and activation Homo sapiens R-HSA-190373	2023-01-11	0.224127	0.452305	0	0	4.29319	6.42064	FGFR1
329	Signaling by activated point mutants of FGFR1 Homo sapiens R-HSA-1839122	2023-01-11	0.224127	0.452305	0	0	4.29319	6.42064	FGFR1
330	CASP8 activity is inhibited Homo sapiens R-HSA-5218900	2023-01-11	0.224127	0.452305	0	0	4.29319	6.42064	TRADD
331	Regulation by c-FLIP Homo sapiens R-HSA-3371378	2023-01-11	0.224127	0.452305	0	0	4.29319	6.42064	TRADD
332	Dimerization of procaspase-8 Homo sapiens R-HSA-69416	2023-01-11	0.224127	0.452305	0	0	4.29319	6.42064	TRADD
333	AURKA Activation by TPX2 Homo sapiens R-HSA-8854518	1972-03-01	0.226165	0.455046	0	0	1.86918	2.77852	HSP90AA1;DCTN1;PRKAR2B
334	mRNA Splicing Homo sapiens R-HSA-72172	5/144	0.232343	0.466078	0	0	1.54772	2.25896	HNRNPA2B1;RNPC3;SRSF7;RBM5;CCAR1
335	Pre-NOTCH Transcription and Translation Homo sapiens R-HSA-1912408	1941-02-01	0.239944	0.469635	0	0	2.20321	3.14475	NOTCH2;NOTCH3
336	Erythrocytes take up carbon dioxide and release oxygen Homo sapiens R-HSA-1237044	2023-01-12	0.241827	0.469635	0	0	3.9027	5.54001	HBA1
337	O2/CO2 exchange in erythrocytes Homo sapiens R-HSA-1480926	2023-01-12	0.241827	0.469635	0	0	3.9027	5.54001	HBA1
338	PECAM1 interactions Homo sapiens R-HSA-210990	2023-01-12	0.241827	0.469635	0	0	3.9027	5.54001	ITGAV
339	Keratan sulfate degradation Homo sapiens R-HSA-2022857	2023-01-12	0.241827	0.469635	0	0	3.9027	5.54001	PRELP
340	Hyaluronan uptake and degradation Homo sapiens R-HSA-2160916	2023-01-12	0.241827	0.469635	0	0	3.9027	5.54001	CD44
341	Endosomal/Vacuolar pathway Homo sapiens R-HSA-1236977	2023-01-12	0.241827	0.469635	0	0	3.9027	5.54001	HLA-F
342	Caspase-mediated cleavage of cytoskeletal proteins Homo sapiens R-HSA-264870	2023-01-12	0.241827	0.469635	0	0	3.9027	5.54001	PLEC
343	The NLRP3 inflammasome Homo sapiens R-HSA-844456	2023-01-12	0.241827	0.469635	0	0	3.9027	5.54001	TXNIP
344	Inhibition of replication initiation of damaged DNA by RB1/E2F1 Homo sapiens R-HSA-113501	2023-01-12	0.241827	0.469635	0	0	3.9027	5.54001	RB1
345	NOTCH2 intracellular domain regulates transcription Homo sapiens R-HSA-2197563	2023-01-12	0.241827	0.469635	0	0	3.9027	5.54001	NOTCH2
346	Netrin-1 signaling Homo sapiens R-HSA-373752	1942-02-01	0.248424	0.478272	0	0	2.14802	2.99137	SLIT3;PTK2
347	EPHB-mediated forward signaling Homo sapiens R-HSA-3928662	1942-02-01	0.248424	0.478272	0	0	2.14802	2.99137	SDC2;PTK2
348	Glucagon-like Peptide-1 (GLP1) regulates insulin secretion Homo sapiens R-HSA-381676	1942-02-01	0.248424	0.478272	0	0	2.14802	2.99137	PRKAR2B;ADCY6
349	Neuronal System Homo sapiens R-HSA-112316	9/301	0.250377	0.478272	0	0	1.32748	1.83828	SLC38A1;RRAS;KCNJ8;CACNA2D1;ADCY3;ABCC9;SLC38A2;ADCY6;GNAI1
350	Assembly of the primary cilium Homo sapiens R-HSA-5617833	6/187	0.255289	0.478272	0	0	1.42637	1.94751	AHI1;HSP90AA1;PRKAR2B;DCTN1;NPHP3;ASAP1
351	Iron uptake and transport Homo sapiens R-HSA-917937	1943-02-01	0.256913	0.478272	0	0	2.09552	2.84785	CYBRD1;ATP6V1C1
352	Signal regulatory protein (SIRP) family interactions Homo sapiens R-HSA-391160	2023-01-13	0.259124	0.478272	0	0	3.57729	4.83095	PTK2
353	Platelet Adhesion to exposed collagen Homo sapiens R-HSA-75892	2023-01-13	0.259124	0.478272	0	0	3.57729	4.83095	ITGB1
354	Dissolution of Fibrin Clot Homo sapiens R-HSA-75205	2023-01-13	0.259124	0.478272	0	0	3.57729	4.83095	ANXA2
355	Mitotic Telophase/Cytokinesis Homo sapiens R-HSA-68884	2023-01-13	0.259124	0.478272	0	0	3.57729	4.83095	PDS5B
356	Depolarization of the Presynaptic Terminal Triggers the Opening of Calcium Channels Homo sapiens R-HSA-112308	2023-01-13	0.259124	0.478272	0	0	3.57729	4.83095	CACNA2D1
357	TP53 Regulates Transcription of Genes Involved in G1 Cell Cycle Arrest Homo sapiens R-HSA-6804116	2023-01-13	0.259124	0.478272	0	0	3.57729	4.83095	CDKN1A
358	IRF3-mediated induction of type I IFN Homo sapiens R-HSA-3270619	2023-01-13	0.259124	0.478272	0	0	3.57729	4.83095	IFI16
359	p75NTR recruits signalling complexes Homo sapiens R-HSA-209543	2023-01-13	0.259124	0.478272	0	0	3.57729	4.83095	SQSTM1
360	NF-kB is activated and signals survival Homo sapiens R-HSA-209560	2023-01-13	0.259124	0.478272	0	0	3.57729	4.83095	SQSTM1
361	Downregulation of ERBB2:ERBB3 signaling Homo sapiens R-HSA-1358803	2023-01-13	0.259124	0.478272	0	0	3.57729	4.83095	AKT3
362	Trafficking and processing of endosomal TLR Homo sapiens R-HSA-1679131	2023-01-13	0.259124	0.478272	0	0	3.57729	4.83095	CNPY3
363	TNFR1-induced proapoptotic signaling Homo sapiens R-HSA-5357786	2023-01-13	0.259124	0.478272	0	0	3.57729	4.83095	TRADD
364	Centrosome maturation Homo sapiens R-HSA-380287	1979-03-01	0.26895	0.491856	0	0	1.69641	2.22778	HSP90AA1;DCTN1;PRKAR2B
365	Recruitment of mitotic centrosome proteins and complexes Homo sapiens R-HSA-380270	1979-03-01	0.26895	0.491856	0	0	1.69641	2.22778	HSP90AA1;DCTN1;PRKAR2B
366	Signaling by ERBB2 Homo sapiens R-HSA-1227986	1945-02-01	0.2739	0.491856	0	0	1.99785	2.5872	HSP90AA1;AKT3
367	Signaling by GPCR Homo sapiens R-HSA-372790	33/1293	0.274481	0.491856	0	0	1.13207	1.46362	ARHGEF25;PDE1A;RGS16;PDGFA;ADCY3;RASAL2;RASGRP2;ADCY6;GNAI1;FGD4;RGS5;RGS2;EDNRB;PRKAR2B;AKT3;PEA15;CCL2;S1PR3;JAK1;PDGFRB;PTGIR;FZD7;ARHGEF17;PDE4C;FN1;NPY1R;PTK2;NET1;PDE3A;TLN1;ARHGEF7;VCL;FGFR1
368	Downstream signaling events of B Cell Receptor (BCR) Homo sapiens R-HSA-1168372	6/192	0.274561	0.491856	0	0	1.38767	1.79368	PDGFRB;CDKN1A;AKT3;PDGFA;IER3;FGFR1
369	DCC mediated attractive signaling Homo sapiens R-HSA-418885	2023-01-14	0.276027	0.491856	0	0	3.30194	4.25045	PTK2
370	Activation of Rac Homo sapiens R-HSA-428540	2023-01-14	0.276027	0.491856	0	0	3.30194	4.25045	NCK2
371	Lysosphingolipid and LPA receptors Homo sapiens R-HSA-419408	2023-01-14	0.276027	0.491856	0	0	3.30194	4.25045	S1PR3
372	Synthesis of PIPs at the early endosome membrane Homo sapiens R-HSA-1660516	2023-01-14	0.276027	0.491856	0	0	3.30194	4.25045	INPP4B
373	Regulation of TP53 Activity through Association with Co-factors Homo sapiens R-HSA-6804759	2023-01-14	0.276027	0.491856	0	0	3.30194	4.25045	AKT3
374	TP53 regulates transcription of several additional cell death genes whose specific roles in p53-dependent apoptosis remain uncertain Homo sapiens R-HSA-6803205	2023-01-14	0.276027	0.491856	0	0	3.30194	4.25045	CHM
375	Regulation of IFNG signaling Homo sapiens R-HSA-877312	2023-01-14	0.276027	0.491856	0	0	3.30194	4.25045	JAK1
376	Regulation of necroptotic cell death Homo sapiens R-HSA-5675482	2023-01-14	0.276027	0.491856	0	0	3.30194	4.25045	TRADD
377	Scavenging of heme from plasma Homo sapiens R-HSA-2168880	1946-02-01	0.282389	0.501859	0	0	1.95234	2.46868	LRP1;HBA1
378	Antigen processing-Cross presentation Homo sapiens R-HSA-1236975	1982-03-01	0.287572	0.509104	0	0	1.63174	2.0336	ITGB5;ITGAV;HLA-F
379	Eicosanoid ligand-binding receptors Homo sapiens R-HSA-391903	2023-01-15	0.292545	0.509104	0	0	3.06593	3.76845	PTGIR
380	Calnexin/calreticulin cycle Homo sapiens R-HSA-901042	2023-01-15	0.292545	0.509104	0	0	3.06593	3.76845	UGGT2
381	Activation of BAD and translocation to mitochondria Homo sapiens R-HSA-111447	2023-01-15	0.292545	0.509104	0	0	3.06593	3.76845	AKT3
382	NRIF signals cell death from the nucleus Homo sapiens R-HSA-205043	2023-01-15	0.292545	0.509104	0	0	3.06593	3.76845	SQSTM1
383	FGFR1 ligand binding and activation Homo sapiens R-HSA-190242	2023-01-15	0.292545	0.509104	0	0	3.06593	3.76845	FGFR1
384	Signaling by EGFRvIII in Cancer Homo sapiens R-HSA-5637812	2023-01-15	0.292545	0.509104	0	0	3.06593	3.76845	HSP90AA1
385	Constitutive Signaling by EGFRvIII Homo sapiens R-HSA-5637810	2023-01-15	0.292545	0.509104	0	0	3.06593	3.76845	HSP90AA1
386	G beta:gamma signalling through PI3Kgamma Homo sapiens R-HSA-392451	1948-02-01	0.299337	0.518232	0	0	1.86727	2.25227	AKT3;JAK1
387	TP53 Regulates Transcription of Cell Cycle Genes Homo sapiens R-HSA-6791312	1948-02-01	0.299337	0.518232	0	0	1.86727	2.25227	CDKN1A;RGCC
388	TCF dependent signaling in response to WNT Homo sapiens R-HSA-201681	6/199	0.302084	0.520958	0	0	1.33686	1.60028	TCF7L2;TLE1;MYC;CAV1;SOX13;SOX4
389	G alpha (i) signalling events Homo sapiens R-HSA-418594	7/240	0.308072	0.520958	0	0	1.29211	1.52136	RGS5;RGS16;NPY1R;ADCY3;S1PR3;ADCY6;GNAI1
390	CRMPs in Sema3A signaling Homo sapiens R-HSA-399956	2023-01-16	0.308687	0.520958	0	0	2.86139	3.36336	DPYSL2
391	Sema3A PAK dependent Axon repulsion Homo sapiens R-HSA-399954	2023-01-16	0.308687	0.520958	0	0	2.86139	3.36336	HSP90AA1
392	RHO GTPases activate CIT Homo sapiens R-HSA-5625900	2023-01-16	0.308687	0.520958	0	0	2.86139	3.36336	MYL9
393	STING mediated induction of host immune responses Homo sapiens R-HSA-1834941	2023-01-16	0.308687	0.520958	0	0	2.86139	3.36336	IFI16
394	p75NTR signals via NF-kB Homo sapiens R-HSA-193639	2023-01-16	0.308687	0.520958	0	0	2.86139	3.36336	SQSTM1
395	Spry regulation of FGF signaling Homo sapiens R-HSA-1295596	2023-01-16	0.308687	0.520958	0	0	2.86139	3.36336	SPRY2
396	Regulated Necrosis Homo sapiens R-HSA-5218859	2023-01-16	0.308687	0.520958	0	0	2.86139	3.36336	TRADD
397	RIPK1-mediated regulated necrosis Homo sapiens R-HSA-5213460	2023-01-16	0.308687	0.520958	0	0	2.86139	3.36336	TRADD
398	Unfolded Protein Response (UPR) Homo sapiens R-HSA-381119	1986-03-01	0.312542	0.526138	0	0	1.55278	1.80591	DCTN1;CCL2;TLN1
399	S Phase Homo sapiens R-HSA-69242	4/124	0.313524	0.526468	0	0	1.43245	1.66147	RB1;CDKN1A;MYC;PDS5B
400	Hyaluronan metabolism Homo sapiens R-HSA-2142845	2023-01-17	0.324461	0.534395	0	0	2.68242	3.0193	CD44
401	TNF receptor superfamily (TNFSF) members mediating non-canonical NF-kB pathway Homo sapiens R-HSA-5676594	2023-01-17	0.324461	0.534395	0	0	2.68242	3.0193	TNFRSF12A
402	Chylomicron-mediated lipid transport Homo sapiens R-HSA-174800	2023-01-17	0.324461	0.534395	0	0	2.68242	3.0193	HSPG2
403	N-glycan trimming in the ER and Calnexin/Calreticulin cycle Homo sapiens R-HSA-532668	2023-01-17	0.324461	0.534395	0	0	2.68242	3.0193	UGGT2
404	Inflammasomes Homo sapiens R-HSA-622312	2023-01-17	0.324461	0.534395	0	0	2.68242	3.0193	TXNIP
405	Ligand-dependent caspase activation Homo sapiens R-HSA-140534	2023-01-17	0.324461	0.534395	0	0	2.68242	3.0193	TRADD
406	Cargo trafficking to the periciliary membrane Homo sapiens R-HSA-5620920	1951-02-01	0.324625	0.534395	0	0	1.75267	1.97191	NPHP3;ASAP1
407	G-protein beta:gamma signalling Homo sapiens R-HSA-397795	1951-02-01	0.324625	0.534395	0	0	1.75267	1.97191	AKT3;JAK1
408	mRNA Splicing - Minor Pathway Homo sapiens R-HSA-72165	1952-02-01	0.333005	0.546846	0	0	1.71753	1.8886	RNPC3;SRSF7
409	Miscellaneous transport and binding events Homo sapiens R-HSA-5223345	2023-01-18	0.339877	0.556466	0	0	2.5245	2.72437	TUSC3
410	GPVI-mediated activation cascade Homo sapiens R-HSA-114604	1953-02-01	0.341355	0.556466	0	0	1.68377	1.80977	AKT3;JAK1
411	XBP1(S) activates chaperone genes Homo sapiens R-HSA-381038	1953-02-01	0.341355	0.556466	0	0	1.68377	1.80977	DCTN1;TLN1
412	Prostacyclin signalling through prostacyclin receptor Homo sapiens R-HSA-392851	2023-01-19	0.354941	0.570289	0	0	2.38413	2.46949	PTGIR
413	HDL-mediated lipid transport Homo sapiens R-HSA-194223	2023-01-19	0.354941	0.570289	0	0	2.38413	2.46949	A2M
414	Regulation of TP53 Activity through Methylation Homo sapiens R-HSA-6804760	2023-01-19	0.354941	0.570289	0	0	2.38413	2.46949	MDM4
415	Constitutive Signaling by Ligand-Responsive EGFR Cancer Variants Homo sapiens R-HSA-1236382	2023-01-19	0.354941	0.570289	0	0	2.38413	2.46949	HSP90AA1
416	Signaling by Ligand-Responsive EGFR Variants in Cancer Homo sapiens R-HSA-5637815	2023-01-19	0.354941	0.570289	0	0	2.38413	2.46949	HSP90AA1
417	Signaling by EGFR in Cancer Homo sapiens R-HSA-1643713	2023-01-19	0.354941	0.570289	0	0	2.38413	2.46949	HSP90AA1
418	Interferon gamma signaling Homo sapiens R-HSA-877300	1993-03-01	0.3563	0.571103	0	0	1.43149	1.47727	HLA-F;CD44;JAK1
419	IRE1alpha activates chaperones Homo sapiens R-HSA-381070	1955-02-01	0.357952	0.572381	0	0	1.62006	1.66439	DCTN1;TLN1
420	Signaling by Wnt Homo sapiens R-HSA-195721	8/295	0.35972	0.57384	0	0	1.19817	1.22504	TCF7L2;TLE1;MYC;FZD7;CAV1;SOX13;SOX4;PRKG1
421	RHO GTPase Effectors Homo sapiens R-HSA-195258	7/255	0.363277	0.578136	0	0	1.21302	1.22829	ITGB1;PPP1R14A;FLNA;KLC1;PPP1R12B;MYL9;PTK2
422	mRNA Splicing - Major Pathway Homo sapiens R-HSA-72163	4/134	0.36529	0.578677	0	0	1.32158	1.33092	HNRNPA2B1;SRSF7;RBM5;CCAR1
423	Chaperonin-mediated protein folding Homo sapiens R-HSA-390466	1995-03-01	0.368754	0.578677	0	0	1.40023	1.3969	TUBB6;USP11;GNAI1
424	Synthesis, secretion, and inactivation of Glucagon-like Peptide-1 (GLP-1) Homo sapiens R-HSA-381771	2023-01-20	0.369662	0.578677	0	0	2.25853	2.24761	TCF7L2
425	Hormone-sensitive lipase (HSL)-mediated triacylglycerol hydrolysis Homo sapiens R-HSA-163560	2023-01-20	0.369662	0.578677	0	0	2.25853	2.24761	CAV1
426	Signaling by Hippo Homo sapiens R-HSA-2028269	2023-01-20	0.369662	0.578677	0	0	2.25853	2.24761	TJP1
427	Regulation of gene expression in beta cells Homo sapiens R-HSA-210745	2023-01-20	0.369662	0.578677	0	0	2.25853	2.24761	AKT3
428	IL-6-type cytokine receptor ligand interactions Homo sapiens R-HSA-6788467	2023-01-20	0.369662	0.578677	0	0	2.25853	2.24761	JAK1
429	Pre-NOTCH Expression and Processing Homo sapiens R-HSA-1912422	1957-02-01	0.374394	0.584718	0	0	1.56099	1.53359	NOTCH2;NOTCH3
430	Adaptive Immune System Homo sapiens R-HSA-1280218	19/762	0.37746	0.588136	0	0	1.10018	1.0719	ITGB1;VASP;PDGFRB;CDKN1A;IFITM1;ITGB5;DCTN1;ICAM2;PDGFA;UBR1;KLC1;HLA-F;RASGRP2;CDC34;AKT3;ITGAV;PRKG1;IER3;FGFR1
431	Regulation of actin dynamics for phagocytic cup formation Homo sapiens R-HSA-2029482	1997-03-01	0.381165	0.590166	0	0	1.3703	1.32168	HSP90AA1;MYO1C;PTK2
432	Visual phototransduction Homo sapiens R-HSA-2187338	1997-03-01	0.381165	0.590166	0	0	1.3703	1.32168	LRP1;SDC2;HSPG2
433	CD209 (DC-SIGN) signaling Homo sapiens R-HSA-5621575	2023-01-21	0.384048	0.590166	0	0	2.14549	2.05321	ICAM2
434	VxPx cargo-targeting to cilium Homo sapiens R-HSA-5620916	2023-01-21	0.384048	0.590166	0	0	2.14549	2.05321	ASAP1
435	TP53 regulates transcription of additional cell cycle genes whose exact role in the p53 pathway remain uncertain Homo sapiens R-HSA-6804115	2023-01-21	0.384048	0.590166	0	0	2.14549	2.05321	RGCC
436	SHC-mediated cascade:FGFR1 Homo sapiens R-HSA-5654688	2023-01-21	0.384048	0.590166	0	0	2.14549	2.05321	FGFR1
437	The role of GTSE1 in G2/M progression after G2 checkpoint Homo sapiens R-HSA-8852276	1959-02-01	0.390663	0.598957	0	0	1.50607	1.41557	CDKN1A;HSP90AA1
438	Hedgehog 'off' state Homo sapiens R-HSA-5610787	1999-03-01	0.393521	0.600747	0	0	1.34161	1.25121	PRKAR2B;ADCY3;ADCY6
439	Post-chaperonin tubulin folding pathway Homo sapiens R-HSA-389977	2023-01-22	0.398107	0.600747	0	0	2.04322	1.88188	TUBB6
440	ADP signalling through P2Y purinoceptor 12 Homo sapiens R-HSA-392170	2023-01-22	0.398107	0.600747	0	0	2.04322	1.88188	GNAI1
441	CD28 dependent PI3K/Akt signaling Homo sapiens R-HSA-389357	2023-01-22	0.398107	0.600747	0	0	2.04322	1.88188	AKT3
442	Pink/Parkin Mediated Mitophagy Homo sapiens R-HSA-5205685	2023-01-22	0.398107	0.600747	0	0	2.04322	1.88188	SQSTM1
443	Mitophagy Homo sapiens R-HSA-5205647	2023-01-22	0.398107	0.600747	0	0	2.04322	1.88188	SQSTM1
444	CTLA4 inhibitory signaling Homo sapiens R-HSA-389513	2023-01-22	0.398107	0.600747	0	0	2.04322	1.88188	AKT3
445	Stimuli-sensing channels Homo sapiens R-HSA-2672351	3/100	0.399676	0.601759	0	0	1.32771	1.21765	ANO1;TSC22D3;ANO10
446	Metabolism of proteins Homo sapiens R-HSA-392499	26/1074	0.404677	0.606938	0	0	1.06714	0.965406	SEMA5A;TUSC3;DCTN1;USP11;GNAI1;ADAMTS5;TUBB6;ADAMTS1;DAG1;CCL2;IGFBP6;UGGT2;SBSPON;TCF7L2;TMED9;IGFBP2;HSPG2;MSRB3;CPE;UBA2;TGFBI;GAS6;TLN1;MFGE8;ITM2B;ST6GALNAC6
447	Protein folding Homo sapiens R-HSA-391251	3/101	0.405813	0.606938	0	0	1.3141	1.18513	TUBB6;USP11;GNAI1
448	Neurotransmitter Receptor Binding And Downstream Transmission In The Postsynaptic Cell Homo sapiens R-HSA-112314	4/142	0.406613	0.606938	0	0	1.24445	1.11987	RRAS;ADCY3;ADCY6;GNAI1
449	Ca2+ pathway Homo sapiens R-HSA-4086398	1961-02-01	0.406739	0.606938	0	0	1.45486	1.30877	TCF7L2;PRKG1
450	SLC-mediated transmembrane transport Homo sapiens R-HSA-425407	7/268	0.411715	0.609131	0	0	1.15182	1.02216	SLC38A1;SLCO3A1;SLC39A6;SLC39A1;SLC38A2;SLC7A2;SLC8A1
451	Incretin synthesis, secretion, and inactivation Homo sapiens R-HSA-400508	2023-01-23	0.411845	0.609131	0	0	1.95025	1.73008	TCF7L2
452	Signaling by BMP Homo sapiens R-HSA-201451	2023-01-23	0.411845	0.609131	0	0	1.95025	1.73008	FSTL1
453	Regulation of TP53 Activity through Acetylation Homo sapiens R-HSA-6804758	2023-01-23	0.411845	0.609131	0	0	1.95025	1.73008	AKT3
454	p53-Dependent G1/S DNA damage checkpoint Homo sapiens R-HSA-69580	1963-02-01	0.422608	0.622121	0	0	1.40702	1.21188	CDKN1A;MDM4
455	p53-Dependent G1 DNA Damage Response Homo sapiens R-HSA-69563	1963-02-01	0.422608	0.622121	0	0	1.40702	1.21188	CDKN1A;MDM4
456	Glutamate Neurotransmitter Release Cycle Homo sapiens R-HSA-210500	2023-01-24	0.42527	0.622121	0	0	1.86536	1.59494	SLC38A2
457	Sema4D induced cell migration and growth-cone collapse Homo sapiens R-HSA-416572	2023-01-24	0.42527	0.622121	0	0	1.86536	1.59494	MYL9
458	Insulin processing Homo sapiens R-HSA-264876	2023-01-24	0.42527	0.622121	0	0	1.86536	1.59494	CPE
459	Metabolism of vitamins and cofactors Homo sapiens R-HSA-196854	4/148	0.437269	0.628954	0	0	1.19223	0.986221	CYB5R3;LRP1;SDC2;HSPG2
460	G1/S DNA Damage Checkpoints Homo sapiens R-HSA-69615	1965-02-01	0.438256	0.628954	0	0	1.36221	1.12376	CDKN1A;MDM4
461	Formation of tubulin folding intermediates by CCT/TriC Homo sapiens R-HSA-389960	2023-01-25	0.43839	0.628954	0	0	1.78755	1.47409	TUBB6
462	Synthesis of IP3 and IP4 in the cytosol Homo sapiens R-HSA-1855204	2023-01-25	0.43839	0.628954	0	0	1.78755	1.47409	PLCE1
463	Antigen Presentation: Folding, assembly and peptide loading of class I MHC Homo sapiens R-HSA-983170	2023-01-25	0.43839	0.628954	0	0	1.78755	1.47409	HLA-F
464	ATF4 activates genes Homo sapiens R-HSA-380994	2023-01-25	0.43839	0.628954	0	0	1.78755	1.47409	CCL2
465	Synthesis and interconversion of nucleotide di- and triphosphates Homo sapiens R-HSA-499943	2023-01-25	0.43839	0.628954	0	0	1.78755	1.47409	AK1
466	Regulation of IFNA signaling Homo sapiens R-HSA-912694	2023-01-25	0.43839	0.628954	0	0	1.78755	1.47409	JAK1
467	Budding and maturation of HIV virion Homo sapiens R-HSA-162588	2023-01-25	0.43839	0.628954	0	0	1.78755	1.47409	CHMP4C
468	Signaling by the B Cell Receptor (BCR) Homo sapiens R-HSA-983705	6/233	0.439602	0.629344	0	0	1.13463	0.932533	PDGFRB;CDKN1A;AKT3;PDGFA;IER3;FGFR1
469	HATs acetylate histones Homo sapiens R-HSA-3214847	3/107	0.442208	0.631725	0	0	1.2379	1.0101	EPC1;OGT;MSL1
470	Processing of Capped Intron-Containing Pre-mRNA Homo sapiens R-HSA-72203	5/193	0.450129	0.63245	0	0	1.14144	0.911118	HNRNPA2B1;RNPC3;SRSF7;RBM5;CCAR1
471	Regulation of Complement cascade Homo sapiens R-HSA-977606	2023-01-26	0.451211	0.63245	0	0	1.71596	1.36559	C7
472	Phase 2 - plateau phase Homo sapiens R-HSA-5576893	2023-01-26	0.451211	0.63245	0	0	1.71596	1.36559	CACNA2D1
473	Recycling pathway of L1 Homo sapiens R-HSA-437239	2023-01-26	0.451211	0.63245	0	0	1.71596	1.36559	DPYSL2
474	Downregulation of TGF-beta receptor signaling Homo sapiens R-HSA-2173788	2023-01-26	0.451211	0.63245	0	0	1.71596	1.36559	PMEPA1
475	Insulin receptor recycling Homo sapiens R-HSA-77387	2023-01-26	0.451211	0.63245	0	0	1.71596	1.36559	ATP6V1C1
476	Attenuation phase Homo sapiens R-HSA-3371568	2023-01-26	0.451211	0.63245	0	0	1.71596	1.36559	HSP90AA1
477	PTK6 Regulates RHO GTPases, RAS GTPase and MAP kinases Homo sapiens R-HSA-8849471	2023-01-26	0.451211	0.63245	0	0	1.71596	1.36559	RASAL2
478	TNFR1-induced NFkappaB signaling pathway Homo sapiens R-HSA-5357956	2023-01-26	0.451211	0.63245	0	0	1.71596	1.36559	TRADD
479	Golgi-to-ER retrograde transport Homo sapiens R-HSA-8856688	3/110	0.460082	0.637999	0	0	1.20301	0.933957	TMED9;DCTN1;KLC1
480	Interferon Signaling Homo sapiens R-HSA-913531	5/196	0.463414	0.637999	0	0	1.12333	0.863995	BST2;IFITM1;HLA-F;CD44;JAK1
481	Uptake and actions of bacterial toxins Homo sapiens R-HSA-5339562	2023-01-27	0.463739	0.637999	0	0	1.64987	1.26782	HSP90AA1
482	Prefoldin mediated transfer of substrate to CCT/TriC Homo sapiens R-HSA-389957	2023-01-27	0.463739	0.637999	0	0	1.64987	1.26782	TUBB6
483	Keratan sulfate biosynthesis Homo sapiens R-HSA-2022854	2023-01-27	0.463739	0.637999	0	0	1.64987	1.26782	PRELP
484	CREB phosphorylation through the activation of Ras Homo sapiens R-HSA-442742	2023-01-27	0.463739	0.637999	0	0	1.64987	1.26782	RRAS
485	Phase 1 - inactivation of fast Na+ channels Homo sapiens R-HSA-5576894	2023-01-27	0.463739	0.637999	0	0	1.64987	1.26782	CACNA2D1
486	Effects of PIP2 hydrolysis Homo sapiens R-HSA-114508	2023-01-27	0.463739	0.637999	0	0	1.64987	1.26782	RASGRP2
487	Interleukin-6 family signaling Homo sapiens R-HSA-6783589	2023-01-27	0.463739	0.637999	0	0	1.64987	1.26782	JAK1
488	G1/S Transition Homo sapiens R-HSA-69206	3/112	0.471861	0.647342	0	0	1.18081	0.886875	RB1;CDKN1A;MYC
489	G-protein activation Homo sapiens R-HSA-202040	2023-01-28	0.475983	0.647342	0	0	1.58869	1.1794	GNAI1
490	PERK regulates gene expression Homo sapiens R-HSA-381042	2023-01-28	0.475983	0.647342	0	0	1.58869	1.1794	CCL2
491	Endosomal Sorting Complex Required For Transport (ESCRT) Homo sapiens R-HSA-917729	2023-01-28	0.475983	0.647342	0	0	1.58869	1.1794	CHMP4C
492	Switching of origins to a post-replicative state Homo sapiens R-HSA-69052	1970-02-01	0.476327	0.647342	0	0	1.26173	0.935759	RB1;CDKN1A
493	Orc1 removal from chromatin Homo sapiens R-HSA-68949	1970-02-01	0.476327	0.647342	0	0	1.26173	0.935759	RB1;CDKN1A
494	Immunoregulatory interactions between a Lymphoid and a non-Lymphoid cell Homo sapiens R-HSA-198933	4/157	0.482338	0.651244	0	0	1.12158	0.817755	ITGB1;IFITM1;ICAM2;HLA-F
495	Cell Cycle, Mitotic Homo sapiens R-HSA-69278	11/462	0.484913	0.651244	0	0	1.04648	0.757427	RB1;CDKN1A;HSP90AA1;CDK6;CCND2;PRKAR2B;DCTN1;MYC;PDS5B;PPP1R12B;PHLDA1
496	Interaction between L1 and Ankyrins Homo sapiens R-HSA-445095	2023-01-29	0.487947	0.651244	0	0	1.53187	1.09919	NFASC
497	COPI-independent Golgi-to-ER retrograde traffic Homo sapiens R-HSA-6811436	2023-01-29	0.487947	0.651244	0	0	1.53187	1.09919	DCTN1
498	Activation of BH3-only proteins Homo sapiens R-HSA-114452	2023-01-29	0.487947	0.651244	0	0	1.53187	1.09919	AKT3
499	Transferrin endocytosis and recycling Homo sapiens R-HSA-917977	2023-01-29	0.487947	0.651244	0	0	1.53187	1.09919	ATP6V1C1
500	HSF1 activation Homo sapiens R-HSA-3371511	2023-01-29	0.487947	0.651244	0	0	1.53187	1.09919	HSP90AA1
501	PIWI-interacting RNA (piRNA) biogenesis Homo sapiens R-HSA-5601884	2023-01-29	0.487947	0.651244	0	0	1.53187	1.09919	HSP90AA1
502	Negative regulation of FGFR3 signaling Homo sapiens R-HSA-5654732	2023-01-29	0.487947	0.651244	0	0	1.53187	1.09919	SPRY2
503	Removal of licensing factors from origins Homo sapiens R-HSA-69300	1972-02-01	0.491112	0.654165	0	0	1.22555	0.871468	RB1;CDKN1A
504	Signaling by TGF-beta Receptor Complex Homo sapiens R-HSA-170834	1973-02-01	0.498405	0.662563	0	0	1.20823	0.841339	MYC;PMEPA1
505	Gap junction trafficking and regulation Homo sapiens R-HSA-157858	2023-01-30	0.499639	0.662887	0	0	1.47897	1.02621	TJP1
506	Disassembly of the destruction complex and recruitment of AXIN to the membrane Homo sapiens R-HSA-4641262	2023-01-31	0.511064	0.672717	0	0	1.4296	0.959632	CAV1
507	Negative regulation of FGFR4 signaling Homo sapiens R-HSA-5654733	2023-01-31	0.511064	0.672717	0	0	1.4296	0.959632	SPRY2
508	FGFR1 mutant receptor activation Homo sapiens R-HSA-1839124	2023-01-31	0.511064	0.672717	0	0	1.4296	0.959632	FGFR1
509	Regulation of TNFR1 signaling Homo sapiens R-HSA-5357905	2023-01-31	0.511064	0.672717	0	0	1.4296	0.959632	TRADD
510	Regulation of DNA replication Homo sapiens R-HSA-69304	1975-02-01	0.51279	0.673665	0	0	1.175	0.784773	RB1;CDKN1A
511	Fcgamma receptor (FCGR) dependent phagocytosis Homo sapiens R-HSA-2029480	3/120	0.517739	0.676777	0	0	1.09962	0.723863	HSP90AA1;MYO1C;PTK2
512	Cooperation of Prefoldin and TriC/CCT in actin and tubulin folding Homo sapiens R-HSA-389958	1932-01-01	0.522229	0.676777	0	0	1.38341	0.898731	TUBB6
513	Keratan sulfate/keratin metabolism Homo sapiens R-HSA-1638074	1932-01-01	0.522229	0.676777	0	0	1.38341	0.898731	PRELP
514	Signal amplification Homo sapiens R-HSA-392518	1932-01-01	0.522229	0.676777	0	0	1.38341	0.898731	GNAI1
515	TGF-beta receptor signaling activates SMADs Homo sapiens R-HSA-2173789	1932-01-01	0.522229	0.676777	0	0	1.38341	0.898731	PMEPA1
516	Regulation of beta-cell development Homo sapiens R-HSA-186712	1932-01-01	0.522229	0.676777	0	0	1.38341	0.898731	AKT3
517	SMAD2/SMAD3:SMAD4 heterotrimer regulates transcription Homo sapiens R-HSA-2173796	1932-01-01	0.522229	0.676777	0	0	1.38341	0.898731	MYC
518	Senescence-Associated Secretory Phenotype (SASP) Homo sapiens R-HSA-2559582	1977-02-01	0.5269	0.680282	0	0	1.14355	0.732726	CDKN1A;CDK6
519	Post-translational protein modification Homo sapiens R-HSA-597592	12/521	0.526965	0.680282	0	0	1.01073	0.647492	SEMA5A;SBSPON;ADAMTS5;TMED9;TUSC3;ADAMTS1;DCTN1;DAG1;UBA2;GAS6;UGGT2;ST6GALNAC6
520	Cell Cycle Homo sapiens R-HSA-1640170	13/566	0.528967	0.681554	0	0	1.00777	0.641779	RB1;CDKN1A;HSP90AA1;DCTN1;PDS5B;SYNE1;CDK6;CCND2;PRKAR2B;MYC;MDM4;PPP1R12B;PHLDA1
521	Sialic acid metabolism Homo sapiens R-HSA-4085001	1933-01-01	0.53314	0.682595	0	0	1.34011	0.842891	ST6GALNAC6
522	CD28 co-stimulation Homo sapiens R-HSA-389356	1933-01-01	0.53314	0.682595	0	0	1.34011	0.842891	AKT3
523	E2F mediated regulation of DNA replication Homo sapiens R-HSA-113510	1933-01-01	0.53314	0.682595	0	0	1.34011	0.842891	RB1
524	COPI-mediated anterograde transport Homo sapiens R-HSA-6807878	1978-02-01	0.533851	0.682595	0	0	1.12845	0.708259	TMED9;DCTN1
525	Synthesis of PIPs at the plasma membrane Homo sapiens R-HSA-1660499	1934-01-01	0.543802	0.688747	0	0	1.29943	0.791577	INPP4B
526	ROS, RNS production in response to bacteria Homo sapiens R-HSA-1222556	1934-01-01	0.543802	0.688747	0	0	1.29943	0.791577	ATP6V1C1
527	HSF1-dependent transactivation Homo sapiens R-HSA-3371571	1934-01-01	0.543802	0.688747	0	0	1.29943	0.791577	HSP90AA1
528	Signaling by WNT in cancer Homo sapiens R-HSA-4791275	1934-01-01	0.543802	0.688747	0	0	1.29943	0.791577	TCF7L2
529	Negative regulation of FGFR2 signaling Homo sapiens R-HSA-5654727	1934-01-01	0.543802	0.688747	0	0	1.29943	0.791577	SPRY2
530	Complement cascade Homo sapiens R-HSA-166658	1980-02-01	0.547541	0.692175	0	0	1.0994	0.662189	C7;C1R
531	Generation of second messenger molecules Homo sapiens R-HSA-202433	1935-01-01	0.554221	0.69675	0	0	1.26115	0.744322	VASP
532	Peptide hormone metabolism Homo sapiens R-HSA-2980736	1981-02-01	0.55428	0.69675	0	0	1.08543	0.640496	TCF7L2;CPE
533	COPI-dependent Golgi-to-ER retrograde traffic Homo sapiens R-HSA-6811434	1981-02-01	0.55428	0.69675	0	0	1.08543	0.640496	TMED9;KLC1
534	Degradation of beta-catenin by the destruction complex Homo sapiens R-HSA-195253	1982-02-01	0.560948	0.703811	0	0	1.07181	0.619641	TCF7L2;TLE1
535	RHO GTPases Activate WASPs and WAVEs Homo sapiens R-HSA-5663213	1936-01-01	0.564402	0.706821	0	0	1.22505	0.700717	PTK2
536	Transport of vitamins, nucleosides, and related molecules Homo sapiens R-HSA-425397	1938-01-01	0.584074	0.728733	0	0	1.15872	0.623073	SLCO3A1
537	Signaling by FGFR1 in disease Homo sapiens R-HSA-5655302	1938-01-01	0.584074	0.728733	0	0	1.15872	0.623073	FGFR1
538	Intra-Golgi and retrograde Golgi-to-ER traffic Homo sapiens R-HSA-6811442	4/179	0.585538	0.729202	0	0	0.979469	0.524236	CYTH3;TMED9;DCTN1;KLC1
539	Association of TriC/CCT with target proteins during biosynthesis Homo sapiens R-HSA-390471	1939-01-01	0.593576	0.736473	0	0	1.12817	0.588441	USP11
540	Gamma carboxylation, hypusine formation and arylsulfatase activation Homo sapiens R-HSA-163841	1939-01-01	0.593576	0.736473	0	0	1.12817	0.588441	GAS6
541	Signaling by Hedgehog Homo sapiens R-HSA-5358351	3/136	0.602562	0.746242	0	0	0.966539	0.489614	PRKAR2B;ADCY3;ADCY6
542	Activation of anterior HOX genes in hindbrain development during early embryogenesis Homo sapiens R-HSA-5617472	1989-02-01	0.60561	0.747253	0	0	0.985214	0.494104	MEIS1;RARB
543	Activation of HOX genes during differentiation Homo sapiens R-HSA-5619507	1989-02-01	0.60561	0.747253	0	0	0.985214	0.494104	MEIS1;RARB
544	Glycosphingolipid metabolism Homo sapiens R-HSA-1660662	1941-01-01	0.611933	0.750907	0	0	1.07165	0.526321	ASAH1
545	Condensation of Prophase Chromosomes Homo sapiens R-HSA-2299718	1941-01-01	0.611933	0.750907	0	0	1.07165	0.526321	RB1
546	TNF signaling Homo sapiens R-HSA-75893	1941-01-01	0.611933	0.750907	0	0	1.07165	0.526321	TRADD
547	Signaling by Retinoic Acid Homo sapiens R-HSA-5362517	1942-01-01	0.620799	0.756246	0	0	1.04546	0.498419	RARB
548	Cooperation of PDCL (PhLP1) and TRiC/CCT in G-protein beta folding Homo sapiens R-HSA-6814122	1942-01-01	0.620799	0.756246	0	0	1.04546	0.498419	GNAI1
549	Intrinsic Pathway for Apoptosis Homo sapiens R-HSA-109606	1942-01-01	0.620799	0.756246	0	0	1.04546	0.498419	AKT3
550	BMAL1:CLOCK,NPAS2 activates circadian gene expression Homo sapiens R-HSA-1368108	1942-01-01	0.620799	0.756246	0	0	1.04546	0.498419	PER1
551	Metabolism of carbohydrates Homo sapiens R-HSA-71387	6/282	0.624572	0.759461	0	0	0.930821	0.438127	SDC2;BGN;PRELP;HSPG2;CD44;DCN
552	Classical antibody-mediated complement activation Homo sapiens R-HSA-173623	1943-01-01	0.629463	0.762641	0	0	1.02051	0.472383	C1R
553	TP53 Regulates Transcription of Cell Death Genes Homo sapiens R-HSA-5633008	1943-01-01	0.629463	0.762641	0	0	1.02051	0.472383	CHM
554	G alpha (q) signalling events Homo sapiens R-HSA-416476	4/191	0.636522	0.764602	0	0	0.916048	0.413812	RGS2;EDNRB;ARHGEF25;RASGRP2
555	Phase 0 - rapid depolarisation Homo sapiens R-HSA-5576892	1944-01-01	0.637929	0.764602	0	0	0.996729	0.448057	CACNA2D1
556	Intra-Golgi traffic Homo sapiens R-HSA-6811438	1944-01-01	0.637929	0.764602	0	0	0.996729	0.448057	CYTH3
557	Kinesins Homo sapiens R-HSA-983189	1944-01-01	0.637929	0.764602	0	0	0.996729	0.448057	KLC1
558	Transcriptional activity of SMAD2/SMAD3:SMAD4 heterotrimer Homo sapiens R-HSA-2173793	1944-01-01	0.637929	0.764602	0	0	0.996729	0.448057	MYC
559	Interleukin-1 signaling Homo sapiens R-HSA-446652	1944-01-01	0.637929	0.764602	0	0	0.996729	0.448057	SQSTM1
560	Beta-catenin independent WNT signaling Homo sapiens R-HSA-3858494	3/144	0.64111	0.767042	0	0	0.911324	0.405134	TCF7L2;FZD7;PRKG1
561	ABC-family proteins mediated transport Homo sapiens R-HSA-382556	1945-01-01	0.646203	0.771757	0	0	0.974026	0.4253	ABCC9
562	Synthesis of DNA Homo sapiens R-HSA-69239	1997-02-01	0.652337	0.776751	0	0	0.901878	0.385277	RB1;CDKN1A
563	GPCR downstream signaling Homo sapiens R-HSA-388396	21/983	0.652703	0.776751	0	0	0.932497	0.397834	PTGIR;ARHGEF25;PDE1A;ARHGEF17;RGS16;PDE4C;NPY1R;ADCY3;RASGRP2;ADCY6;GNAI1;NET1;FGD4;RGS5;RGS2;EDNRB;AKT3;PDE3A;S1PR3;ARHGEF7;JAK1
564	Nucleotide-binding domain, leucine rich repeat containing receptor (NLR) signaling pathways Homo sapiens R-HSA-168643	1947-01-01	0.662188	0.786577	0	0	0.931581	0.384003	TXNIP
565	Potassium Channels Homo sapiens R-HSA-1296071	1999-02-01	0.663308	0.786577	0	0	0.883192	0.362564	KCNJ8;ABCC9
566	Death Receptor Signalling Homo sapiens R-HSA-73887	1948-01-01	0.669908	0.793001	0	0	0.911714	0.365246	TRADD
567	Transport of glucose and other sugars, bile salts and organic acids, metal ions and amine compounds Homo sapiens R-HSA-425366	2/101	0.673999	0.796436	0	0	0.865261	0.341369	SLC39A6;SLC39A1
568	Creation of C4 and C2 activators Homo sapiens R-HSA-166786	1949-01-01	0.677452	0.799108	0	0	0.892674	0.347622	C1R
569	MHC class II antigen presentation Homo sapiens R-HSA-2132295	2/103	0.684413	0.804969	0	0	0.848039	0.321572	DCTN1;KLC1
570	Regulation of Apoptosis Homo sapiens R-HSA-169911	1950-01-01	0.684824	0.804969	0	0	0.874411	0.331046	ARHGAP10
571	Neurotransmitter Release Cycle Homo sapiens R-HSA-112310	1951-01-01	0.692028	0.807768	0	0	0.856879	0.315441	SLC38A2
572	mRNA 3'-end processing Homo sapiens R-HSA-72187	1951-01-01	0.692028	0.807768	0	0	0.856879	0.315441	SRSF7
573	Post-Elongation Processing of Intron-Containing pre-mRNA Homo sapiens R-HSA-112296	1951-01-01	0.692028	0.807768	0	0	0.856879	0.315441	SRSF7
574	Nuclear Receptor transcription pathway Homo sapiens R-HSA-383280	1951-01-01	0.692028	0.807768	0	0	0.856879	0.315441	RARB
575	DNA Replication Homo sapiens R-HSA-69306	2/105	0.694552	0.809305	0	0	0.831487	0.303067	RB1;CDKN1A
576	Asparagine N-linked glycosylation Homo sapiens R-HSA-446203	5/259	0.706794	0.822139	0	0	0.841961	0.292173	TMED9;TUSC3;DCTN1;UGGT2;ST6GALNAC6
577	Stabilization of p53 Homo sapiens R-HSA-69541	1954-01-01	0.712669	0.827536	0	0	0.808252	0.273785	MDM4
578	FCERI mediated NF-kB activation Homo sapiens R-HSA-2871837	2/111	0.723365	0.838503	0	0	0.785475	0.254369	CDC34;RASGRP2
579	Chemokine receptors bind chemokines Homo sapiens R-HSA-380108	1956-01-01	0.725657	0.839707	0	0	0.778781	0.249738	CCL2
580	Meiotic synapsis Homo sapiens R-HSA-1221632	1957-01-01	0.73193	0.845505	0	0	0.764835	0.238683	SYNE1
581	Initial triggering of complement Homo sapiens R-HSA-166663	1958-01-01	0.738059	0.849656	0	0	0.751378	0.228217	C1R
582	B-WICH complex positively regulates rRNA expression Homo sapiens R-HSA-5250924	1958-01-01	0.738059	0.849656	0	0	0.751378	0.228217	MYO1C
583	SCF(Skp2)-mediated degradation of p27/p21 Homo sapiens R-HSA-187577	1959-01-01	0.744049	0.85448	0	0	0.738386	0.218303	CDKN1A
584	PI Metabolism Homo sapiens R-HSA-1483255	1960-01-01	0.749902	0.85448	0	0	0.725833	0.208904	INPP4B
585	Translocation of GLUT4 to the plasma membrane Homo sapiens R-HSA-1445148	1960-01-01	0.749902	0.85448	0	0	0.725833	0.208904	MYO1C
586	Cleavage of Growing Transcript in the Termination Region Homo sapiens R-HSA-109688	1960-01-01	0.749902	0.85448	0	0	0.725833	0.208904	SRSF7
587	RNA Polymerase II Transcription Termination Homo sapiens R-HSA-73856	1960-01-01	0.749902	0.85448	0	0	0.725833	0.208904	SRSF7
588	Post-Elongation Processing of the Transcript Homo sapiens R-HSA-76044	1960-01-01	0.749902	0.85448	0	0	0.725833	0.208904	SRSF7
589	TCR signaling Homo sapiens R-HSA-202403	2/118	0.754047	0.857744	0	0	0.73781	0.208284	VASP;CDC34
590	Organelle biogenesis and maintenance Homo sapiens R-HSA-1852241	6/326	0.756492	0.859067	0	0	0.801	0.22353	AHI1;HSP90AA1;PRKAR2B;DCTN1;NPHP3;ASAP1
591	Synthesis of substrates in N-glycan biosythesis Homo sapiens R-HSA-446219	1963-01-01	0.766671	0.864764	0	0	0.690606	0.183492	ST6GALNAC6
592	Circadian Clock Homo sapiens R-HSA-400253	1963-01-01	0.766671	0.864764	0	0	0.690606	0.183492	PER1
593	Signaling by FGFR in disease Homo sapiens R-HSA-1226099	1963-01-01	0.766671	0.864764	0	0	0.690606	0.183492	FGFR1
594	Asymmetric localization of PCP proteins Homo sapiens R-HSA-4608870	1963-01-01	0.766671	0.864764	0	0	0.690606	0.183492	FZD7
595	C-type lectin receptors (CLRs) Homo sapiens R-HSA-5621481	2/123	0.774128	0.871708	0	0	0.707139	0.18104	CDC34;ICAM2
596	ER-Phagosome pathway Homo sapiens R-HSA-1236974	1965-01-01	0.777223	0.873724	0	0	0.668956	0.168596	HLA-F
597	Cytosolic sensors of pathogen-associated DNA Homo sapiens R-HSA-1834949	1966-01-01	0.782319	0.877979	0	0	0.658631	0.161689	IFI16
598	Macroautophagy Homo sapiens R-HSA-1632852	1967-01-01	0.787298	0.87915	0	0	0.648618	0.155116	CHMP4C
599	Regulation of RAS by GAPs Homo sapiens R-HSA-5658442	1967-01-01	0.787298	0.87915	0	0	0.648618	0.155116	RASAL2
600	Signaling by PTK6 Homo sapiens R-HSA-8848021	1967-01-01	0.787298	0.87915	0	0	0.648618	0.155116	RASAL2
601	Transport of Mature mRNA derived from an Intron-Containing Transcript Homo sapiens R-HSA-159236	1968-01-01	0.792164	0.883111	0	0	0.638904	0.148856	SRSF7
602	ER to Golgi Anterograde Transport Homo sapiens R-HSA-199977	2/131	0.803284	0.894021	0	0	0.663013	0.145231	TMED9;DCTN1
603	Costimulation by the CD28 family Homo sapiens R-HSA-388841	1972-01-01	0.810542	0.897625	0	0	0.602786	0.126617	AKT3
604	ISG15 antiviral mechanism Homo sapiens R-HSA-1169408	1972-01-01	0.810542	0.897625	0	0	0.602786	0.126617	JAK1
605	Antiviral mechanism by IFN-stimulated genes Homo sapiens R-HSA-1169410	1972-01-01	0.810542	0.897625	0	0	0.602786	0.126617	JAK1
606	Positive epigenetic regulation of rRNA expression Homo sapiens R-HSA-5250913	1973-01-01	0.814877	0.900937	0	0	0.594383	0.121681	MYO1C
607	Sphingolipid metabolism Homo sapiens R-HSA-428157	1974-01-01	0.819113	0.901642	0	0	0.586211	0.116968	ASAH1
608	Transport of Mature Transcript to Cytoplasm Homo sapiens R-HSA-72202	1974-01-01	0.819113	0.901642	0	0	0.586211	0.116968	SRSF7
609	Peptide ligand-binding receptors Homo sapiens R-HSA-375276	3/193	0.819552	0.901642	0	0	0.67459	0.134242	EDNRB;NPY1R;CCL2
610	Class I MHC mediated antigen processing & presentation Homo sapiens R-HSA-983169	5/305	0.828023	0.909468	0	0	0.71116	0.134206	CDC34;ITGB5;ITGAV;UBR1;HLA-F
611	RNA polymerase II transcribes snRNA genes Homo sapiens R-HSA-6807505	1977-01-01	0.83125	0.911518	0	0	0.562984	0.104053	NABP1
612	Biosynthesis of the N-glycan precursor (dolichol lipid-linked oligosaccharide, LLO) and transfer to a nascent protein Homo sapiens R-HSA-446193	1978-01-01	0.835113	0.914257	0	0	0.555644	0.100121	ST6GALNAC6
613	PI3K Cascade Homo sapiens R-HSA-109704	1979-01-01	0.838887	0.915398	0	0	0.548493	0.096359	FGFR1
614	Transcriptional regulation of white adipocyte differentiation Homo sapiens R-HSA-381340	1979-01-01	0.838887	0.915398	0	0	0.548493	0.096359	EBF1
615	Membrane Trafficking Homo sapiens R-HSA-199991	7/420	0.846622	0.922337	0	0	0.72217	0.120242	TJP1;CYTH3;TMED9;MYO1C;DCTN1;CHMP4C;KLC1
616	Class B/2 (Secretin family receptors) Homo sapiens R-HSA-373080	1984-01-01	0.856503	0.930076	0	0	0.515318	0.0798216	FZD7
617	TP53 Regulates Metabolic Genes Homo sapiens R-HSA-5628897	1984-01-01	0.856503	0.930076	0	0	0.515318	0.0798216	AKT3
618	Meiosis Homo sapiens R-HSA-1500620	1985-01-01	0.859788	0.932133	0	0	0.509158	0.0769179	SYNE1
619	Regulation of TP53 Activity Homo sapiens R-HSA-5633007	2/151	0.862029	0.932415	0	0	0.573426	0.0851345	AKT3;MDM4
620	Class A/1 (Rhodopsin-like receptors) Homo sapiens R-HSA-373076	5/323	0.862832	0.932415	0	0	0.670278	0.09889	PTGIR;EDNRB;NPY1R;CCL2;S1PR3
621	Metabolism of nucleotides Homo sapiens R-HSA-15869	1987-01-01	0.866136	0.934478	0	0	0.497266	0.0714638	AK1
622	Regulation of TP53 Activity through Phosphorylation Homo sapiens R-HSA-6804756	1989-01-01	0.872197	0.939504	0	0	0.485914	0.0664441	MDM4
623	Oxidative Stress Induced Senescence Homo sapiens R-HSA-2559580	1991-01-01	0.877984	0.942686	0	0	0.475067	0.0618193	CDK6
624	PCP/CE pathway Homo sapiens R-HSA-4086400	1991-01-01	0.877984	0.942686	0	0	0.475067	0.0618193	FZD7
625	Phase 1 - Functionalization of compounds Homo sapiens R-HSA-211945	1992-01-01	0.880778	0.942686	0	0	0.469822	0.0596437	AOC3
626	MAPK6/MAPK4 signaling Homo sapiens R-HSA-5687128	1992-01-01	0.880778	0.942686	0	0	0.469822	0.0596437	MYC
627	Phospholipid metabolism Homo sapiens R-HSA-1483257	2/161	0.88495	0.945386	0	0	0.537085	0.0656448	INPP4B;CDS2
628	Transport to the Golgi and subsequent modification Homo sapiens R-HSA-948021	2/162	0.887037	0.945386	0	0	0.5337	0.0639737	TMED9;DCTN1
629	TNFR2 non-canonical NF-kB pathway Homo sapiens R-HSA-5668541	1995-01-01	0.888785	0.945386	0	0	0.454758	0.0536161	TNFRSF12A
630	Cellular response to heat stress Homo sapiens R-HSA-3371556	1996-01-01	0.891332	0.945386	0	0	0.449948	0.051761	HSP90AA1
631	Chromatin organization Homo sapiens R-HSA-4839726	3/226	0.891767	0.945386	0	0	0.573783	0.0657272	EPC1;OGT;MSL1
632	Chromatin modifying enzymes Homo sapiens R-HSA-3247509	3/226	0.891767	0.945386	0	0	0.573783	0.0657272	EPC1;OGT;MSL1
633	Metabolism of water-soluble vitamins and cofactors Homo sapiens R-HSA-196849	1998-01-01	0.896255	0.946672	0	0	0.440625	0.048262	CYB5R3
634	CLEC7A (Dectin-1) signaling Homo sapiens R-HSA-5607764	1999-01-01	0.898632	0.946672	0	0	0.436107	0.046612	CDC34
635	Downstream TCR signaling Homo sapiens R-HSA-202424	1999-01-01	0.898632	0.946672	0	0	0.436107	0.046612	CDC34
636	Resolution of Sister Chromatid Cohesion Homo sapiens R-HSA-2500257	1999-01-01	0.898632	0.946672	0	0	0.436107	0.046612	PDS5B
637	Transcriptional Regulation by TP53 Homo sapiens R-HSA-3700989	5/348	0.901221	0.947042	0	0	0.620616	0.0645467	CDKN1A;RGCC;AKT3;CHM;MDM4
638	SUMOylation Homo sapiens R-HSA-2990846	1/101	0.903224	0.947042	0	0	0.427341	0.0434968	UBA2
639	Gene Silencing by RNA Homo sapiens R-HSA-211000	1/101	0.903224	0.947042	0	0	0.427341	0.0434968	HSP90AA1
640	Glycerophospholipid biosynthesis Homo sapiens R-HSA-1483206	1/102	0.905441	0.947884	0	0	0.423088	0.0420264	CDS2
641	Nonsense-Mediated Decay (NMD) Homo sapiens R-HSA-927802	1/106	0.913816	0.952765	0	0	0.406886	0.0366709	SMG1
642	Nonsense Mediated Decay (NMD) enhanced by the Exon Junction Complex (EJC) Homo sapiens R-HSA-975957	1/106	0.913816	0.952765	0	0	0.406886	0.0366709	SMG1
643	Mitotic Prophase Homo sapiens R-HSA-68875	1/107	0.915792	0.952765	0	0	0.403027	0.0354528	RB1
644	Mitotic Prometaphase Homo sapiens R-HSA-68877	1/107	0.915792	0.952765	0	0	0.403027	0.0354528	PDS5B
645	Cell Cycle Checkpoints Homo sapiens R-HSA-69620	2/182	0.922064	0.957803	0	0	0.473911	0.0384536	CDKN1A;MDM4
646	PPARA activates gene expression Homo sapiens R-HSA-1989781	1/113	0.926731	0.96116	0	0	0.381319	0.0290154	FHL2
647	RHO GTPases Activate Formins Homo sapiens R-HSA-5663220	1/114	0.928411	0.961415	0	0	0.377925	0.0280726	ITGB1
648	Epigenetic regulation of gene expression Homo sapiens R-HSA-212165	1/115	0.930052	0.961628	0	0	0.37459	0.0271632	MYO1C
649	Regulation of lipid metabolism by Peroxisome proliferator-activated receptor alpha (PPARalpha) Homo sapiens R-HSA-400206	1/116	0.931656	0.961802	0	0	0.371314	0.0262858	FHL2
650	RNA Polymerase II Transcription Homo sapiens R-HSA-73857	1/124	0.943235	0.97136	0	0	0.34702	0.0202799	SRSF7
651	GPCR ligand binding Homo sapiens R-HSA-500792	6/447	0.943814	0.97136	0	0	0.577566	0.0333984	PTGIR;EDNRB;FZD7;NPY1R;CCL2;S1PR3
652	Late Phase of HIV Life Cycle Homo sapiens R-HSA-162599	1/128	0.948268	0.972955	0	0	0.336021	0.0178489	CHMP4C
653	Influenza Viral RNA Transcription and Replication Homo sapiens R-HSA-168273	1/128	0.948268	0.972955	0	0	0.336021	0.0178489	HSP90AA1
654	Influenza Life Cycle Homo sapiens R-HSA-168255	1/136	0.957037	0.980451	0	0	0.315979	0.0138757	HSP90AA1
655	Toll-Like Receptors Cascades Homo sapiens R-HSA-168898	1/140	0.960848	0.982272	0	0	0.306823	0.0122541	CNPY3
656	HIV Life Cycle Homo sapiens R-HSA-162587	1/141	0.961747	0.982272	0	0	0.304615	0.0118811	CHMP4C
657	Influenza Infection Homo sapiens R-HSA-168254	1/147	0.966724	0.985853	0	0	0.292007	0.00988212	HSP90AA1
658	Separation of Sister Chromatids Homo sapiens R-HSA-2467813	1/162	0.976519	0.994328	0	0	0.264596	0.00628706	PDS5B
659	Mitotic Anaphase Homo sapiens R-HSA-68882	1/173	0.981819	0.996294	0	0	0.247534	0.00454171	PDS5B
660	Mitotic Metaphase and Anaphase Homo sapiens R-HSA-2555396	1/174	0.982238	0.996294	0	0	0.24609	0.00441046	PDS5B
661	Antigen processing: Ubiquitination & Proteasome degradation Homo sapiens R-HSA-983168	2/260	0.982911	0.996294	0	0	0.329304	0.00567622	CDC34;UBR1
662	M Phase Homo sapiens R-HSA-68886	2/268	0.985445	0.997353	0	0	0.319267	0.0046812	RB1;PDS5B
663	Biological oxidations Homo sapiens R-HSA-211859	1/199	0.990074	0.999782	0	0	0.214741	0.0021421	AOC3
664	Fatty acid, triacylglycerol, and ketone body metabolism Homo sapiens R-HSA-535734	1/217	0.993475	0.999782	0	0	0.196663	0.00128752	FHL2
665	Metabolism of lipids and lipoproteins Homo sapiens R-HSA-556833	7/659	0.993629	0.999782	0	0	0.451733	0.0028871	INPP4B;ASAH1;CAV1;FHL2;A2M;HSPG2;CDS2
666	HIV Infection Homo sapiens R-HSA-162906	1/222	0.994193	0.999782	0	0	0.192163	0.00111924	CHMP4C
667	Generic Transcription Pathway Homo sapiens R-HSA-212436	9/812	0.995775	0.999782	0	0	0.469907	0.00198958	NOTCH2;NOTCH3;CDKN1A;RGCC;MYC;AKT3;CHM;RARB;MDM4
668	Infectious disease Homo sapiens R-HSA-5663205	2/348	0.997177	0.999782	0	0	0.24443	0.000690912	HSP90AA1;CHMP4C
669	Metabolism Homo sapiens R-HSA-1430728	25/1908	0.999486	0.999782	0	0	0.544036	0.000279959	ASAH1;LRP1;SDC2;AK1;FHL2;ADCY3;PRELP;ADCY6;GNAI1;CYB5R3;INPP5A;PRKAR2B;PLCE1;A2M;AOC3;HSP90AA1;CAV1;BGN;HBA1;HSPG2;DCN;INPP4B;MARCKS;CD44;CDS2
670	Gene Expression Homo sapiens R-HSA-74160	19/1631	0.999782	0.999782	0	0	0.483655	0.000105512	NOTCH2;NOTCH3;CDKN1A;SMG1;HSP90AA1;CHM;RNPC3;CCAR1;RGCC;MYO1C;MYC;AKT3;HNRNPA2B1;RARB;NABP1;MDM4;SRSF7;CD44;RBM5

## Sheet: Table S4
	Genes	Pvalues.Interaction
74	IGFBP2	0
84	NT5DC2	0
99	RELL1	0
111	PALLD	0
121	PDGFRB	0
148	PDGFA	0
158	COL1A2	0
165	PTN	0
176	BGN	0
178	DLC1	0
193	MYC	0
201	TPM2	0
217	PRKG1	0
221	ACTA2	0
243	ARHGEF17	0
277	PHLDA1	0
313	MFGE8	0
314	SLCO3A1	0
348	ITGA3	0
380	KANK2	0
382	NOTCH3	0
387	FXYD1	0
395	RRAS	0
418	NFASC	0
419	FRZB	0
428	DKK3	0
442	CRISPLD2	0
446	EHD2	0
447	COL14A1	0
449	COL3A1	0
388	PPP1R14A	1.77636e-15
326	TGFB1I1	1.88738e-15
38	SOX13	2.22045e-15
282	RASL11A	3.55271e-15
441	NFATC4	3.55271e-15
421	C7	3.77476e-15
47	SLC8A1	5.32907e-15
349	COL1A1	7.54952e-15
249	TAGLN	1.06581e-14
423	SLIT3	1.06581e-14
70	MYO1B	1.59872e-14
262	PPFIBP1	1.77636e-14
367	JAG1	2.4869e-14
246	SYTL2	3.90799e-14
294	NDRG2	4.55191e-14
7	NBL1	5.10703e-14
303	CRIP2	5.9952e-14
56	FHL2	7.92699e-14
327	RRAD	8.70415e-14
195	PTK2	9.99201e-14
372	PMEPA1	1.21014e-13
354	TBX2	1.25455e-13
43	ADCY3	1.40332e-13
373	LAMA5	1.81188e-13
297	ACTN1	2.22045e-13
420	CPE	2.83107e-13
28	RGS5	3.12639e-13
205	NTRK2	3.23075e-13
138	DST	3.81917e-13
125	PDLIM7	1.01474e-12
452	MEIS1	1.47082e-12
89	FSTL1	2.02682e-12
338	RASD1	2.41251e-12
429	C11orf96	2.60592e-12
287	EDNRB	3.33955e-12
385	UBA2	6.47304e-12
266	ADCY6	7.97584e-12
160	PRKAR2B	1.45519e-11
253	NRGN	1.82965e-11
61	ZEB2	1.90203e-11
411	MAP3K7CL	2.15046e-11
106	PDE5A	4.21512e-11
197	PLEC	4.97891e-11
275	CPM	5.892e-11
251	PHLDB1	7.70273e-11
183	SORBS3	1.07175e-10
439	DCN	1.21911e-10
394	PLEKHA4	1.24534e-10
152	HIP1	1.44537e-10
438	ARHGEF25	2.88477e-10
45	LTBP1	2.96943e-10
209	RABGAP1	5.02945e-10
116	MAP1B	5.03928e-10
306	TJP1	6.16897e-10
108	INPP4B	7.15836e-10
207	TMEM38B	7.27979e-10
426	RAPGEF5	1.03298e-09
11	TINAGL1	1.13493e-09
324	ARHGAP17	1.19022e-09
247	HSPB2	1.68915e-09
222	PLCE1	1.70658e-09
144	UTRN	2.30763e-09
272	LRP1	2.3454e-09
117	FER	2.91748e-09
216	ITGB1	3.4232e-09
252	MCAM	3.59155e-09
115	PELO	4.85038e-09
64	COBLL1	5.73214e-09
427	AEBP1	6.81431e-09
386	WTIP	7.01611e-09
137	RCAN2	7.04033e-09
259	A2M	7.45415e-09
417	PRELP	9.4787e-09
357	MXRA7	1.20475e-08
341	SPECC1	1.51239e-08
389	LTBP4	1.52643e-08
79	SNRK	1.60497e-08
83	RBM5	1.70653e-08
210	ENG	2.44854e-08
433	C1R	2.65043e-08
140	MARCKS	2.65716e-08
415	HEYL	2.7622e-08
120	TGFBI	3.04701e-08
323	ITPRIPL2	3.96005e-08
425	PLN	4.25309e-08
392	PTGIR	4.47439e-08
173	ARMCX2	4.60245e-08
146	AKAP12	4.60856e-08
240	LTBP3	4.9543e-08
36	PPP1R12B	5.30607e-08
235	SERPING1	6.16089e-08
455	POSTN	6.17041e-08
345	PLXDC1	6.35368e-08
18	NEXN	6.37172e-08
321	VASN	7.11815e-08
102	PARM1	7.47262e-08
69	NAB1	8.14469e-08
347	PLEKHH3	8.85479e-08
381	GIPC1	8.95112e-08
368	ID1	9.93872e-08
245	CREBZF	1.01188e-07
302	INF2	1.01569e-07
384	PDE4C	1.14213e-07
225	CNNM2	1.22734e-07
92	H1FX	1.23414e-07
24	PBXIP1	1.37693e-07
67	ITGAV	1.44787e-07
227	AFAP1L2	1.52118e-07
332	ZFHX3	1.85369e-07
454	ECM2	2.09578e-07
104	NPNT	2.31821e-07
450	HSPB6	2.33959e-07
333	MYO1C	2.38897e-07
356	CDC42EP4	2.46861e-07
93	PLXND1	2.59455e-07
397	PPP1R12C	2.77504e-07
273	DTX3	3.44958e-07
456	PCDH18	3.66664e-07
224	MARVELD1	4.2624e-07
66	PDE1A	4.29424e-07
220	SNCG	4.62349e-07
196	PTP4A3	4.93938e-07
101	ATP10D	5.42208e-07
312	UACA	6.25679e-07
296	PNN	6.27113e-07
256	CCND2	7.3441e-07
135	DAAM2	8.19597e-07
430	ANO1	8.32865e-07
291	COL4A1	8.60015e-07
289	UGGT2	9.88539e-07
288	SPRY2	1.01645e-06
9	ID3	1.06944e-06
186	FGFR1	1.30194e-06
202	TLN1	1.30944e-06
309	MYO1E	1.40723e-06
335	ATP1B2	1.47697e-06
129	HIST1H1E	1.62383e-06
317	TMEM204	1.84182e-06
361	RAB31	1.95473e-06
230	TSPAN4	2.1001e-06
315	HBA2	2.10767e-06
444	AOC3	2.10997e-06
13	MACF1	2.21848e-06
278	PAWR	2.2389e-06
163	CAV1	2.29938e-06
72	FZD7	2.3659e-06
440	TBX3	2.50515e-06
237	FADS3	2.94708e-06
110	NPY1R	3.10498e-06
407	PACSIN2	3.1698e-06
42	TRIB2	3.37971e-06
180	MICU3	3.53466e-06
443	CCL2	3.62463e-06
343	RAB34	3.63972e-06
112	SORBS2	3.75983e-06
305	NDN	3.78796e-06
366	CDS2	3.85918e-06
267	IGFBP6	4.51476e-06
409	ADAMTS1	4.52545e-06
329	NOL3	4.54652e-06
330	TPPP3	4.59333e-06
114	RANBP3L	4.64537e-06
241	EHBP1L1	4.71278e-06
434	RERGL	4.77668e-06
142	EPB41L2	5.39128e-06
285	ITM2B	5.51665e-06
351	AKAP1	5.91955e-06
271	ESYT1	6.19712e-06
359	SMCHD1	6.44979e-06
331	WWP2	6.46411e-06
340	MFAP4	6.5307e-06
167	DMD	6.69489e-06
50	LGALSL	7.76238e-06
270	ITGA7	8.30557e-06
164	CPED1	8.6965e-06
453	SMOC2	8.87828e-06
437	ABCC9	9.6094e-06
54	ATOH8	9.74858e-06
422	EBF1	1.00125e-05
250	PCSK7	1.06518e-05
77	RBMS3	1.14588e-05
17	MIER1	1.2218e-05
410	ADAMTS5	1.22229e-05
95	TM4SF1	1.47287e-05
214	ITIH5	1.64458e-05
304	CRIP1	1.65755e-05
2	CCNL2	1.73189e-05
34	LAMC1	1.75646e-05
336	PER1	1.79531e-05
233	CD44	1.80577e-05
412	ETS2	1.86193e-05
105	SYNPO2	1.8888e-05
6	FBLIM1	1.98907e-05
234	MDK	2.01641e-05
414	COL6A2	2.0567e-05
113	SEMA5A	2.29291e-05
3	PER3	2.42954e-05
98	MFSD10	2.47638e-05
403	DDX17	2.48217e-05
445	SYDE1	2.48299e-05
413	COL6A1	2.79972e-05
208	CTNNAL1	2.95824e-05
189	GEM	2.97353e-05
155	HGF	3.11006e-05
169	TIMP1	3.12068e-05
334	HIC1	3.16278e-05
358	TIMP2	3.26809e-05
31	RASAL2	3.35322e-05
203	ZFAND5	3.87458e-05
19	RNPC3	4.03077e-05
27	PEA15	4.06816e-05
346	MSL1	4.08796e-05
187	SBSPON	4.30213e-05
435	PDE3A	4.35222e-05
188	CHMP4C	4.72259e-05
424	NEURL1B	4.72953e-05
364	SETBP1	4.99233e-05
46	SRSF7	5.13388e-05
109	ARHGAP10	5.56372e-05
75	ITM2C	5.70994e-05
244	LRRC32	5.7661e-05
383	BST2	5.84313e-05
337	PMP22	6.16427e-05
248	DIXDC1	6.25318e-05
172	ARMCX1	6.76688e-05
35	RGS2	6.88755e-05
360	TWSG1	7.0237e-05
265	SLC38A2	7.71003e-05
60	LIMS2	7.98723e-05
398	ZSCAN18	8.35215e-05
57	NCK2	9.35752e-05
85	PTPRG	9.45407e-05
65	CYBRD1	0.000100565
71	NABP1	0.000103634
1	HES4	0.000104716
264	SLC38A1	0.000109926
242	FCHSD2	0.000119854
396	CLEC11A	0.000121429
268	HOXC6	0.000124551
96	SERPINI1	0.000139267
200	TUSC1	0.00018445
134	CDKN1A	0.000192105
81	KLHDC8B	0.000198362
370	PKIG	0.000203296
162	CAV2	0.00025587
37	ATP2B4	0.000268171
94	NPHP3	0.000271431
239	RASGRP2	0.000286089
284	RGCC	0.000286754
339	EPN2	0.000287453
400	SMTN	0.000289263
295	ACIN1	0.000291815
369	MYL9	0.000297485
119	PDLIM4	0.000344651
448	IL1RL1	0.000378813
236	TMEM109	0.000394525
204	TLE1	0.000447494
78	NKTR	0.000456513
293	GAS6	0.000474882
159	PCOLCE	0.000487682
199	DOCK8	0.000512933
401	LGALS1	0.000522715
128	SOX4	0.000545552
399	CABIN1	0.000555009
451	MXRA8	0.000563886
103	SPARCL1	0.000582795
390	AXL	0.000595644
363	SLC39A6	0.000596168
408	BTG3	0.000628268
350	LUC7L3	0.000667287
139	COL12A1	0.000668389
229	IFITM1	0.000670973
276	TSPAN8	0.000710239
177	FLNA	0.000792579
375	CNN2	0.000841433
23	SLC39A1	0.000858601
254	ETS1	0.000877181
269	HOXC9	0.000893688
261	ARHGDIB	0.000907268
436	KCNJ8	0.000917919
73	FN1	0.000939617
223	ENTPD1	0.000960802
131	IER3	0.000976887
153	PTPN12	0.000980681
226	TCF7L2	0.000981442
281	STX2	0.000983687
402	H1F0	0.00103783
170	OGT	0.00114421
206	S1PR3	0.00120182
211	AK1	0.00121144
374	CDC34	0.00139616
406	A4GALT	0.00140962
118	TNFAIP8	0.00143479
55	ANKRD36C	0.00147279
232	ZBED5	0.00148665
184	R3HCC1	0.00160442
12	EVA1B	0.0016512
290	MBNL2	0.0016815
26	IFI16	0.00175612
10	TMEM50A	0.00187749
154	GNAI1	0.00192287
62	CD302	0.00201834
53	VAMP5	0.00210386
157	CDK6	0.00221045
310	ANXA2	0.00224295
143	AHI1	0.00227255
168	USP11	0.00234523
151	SCRN1	0.00243366
231	ST5	0.00249439
49	FOXN2	0.00258485
391	VASP	0.00270917
342	SUPT6H	0.00280968
59	GYPC	0.00286568
132	CLIC1	0.00315362
404	SYNGR1	0.0033309
171	CHM	0.00336496
353	BCAS3	0.00337307
432	JAM3	0.00347542
194	ASAP1	0.00362407
22	PLEKHO1	0.0036486
133	FKBP5	0.00371324
40	AKT3	0.00391659
238	AHNAK	0.00404895
32	ACBD6	0.0040565
292	ARHGEF7	0.00421309
30	KIAA0040	0.00432495
320	TNFRSF12A	0.0046167
175	SMARCA1	0.00471713
431	ARHGAP42	0.00477451
107	ANXA5	0.004791
255	ERC1	0.00481214
25	NES	0.00487273
416	PEAR1	0.00494129
308	DTWD1	0.00514331
15	SSBP3	0.00551099
352	YPEL2	0.00577076
182	ASAH1	0.00580932
39	MDM4	0.00587137
365	TMX3	0.00597224
44	PPM1G	0.00615028
16	JAK1	0.00615582
355	ICAM2	0.00621332
322	SMG1	0.00647984
174	TSC22D3	0.00654656
5	TMEM51	0.00692457
166	ARHGAP6	0.00697127
80	ANO10	0.00697266
33	RGS16	0.00705109
100	APBB2	0.00712386
378	DAPK3	0.00739521
307	UBR1	0.00747053
257	ATN1	0.00748402
127	SQSTM1	0.00797208
274	MSRB3	0.00801049
161	IFRD1	0.00820686
301	KLC1	0.00841616
90	ITGB5	0.00876541
181	SLC7A2	0.0088335
147	SYNE1	0.00886691
76	RARB	0.00932734
371	WFDC2	0.00942761
362	TUBB6	0.0094985
8	HSPG2	0.0095252
300	HSP90AA1	0.00955491
145	SHPRH	0.00962057
280	TESC	0.00967178
20	NOTCH2	0.00997077
377	GADD45B	0.0102016
316	HBA1	0.0103183
63	FIGN	0.0104499
263	FGD4	0.0109938
311	RBPMS2	0.0115674
130	HLA-F	0.0118483
29	RCSD1	0.0121056
126	TMED9	0.0124571
219	VCL	0.0125164
215	EPC1	0.012882
82	DAG1	0.0144564
198	C8orf33	0.0153126
21	TXNIP	0.0159047
88	CCDC80	0.0167058
376	PLEKHJ1	0.0168886
283	PDS5B	0.0169572
286	RB1	0.0174059
136	CNPY3	0.0180876
97	ACAP2	0.0182047
4	KAZN	0.0183683
52	WDR54	0.0195492
87	ALCAM	0.0200134
212	ST6GALNAC6	0.0204538
405	CYB5R3	0.0207462
228	INPP5A	0.0209756
91	ABTB1	0.0210206
258	C12orf57	0.0211607
328	TRADD	0.0241449
218	CCAR1	0.0254649
123	SPARC	0.0266997
318	SPSB3	0.0267806
68	GULP1	0.0270922
319	SLC9A3R2	0.0274459
279	VEZT	0.0277568
150	HNRNPA2B1	0.0279406
213	NET1	0.0295365
156	CACNA2D1	0.0296338
14	OSBPL9	0.0303625
179	TUSC3	0.0320239
86	NFKBIZ	0.0324355
325	HIRIP3	0.0324777
190	SDC2	0.0326176
149	CYTH3	0.0331528
185	DPYSL2	0.0332253
379	TRIP10	0.0332616
51	DCTN1	0.0337209
41	ASAP2	0.0340574
393	DACT3	0.0344164
122	SYNPO	0.034419
260	MGP	0.034552
298	PNMA1	0.0398585
344	MYO1D	0.0398705
191	ATP6V1C1	0.0407702
48	SOCS5	0.0408731
141	PTPRK	0.0421212
192	UTP23	0.0435977
299	BTBD7	0.0445326
124	NUDCD2	0.0447973
58	UXS1	0.0467788
